# Supplementary material for: Understanding the foundations of the structural similarities between marketed drugs and endogenous human metabolites
Source: Front Pharmacol. 2015 May 13;6:105. doi: 10.3389/fphar.2015.00105 (PMC4429554; doi:10.3389/fphar.2015.00105)
Supplement: Supplementary file 1 [file Presentation1.ZIP]

Archive with 1 entries (1 files):
- Scaffold2DES-Fingerprint.7z
