# Supplementary material for: Understanding the foundations of the structural similarities between marketed drugs and endogenous human metabolites
Source: Front Pharmacol. 2015 May 13;6:105. doi: 10.3389/fphar.2015.00105 (PMC4429554; doi:10.3389/fphar.2015.00105)
Supplement: Supplementary file 2 [file DataSheet1.XLSX]

## Sheet: matrix
Name	SMILES	Class	Brc1ccc(NC(=O)COC(=O)CSCC(=O)Nc2cccc3ccccc23)nc1	C=C	C=O	ClCCNP1(=O)NCCCO1	Clc(:c):c:c:c	Clc1ccc2NC(=O)CN=C(c3ccccc3)c2c1	Clc1cccc(NC(=O)Nc2cccnc2)c1	Clc1ccccc1	Fc1cccc(F)c1	Fc1ccccc1C1=NCC(=S)N(CC(F)(F)F)c2ccc(Cl)cc12	N=O	O=C1CCN1	O=C1CCNC(=O)N1	O=C1NC(C(=O)N1)c1ccccc1	O=C1NCCN1	O=CCCCCC1SCC2NC(=O)NC12	O=CO[Pt]OC=O	O=Cc1ccccc1	O=S	O=S(=O)c1ccccc1	O=S=O	OC(=O)C(=C)OP(O)(O)=O	OC(=O)C1CCC(=O)N1	OC(=O)C=C	OC(=O)CC=O	OC(=O)CCC(NC(=O)c1cc(F)c(cc1F)N(O)=O)C(O)=O	OC(=O)CCC(NC(=O)c1ccccc1)C(O)=O	OC(=O)CCCCC(S)CCS	OC(=O)CCCCC1CCSS1	OC(=O)CCS	OC(=O)CCS(O)=O	OC(=O)CN1CCC1=O	OC(=O)c(:c):c:c:c	OC(=O)c1ccc(cc1)-n1nc(nc1-c1ccccc1O)-c1ccccc1O	OC(=O)c:c:c:c	OC(=O)c:c:c:c:c	OC(=O)c:c:c:c:c:c	OC(C(=O)NC1C2SCC(CSc3nnnn3CS(O)(=O)=O)=C(N2C1=O)C(O)=O)c1ccccc1	OC1C(COP(O)(O)=O)OC(C1O)n1cccc(C=O)c1	OC1C(O)C(O)C(OP(O)(O)=O)C(O)C1O	OC1C(O)C(OC1COP(O)(O)=O)n(:c):c:c	OC1CC(OC1COP(O)(O)=O)n1ccnc1	OC1CCCCC1	OC1CCCOC1	OC=O	OCC(CO)ON(O)=O	OCC(COP(O)=O)OC(CO)n(:c):c:c:c
(-)-Salsoline	CC1NCCC2C1=CC(OC)=C(O)C=2	Recon2	0	0	0	0	0	0	0	0	0	0	0	0	0	0	0	0	0	0	0	0	0	0	0	0	0	0	0	0	0	0	0	0	0	0	0	0	0	0	0	0	0	0	0	0	0	0	0
(-)-Salsolinol	CC1NCCC2C1=CC(O)=C(O)C=2	Recon2	0	0	0	0	0	0	0	0	0	0	0	0	0	0	0	0	0	0	0	0	0	0	0	0	0	0	0	0	0	0	0	0	0	0	0	0	0	0	0	0	0	0	0	0	0	0	0
({[(2R,3S,5R)-3-hydroxy-5-(5-methyl-2,4-dioxo-1,2,3,4-tetrahydropyrimidin-1-yl)oxolan-2-yl]methyl phosphonato}oxy)phosphonate	Cc1c(=O)[nH]c(=O)[n]([C@@H]2O[C@H](COP(OP(=O)([O-])[O-])(=O)[O-])[C@@H](O)C2)c1	Recon2	0	0	0	0	0	0	0	0	0	0	0	0	0	0	0	0	0	0	0	0	0	0	0	0	0	0	0	0	0	0	0	0	0	0	0	0	0	0	0	0	0	0	0	0	0	0	0
(+)-alpha-tocopherol	CC(CCC[C@H](CCC[C@H](CCC[C@]1(OC2C(=C(C(=C(C=2C)C)O)C)CC1)C)C)C)C	Recon2	0	0	0	0	0	0	0	0	0	0	0	0	0	0	0	0	0	0	0	0	0	0	0	0	0	0	0	0	0	0	0	0	0	0	0	0	0	0	0	0	0	0	0	0	0	0	0
(1R,2R,3R,4R,5R,6S)-2,3,5,6-tetrahydroxy-4-(phosphonatooxy)cyclohexyl phosphate	O[C@@H]1[C@@H](OP(=O)([O-])[O-])[C@H](O)[C@@H](O)[C@H](OP(=O)([O-])[O-])[C@@H]1O	Recon2	0	0	0	0	0	0	0	0	0	0	0	0	0	0	0	0	0	0	0	0	0	0	0	0	0	0	0	0	0	0	0	0	0	0	0	0	0	0	0	2	0	0	6	0	0	0	0
(20S)-20-hydroxypregn-4-en-3-one	C[C@@H]([C@@H]1[C@]2(C)[C@H]([C@H]3[C@H](CC2)[C@]2(C)C(=CC(CC2)=O)CC3)CC1)O	Recon2	0	1	1	0	0	0	0	0	0	0	0	0	0	0	0	0	0	0	0	0	0	0	0	0	0	0	0	0	0	0	0	0	0	0	0	0	0	0	0	0	0	0	0	0	0	0	0
(24R)-24,25-dihydroxycalciol	C[C@@H]([C@@H]1[C@]2(C)[C@H](/C(/CCC2)=C/C=C2/C[C@H](CCC/2=C)O)CC1)CC[C@H](C(O)(C)C)O	Recon2	0	3	0	0	0	0	0	0	0	0	0	0	0	0	0	0	0	0	0	0	0	0	0	0	0	0	0	0	0	0	0	0	0	0	0	0	0	0	0	0	0	0	1	0	0	0	0
(24S)-24-hydroxycholesterol	CC([C@H](CC[C@H]([C@@H]1[C@]2(C)[C@H]([C@H]3[C@H](CC2)[C@]2(C)C(C[C@H](CC2)O)=CC3)CC1)C)O)C	Recon2	0	1	0	0	0	0	0	0	0	0	0	0	0	0	0	0	0	0	0	0	0	0	0	0	0	0	0	0	0	0	0	0	0	0	0	0	0	0	0	0	0	0	1	0	0	0	0
(24S)-7alpha,24-dihydroxycholesterol	[H][C@@]1([C@@H](CC[C@@H](C(C)C)O)C)[C@]2(C)[C@@]([C@]3([C@@](CC2)([H])[C@]2(C)C(C[C@H](CC2)O)=C[C@H]3O)[H])([H])CC1	Recon2	0	1	0	0	0	0	0	0	0	0	0	0	0	0	0	0	0	0	0	0	0	0	0	0	0	0	0	0	0	0	0	0	0	0	0	0	0	0	0	0	0	0	1	0	0	0	0
(25R)-3alpha,7alpha,12alpha-trihydroxy-5beta-cholestan-26-oyl-CoA(4-)	[H][C@]([C@@]1([C@]2(C)[C@@]([C@]3([C@@](C[C@@H]2O)([H])[C@]2(C)[C@](C[C@@H](CC2)O)([H])C[C@H]3O)[H])([H])CC1)[H])(CCC[C@H](C(SCCNC(CCNC([C@@H](C(COP(OP(OC[C@@H]1[C@@H](OP(=O)([O-])[O-])[C@@H](O)[C@H](N2C3C(=C(N=CN=3)N)N=C2)O1)(=O)[O-])(=O)[O-])(C)C)O)=O)=O)=O)C)C	Recon2	0	0	3	0	0	0	0	0	0	0	0	0	0	0	0	0	0	0	0	0	0	0	0	0	0	0	0	0	0	0	0	0	0	0	0	0	0	0	0	0	1	1	3	0	0	0	4
(2-Aminoethyl)phosphonate	NCCP(O)(O)=O	Recon2	0	0	0	0	0	0	0	0	0	0	0	0	0	0	0	0	0	0	0	0	0	0	0	0	0	0	0	0	0	0	0	0	0	0	0	0	0	0	0	0	0	0	0	0	0	0	0
(2E)-Hexenoyl-CoA	CCC/C=C/C(SCCNC(CCNC([C@@H](C(COP(OP(OC[C@@H]1[C@@H](OP(=O)(O)O)[C@@H](O)[C@H](N2C3C(=C(N=CN=3)N)N=C2)O1)(=O)O)(=O)O)(C)C)O)=O)=O)=O	Recon2	0	1	3	0	0	0	0	0	0	0	0	0	0	0	0	0	0	0	0	0	0	0	0	0	0	0	0	0	0	0	0	0	0	0	0	0	0	0	0	0	1	1	0	0	0	0	4
(2E)-Octenoyl-CoA	CCCCC/C=C/C(SCCNC(CCNC([C@@H](C(COP(OP(OC[C@@H]1[C@@H](OP(=O)(O)O)[C@@H](O)[C@H](N2C3C(=C(N=CN=3)N)N=C2)O1)(=O)O)(=O)O)(C)C)O)=O)=O)=O	Recon2	0	1	3	0	0	0	0	0	0	0	0	0	0	0	0	0	0	0	0	0	0	0	0	0	0	0	0	0	0	0	0	0	0	0	0	0	0	0	0	0	1	1	0	0	0	0	4
(2R)-2-hydroxy-3-(phosphonatooxy)propanoate	O[C@@H](C(=O)[O-])COP(=O)([O-])[O-]	Recon2	0	0	1	0	0	0	0	0	0	0	0	0	0	0	0	0	0	0	0	0	0	0	0	0	0	0	0	0	0	0	0	0	0	0	0	0	0	0	0	0	0	0	0	0	1	0	0
(2R,3R,4S,5R,6R)-3,4,5-trihydroxy-6-(hydroxymethyl)oxan-2-yl phosphate	OC[C@@H]1[C@H](O)[C@H](O)[C@@H](O)[C@@H](OP(=O)([O-])[O-])O1	Recon2	0	0	0	0	0	0	0	0	0	0	0	0	0	0	0	0	0	0	0	0	0	0	0	0	0	0	0	0	0	0	0	0	0	0	0	0	0	0	0	0	0	0	0	2	0	0	0
(2R,3S,4R,5R)-5-(6-amino-9H-purin-9-yl)-4-hydroxy-2-({[(sulfonatooxy)phosphinato]oxy}methyl)oxolan-3-yl phosphate	NC1=C2C(N([C@H]3[C@H](O)[C@H](OP(=O)([O-])[O-])[C@@H](COP(OS(=O)(=O)[O-])(=O)[O-])O3)C=N2)=NC=N1	Recon2	0	0	0	0	0	0	0	0	0	0	0	0	0	0	0	0	0	0	2	0	1	0	0	0	0	0	0	0	0	0	0	0	0	0	0	0	0	0	0	0	1	1	0	0	0	0	4
(2R,4S,5R,6R)-2-[({[(2R,3S,4R,5R)-5-(4-amino-2-oxo-1,2-dihydropyrimidin-1-yl)-3,4-dihydroxyoxolan-2-yl]methoxy}phosphinato)oxy]-4-hydroxy-5-(2-hydroxyacetamido)-6-[(1R,2R)-1,2,3-trihydroxypropyl]oxane-2-carboxylate	[H][C@]1([C@@H]([C@@H](CO)O)O)[C@H](NC(CO)=O)[C@@H](O)C[C@](C(=O)[O-])(OP(OC[C@@H]2[C@@H](O)[C@@H](O)[C@H]([n]3c(=O)nc(N)cc3)O2)(=O)[O-])O1	Recon2
(2S)-1-hydroxy-3-oxooctadecan-2-aminium	CCCCCCCCCCCCCCCC([C@H](CO)[NH3+])=O	Recon2	0	0	1	0	0	0	0	0	0	0	0	0	0	0	0	0	0	0	0	0	0	0	0	0	0	0	0	0	0	0	0	0	0	0	0	0	0	0	0	0	0	0	0	0	0	0	0
(2S)-2-azaniumyl-4-{[(1R)-2-{[(2R)-2-[(4S)-4-azaniumyl-4-carboxylatobutanamido]-2-[(carboxylatomethyl)carbamoyl]ethyl]disulfanyl}-1-[(carboxylatomethyl)carbamoyl]ethyl]carbamoyl}butanoate	[NH3+][C@H](C(=O)[O-])CCC(N[C@H](C(NCC(=O)[O-])=O)CSSC[C@@H](C(NCC(=O)[O-])=O)NC(CC[C@@H](C(=O)[O-])[NH3+])=O)=O	Recon2	0	0	8	0	0	0	0	0	0	0	0	0	0	0	0	0	0	0	0	0	0	0	0	0	0	0	0	0	0	0	0	0	0	0	0	0	0	0	0	0	0	0	0	0	4	0	0
(2S)-4-carbamoyl-2-(2-phenylacetamido)butanoate	NC(CC[C@@H](C(=O)[O-])NC(CC1C=CC=CC=1)=O)=O	Recon2	0	0	3	0	0	0	0	0	0	0	0	0	0	0	0	0	0	0	0	0	0	0	0	0	0	0	0	0	0	0	0	0	0	0	0	0	0	0	0	0	0	0	0	0	1	0	0
(2S,3R)-2-azaniumyl-3-hydroxyoctadecyl phosphate	CCCCCCCCCCCCCCC[C@H]([C@H](COP(=O)([O-])[O-])[NH3+])O	Recon2	0	0	0	0	0	0	0	0	0	0	0	0	0	0	0	0	0	0	0	0	0	0	0	0	0	0	0	0	0	0	0	0	0	0	0	0	0	0	0	0	0	0	0	0	0	0	0
(2S,3R)-3-hydroxybutane-1,2,3-tricarboxylate	C[C@](C(=O)[O-])([C@@H](C(=O)[O-])CC(=O)[O-])O	Recon2	0	0	3	0	0	0	0	0	0	0	0	0	0	0	0	0	0	0	0	0	0	0	0	0	0	0	0	0	0	0	0	0	0	0	0	0	0	0	0	0	0	0	0	0	3	0	0
(2S,3S)-3-hydroxy-2-methylbutanoyl-CoA(4-)	C[C@@H]([C@@H](C(SCCNC(CCNC([C@@H](C(COP(OP(OC[C@@H]1[C@@H](OP(=O)([O-])[O-])[C@@H](O)[C@H](N2C3C(=C(N=CN=3)N)N=C2)O1)(=O)[O-])(=O)[O-])(C)C)O)=O)=O)=O)C)O	Recon2	0	0	3	0	0	0	0	0	0	0	0	0	0	0	0	0	0	0	0	0	0	0	0	0	0	0	0	0	0	0	0	0	0	0	0	0	0	0	0	0	1	1	0	0	0	0	4
(3,4-dihydroxyphenyl)acetate	OC1C(O)=CC(CC(=O)[O-])=CC=1	Recon2	0	0	1	0	0	0	0	0	0	0	0	0	0	0	0	0	0	0	0	0	0	0	0	0	0	0	0	0	0	0	0	0	0	0	0	0	0	0	0	0	0	0	0	0	1	0	0
(3S)-citramalyl-CoA(5-)	CC([C@H](C(NCCC(NCCSC(C[C@@](C(=O)[O-])(O)C)=O)=O)=O)O)(COP(OP(OC[C@@H]1[C@@H](OP(=O)([O-])[O-])[C@@H](O)[C@H](N2C3C(=C(N=CN=3)N)N=C2)O1)(=O)[O-])(=O)[O-])C	Recon2	0	0	4	0	0	0	0	0	0	0	0	0	0	0	0	0	0	0	0	0	0	0	0	0	0	0	0	0	0	0	0	0	0	0	0	0	0	0	0	0	1	1	0	0	1	0	4
(4-hydroxy-3-methoxyphenyl)acetaldehyde	[H]C(CC1C=C(OC)C(O)=CC=1)=O	Recon2	0	0	1	0	0	0	0	0	0	0	0	0	0	0	0	0	0	0	0	0	0	0	0	0	0	0	0	0	0	0	0	0	0	0	0	0	0	0	0	0	0	0	0	0	0	0	0
(4-hydroxyphenyl)acetaldehyde	[H]C(CC1C=CC(O)=CC=1)=O	Recon2	0	0	1	0	0	0	0	0	0	0	0	0	0	0	0	0	0	0	0	0	0	0	0	0	0	0	0	0	0	0	0	0	0	0	0	0	0	0	0	0	0	0	0	0	0	0	0
(4R,5S)-4,5,6-trihydroxy-2,3-dioxohexanoate	OC[C@@H]([C@H](C(C(C(=O)[O-])=O)=O)O)O	Recon2	0	0	3	0	0	0	0	0	0	0	0	0	0	0	0	0	0	0	0	0	0	0	0	0	1	0	0	0	0	0	0	0	0	0	0	0	0	0	0	0	0	0	0	0	1	0	0
(5-hydroxyindol-3-yl)acetaldehyde	OC1C=C2C(NC=C2CC=O)=CC=1	Recon2	0	0	1	0	0	0	0	0	0	0	0	0	0	0	0	0	0	0	0	0	0	0	0	0	0	0	0	0	0	0	0	0	0	0	0	0	0	0	0	0	0	0	0	0	0	0	0
(5Z,9E,12S,14Z)-8,11,12-trihydroxyicosa-5,9,14-trienoate	CCCCC/C=C\C[C@H](C(/C=C/C(C/C=C\CCCC(=O)[O-])O)O)O	Recon2	0	3	1	0	0	0	0	0	0	0	0	0	0	0	0	0	0	0	0	0	0	0	0	0	0	0	0	0	0	0	0	0	0	0	0	0	0	0	0	0	0	0	0	0	1	0	0
(5Z,9E,14Z)-(8xi,11R,12S)-11,12-epoxy-8-hydroxyicosa-5,9,14-trienoate	CCCCC/C=C\C[C@H]1[C@@H](/C=C/C(C/C=C\CCCC(=O)[O-])O)O1	Recon2	0	3	1	0	0	0	0	0	0	0	0	0	0	0	0	0	0	0	0	0	0	0	0	0	0	0	0	0	0	0	0	0	0	0	0	0	0	0	0	0	0	0	0	0	1	0	0
(6R)-5,10-methenyltetrahydrofolate	[H][C@@]12CN(C3C=CC(C(N[C@H](C(=O)[O-])CCC(=O)[O-])=O)=CC=3)C=[N+]1c1c(nc([nH]c1=O)N)NC2	Recon2
(6S)-5,6,7,8-tetrahydrofolate(2-)	Nc1[nH]c(=O)c2c(NC[C@@H](N2)CNC2C=CC(C(N[C@H](C(=O)[O-])CCC(=O)[O-])=O)=CC=2)n1	Recon2
(alpha-D-Mannosyl)4-beta-D-mannosyl-diacetylchitobiosyldiphosphodolichol, human liver homolog	CC(CCOP(OP(OC1OC(CO)C(OC2OC(CO)C(OC3OC(COC4OC(CO)C(O)C(O)C4O)C(O)C(OC4OC(CO)C(O)C(O)C4OC4OC(CO)C(O)C(O)C4OC4OC(CO)C(O)C(O)C4O)C3O)C(O)C2NC(C)=O)C(O)C1NC(C)=O)(O)=O)(O)=O)CCC=C(CCC=C(CCC=C(CCC=C(C)C)C)C)C	Recon2	0	4	2	0	0	0	0	0	0	0	0	0	0	0	0	0	0	0	0	0	0	0	0	0	0	0	0	0	0	0	0	0	0	0	0	0	0	0	0	0	0	0	0	12	0	0	0
(alpha-D-Mannosyl)8-beta-D-mannosyl-diacetylchitobiosyldiphosphodolichol, human liver homolog	CC(CCOP(OP(OC1OC(CO)C(OC2OC(CO)C(OC3OC(COC4OC(COC5OC(CO)C(O)C(O)C5OC5OC(CO)C(O)C(O)C5O)C(O)C(OC5OC(CO)C(O)C(O)C5OC5OC(CO)C(O)C(O)C5O)C4O)C(O)C(OC4OC(CO)C(O)C(O)C4OC4OC(CO)C(O)C(O)C4OC4OC(CO)C(O)C(O)C4O)C3O)C(O)C2NC(C)=O)C(O)C1NC(C)=O)(O)=O)(O)=O)CCC=C(CCC=C(CCC=C(CCC=C(C)C)C)C)C	Recon2	0	4	2	0	0	0	0	0	0	0	0	0	0	0	0	0	0	0	0	0	0	0	0	0	0	0	0	0	0	0	0	0	0	0	0	0	0	0	0	0	0	0	0	20	0	0	0
(E)-hexadec-2-enoyl-CoA(4-)	CCCCCCCCCCCCC/C=C/C(SCCNC(CCNC([C@@H](C(COP(OP(OC[C@@H]1[C@@H](OP(=O)([O-])[O-])[C@@H](O)[C@H](N2C3C(=C(N=CN=3)N)N=C2)O1)(=O)[O-])(=O)[O-])(C)C)O)=O)=O)=O	Recon2	0	1	3	0	0	0	0	0	0	0	0	0	0	0	0	0	0	0	0	0	0	0	0	0	0	0	0	0	0	0	0	0	0	0	0	0	0	0	0	0	1	1	0	0	0	0	4
(R)-2-hydroxy-4-methylpentanoate	CC(C[C@H](C(=O)[O-])O)C	Recon2	0	0	1	0	0	0	0	0	0	0	0	0	0	0	0	0	0	0	0	0	0	0	0	0	0	0	0	0	0	0	0	0	0	0	0	0	0	0	0	0	0	0	0	0	1	0	0
(R)-3-hydroxybutanoyl-CoA(4-)	C[C@H](CC(SCCNC(CCNC([C@@H](C(COP(OP(OC[C@@H]1[C@@H](OP(=O)([O-])[O-])[C@@H](O)[C@H](N2C3C(=C(N=CN=3)N)N=C2)O1)(=O)[O-])(=O)[O-])(C)C)O)=O)=O)=O)O	Recon2	0	0	3	0	0	0	0	0	0	0	0	0	0	0	0	0	0	0	0	0	0	0	0	0	0	0	0	0	0	0	0	0	0	0	0	0	0	0	0	0	1	1	0	0	0	0	4
(R)-3-hydroxybutyrate	C[C@H](CC([O-])=O)O	Recon2	0	0	1	0	0	0	0	0	0	0	0	0	0	0	0	0	0	0	0	0	0	0	0	0	0	0	0	0	0	0	0	0	0	0	0	0	0	0	0	0	0	0	0	0	1	0	0
(R)-4-phosphopantothenate(3-)	CC([C@H](C(NCCC(=O)[O-])=O)O)(COP(=O)([O-])[O-])C	Recon2	0	0	2	0	0	0	0	0	0	0	0	0	0	0	0	0	0	0	0	0	0	0	0	0	0	0	0	0	0	0	0	0	0	0	0	0	0	0	0	0	0	0	0	0	1	0	0
(R)-5-Diphosphomevalonate	C[C@](CC(O)=O)(CCOP(OP(O)(O)=O)(O)=O)O	Recon2	0	0	1	0	0	0	0	0	0	0	0	0	0	0	0	0	0	0	0	0	0	0	0	0	0	0	0	0	0	0	0	0	0	0	0	0	0	0	0	0	0	0	0	0	1	0	0
(R)-5-phosphonatomevalonate(3-)	C[C@](CC(=O)[O-])(CCOP(=O)([O-])[O-])O	Recon2	0	0	1	0	0	0	0	0	0	0	0	0	0	0	0	0	0	0	0	0	0	0	0	0	0	0	0	0	0	0	0	0	0	0	0	0	0	0	0	0	0	0	0	0	1	0	0
(R)-carnitine	C[N+](C[C@@H](CC([O-])=O)O)(C)C	Recon2	0	0	1	0	0	0	0	0	0	0	0	0	0	0	0	0	0	0	0	0	0	0	0	0	0	0	0	0	0	0	0	0	0	0	0	0	0	0	0	0	0	0	0	0	1	0	0
(R)-lactaldehyde	[H]C([C@H](O)C)=O	Recon2	0	0	1	0	0	0	0	0	0	0	0	0	0	0	0	0	0	0	0	0	0	0	0	0	0	0	0	0	0	0	0	0	0	0	0	0	0	0	0	0	0	0	0	0	0	0	0
(R)-lactate	C[C@H](C(=O)[O-])O	Recon2	0	0	1	0	0	0	0	0	0	0	0	0	0	0	0	0	0	0	0	0	0	0	0	0	0	0	0	0	0	0	0	0	0	0	0	0	0	0	0	0	0	0	0	0	1	0	0
(R)-methylmalonyl-CoA(5-)	C[C@@H](C(SCCNC(CCNC([C@@H](C(COP(OP(OC[C@@H]1[C@@H](OP(=O)([O-])[O-])[C@@H](O)[C@H](N2C3C(=C(N=CN=3)N)N=C2)O1)(=O)[O-])(=O)[O-])(C)C)O)=O)=O)=O)C(=O)[O-]	Recon2	0	0	4	0	0	0	0	0	0	0	0	0	0	0	0	0	0	0	0	0	0	0	0	0	1	0	0	0	0	1	0	0	0	0	0	0	0	0	0	0	1	1	0	0	1	0	4
(R)-mevalonate	C[C@](CC(=O)[O-])(CCO)O	Recon2	0	0	1	0	0	0	0	0	0	0	0	0	0	0	0	0	0	0	0	0	0	0	0	0	0	0	0	0	0	0	0	0	0	0	0	0	0	0	0	0	0	0	0	0	1	0	0
(R)-Pantothenate	CC(C(C(NCCC(O)=O)=O)O)(CO)C	Recon2	0	0	2	0	0	0	0	0	0	0	0	0	0	0	0	0	0	0	0	0	0	0	0	0	0	0	0	0	0	0	0	0	0	0	0	0	0	0	0	0	0	0	0	0	1	0	0
(R)-propane-1,2-diol	C[C@H](CO)O	Recon2	0	0	0	0	0	0	0	0	0	0	0	0	0	0	0	0	0	0	0	0	0	0	0	0	0	0	0	0	0	0	0	0	0	0	0	0	0	0	0	0	0	0	0	0	0	0	0
(R)-S-lactoylglutathionate(1-)	C[C@H](C(SC[C@@H](C(NCC(=O)[O-])=O)NC(CC[C@@H](C(=O)[O-])[NH3+])=O)=O)O	Recon2	0	0	5	0	0	0	0	0	0	0	0	0	0	0	0	0	0	0	0	0	0	0	0	0	0	0	0	0	0	0	0	0	0	0	0	0	0	0	0	0	0	0	0	0	2	0	0
(S)-2,3-epoxysqualene	CC(=CCC/C(=C/CC/C(=C/CC/C=C(/CC/C=C(/CC[C@H]1C(C)(C)O1)\C)\C)/C)/C)C	Recon2	0	5	0	0	0	0	0	0	0	0	0	0	0	0	0	0	0	0	0	0	0	0	0	0	0	0	0	0	0	0	0	0	0	0	0	0	0	0	0	0	0	0	0	0	0	0	0
(S)-2-[5-Amino-1-(5-phospho-D-ribosyl)imidazole-4-carboxamido]succinate	NC1N([C@H]2[C@H](O)[C@H](O)[C@@H](COP(=O)([O-])[O-])O2)C=NC=1C(NC(C(=O)[O-])CC(=O)[O-])=O	Recon2	0	0	3	0	0	0	0	0	0	0	0	0	0	0	0	0	0	0	0	0	0	0	0	0	0	0	0	0	0	0	0	0	0	0	0	0	0	0	0	0	1	1	0	0	2	0	0
(S)-2-Aminobutanoate	CC[C@@H](C(O)=O)N	Recon2	0	0	1	0	0	0	0	0	0	0	0	0	0	0	0	0	0	0	0	0	0	0	0	0	0	0	0	0	0	0	0	0	0	0	0	0	0	0	0	0	0	0	0	0	1	0	0
(S)-3-aminoisobutyric acid	C[C@H](C(=O)O)CN	Recon2	0	0	1	0	0	0	0	0	0	0	0	0	0	0	0	0	0	0	0	0	0	0	0	0	0	0	0	0	0	0	0	0	0	0	0	0	0	0	0	0	0	0	0	0	1	0	0
(S)-3-hydroxybutanoyl-CoA(4-)	C[C@@H](CC(SCCNC(CCNC([C@@H](C(COP(OP(OC[C@@H]1[C@@H](OP(=O)([O-])[O-])[C@@H](O)[C@H](N2C3C(=C(N=CN=3)N)N=C2)O1)(=O)[O-])(=O)[O-])(C)C)O)=O)=O)=O)O	Recon2	0	0	3	0	0	0	0	0	0	0	0	0	0	0	0	0	0	0	0	0	0	0	0	0	0	0	0	0	0	0	0	0	0	0	0	0	0	0	0	0	1	1	0	0	0	0	4
(S)-3-Hydroxydodecanoyl-CoA	CCCCCCCCC[C@@H](CC(SCCNC(CCNC([C@@H](C(COP(OP(OC[C@@H]1[C@@H](OP(=O)(O)O)[C@@H](O)[C@H](N2C3C(=C(N=CN=3)N)N=C2)O1)(=O)O)(=O)O)(C)C)O)=O)=O)=O)O	Recon2	0	0	3	0	0	0	0	0	0	0	0	0	0	0	0	0	0	0	0	0	0	0	0	0	0	0	0	0	0	0	0	0	0	0	0	0	0	0	0	0	1	1	0	0	0	0	4
(S)-3-Hydroxyhexadecanoyl-CoA	CCCCCCCCCCCCC[C@@H](CC(SCCNC(CCNC([C@@H](C(COP(OP(OC[C@@H]1[C@@H](OP(=O)(O)O)[C@@H](O)[C@H](N2C3C(=C(N=CN=3)N)N=C2)O1)(=O)O)(=O)O)(C)C)O)=O)=O)=O)O	Recon2	0	0	3	0	0	0	0	0	0	0	0	0	0	0	0	0	0	0	0	0	0	0	0	0	0	0	0	0	0	0	0	0	0	0	0	0	0	0	0	0	1	1	0	0	0	0	4
(S)-3-Hydroxyisobutyryl-CoA	C[C@H](C(SCCNC(CCNC([C@@H](C(COP(OP(OC[C@@H]1[C@@H](OP(=O)(O)O)[C@@H](O)[C@H](N2C3C(=C(N=CN=3)N)N=C2)O1)(=O)O)(=O)O)(C)C)O)=O)=O)=O)CO	Recon2	0	0	3	0	0	0	0	0	0	0	0	0	0	0	0	0	0	0	0	0	0	0	0	0	0	0	0	0	0	0	0	0	0	0	0	0	0	0	0	0	1	1	0	0	0	0	4
(S)-3-Hydroxytetradecanoyl-CoA	CCCCCCCCCCC[C@@H](CC(SCCNC(CCNC([C@@H](C(COP(OP(OC[C@@H]1[C@@H](OP(=O)(O)O)[C@@H](O)[C@H](N2C3C(=C(N=CN=3)N)N=C2)O1)(=O)O)(=O)O)(C)C)O)=O)=O)=O)O	Recon2	0	0	3	0	0	0	0	0	0	0	0	0	0	0	0	0	0	0	0	0	0	0	0	0	0	0	0	0	0	0	0	0	0	0	0	0	0	0	0	0	1	1	0	0	0	0	4
(S)-3-sulfonatolactate(2-)	O[C@@H](C(=O)[O-])CS(=O)(=O)[O-]	Recon2	0	0	1	0	0	0	0	0	0	0	0	0	0	0	0	0	0	0	2	0	1	0	0	0	0	0	0	0	0	1	2	0	0	0	0	0	0	0	0	0	0	0	0	0	1	0	0
(S)-dihydroorotate	[O-]C([C@H]1NC(=O)NC(=O)C1)=O	Recon2	0	0	3	0	0	0	0	0	0	0	0	0	1	0	0	0	0	0	0	0	0	0	0	0	0	0	0	0	0	0	0	0	0	0	0	0	0	0	0	0	0	0	0	0	1	0	0
(S)-Glycerate	OCC(C(=O)[O-])O	Recon2	0	0	1	0	0	0	0	0	0	0	0	0	0	0	0	0	0	0	0	0	0	0	0	0	0	0	0	0	0	0	0	0	0	0	0	0	0	0	0	0	0	0	0	0	1	0	0
(S)-Hydroxydecanoyl-CoA	CCCCCCC[C@@H](CC(SCCNC(CCNC([C@@H](C(COP(OP(OC[C@@H]1[C@@H](OP(=O)(O)O)[C@@H](O)[C@H](N2C3C(=C(N=CN=3)N)N=C2)O1)(=O)O)(=O)O)(C)C)O)=O)=O)=O)O	Recon2	0	0	3	0	0	0	0	0	0	0	0	0	0	0	0	0	0	0	0	0	0	0	0	0	0	0	0	0	0	0	0	0	0	0	0	0	0	0	0	0	1	1	0	0	0	0	4
(S)-Hydroxyhexanoyl-CoA	CCC[C@@H](CC(SCCNC(CCNC([C@@H](C(COP(OP(OC[C@@H]1[C@@H](OP(=O)(O)O)[C@@H](O)[C@H](N2C3C(=C(N=CN=3)N)N=C2)O1)(=O)O)(=O)O)(C)C)O)=O)=O)=O)O	Recon2	0	0	3	0	0	0	0	0	0	0	0	0	0	0	0	0	0	0	0	0	0	0	0	0	0	0	0	0	0	0	0	0	0	0	0	0	0	0	0	0	1	1	0	0	0	0	4
(S)-Hydroxyoctanoyl-CoA	CCCCC[C@@H](CC(SCCNC(CCNC([C@@H](C(COP(OP(OC[C@@H]1[C@@H](OP(=O)(O)O)[C@@H](O)[C@H](N2C3C(=C(N=CN=3)N)N=C2)O1)(=O)O)(=O)O)(C)C)O)=O)=O)=O)O	Recon2	0	0	3	0	0	0	0	0	0	0	0	0	0	0	0	0	0	0	0	0	0	0	0	0	0	0	0	0	0	0	0	0	0	0	0	0	0	0	0	0	1	1	0	0	0	0	4
(S)-lactaldehyde	[H]C([C@@H](O)C)=O	Recon2	0	0	1	0	0	0	0	0	0	0	0	0	0	0	0	0	0	0	0	0	0	0	0	0	0	0	0	0	0	0	0	0	0	0	0	0	0	0	0	0	0	0	0	0	0	0	0
(S)-lactate	C[C@@H](C(=O)[O-])O	Recon2	0	0	1	0	0	0	0	0	0	0	0	0	0	0	0	0	0	0	0	0	0	0	0	0	0	0	0	0	0	0	0	0	0	0	0	0	0	0	0	0	0	0	0	0	1	0	0
(S)-malate(2-)	O[C@H](C(=O)[O-])CC(=O)[O-]	Recon2	0	0	2	0	0	0	0	0	0	0	0	0	0	0	0	0	0	0	0	0	0	0	0	0	0	0	0	0	0	0	0	0	0	0	0	0	0	0	0	0	0	0	0	0	2	0	0
(S)-methylmalonyl-CoA(5-)	C[C@H](C(SCCNC(CCNC([C@@H](C(COP(OP(OC[C@@H]1[C@@H](OP(=O)([O-])[O-])[C@@H](O)[C@H](N2C3C(=C(N=CN=3)N)N=C2)O1)(=O)[O-])(=O)[O-])(C)C)O)=O)=O)=O)C(=O)[O-]	Recon2	0	0	4	0	0	0	0	0	0	0	0	0	0	0	0	0	0	0	0	0	0	0	0	0	1	0	0	0	0	1	0	0	0	0	0	0	0	0	0	0	1	1	0	0	1	0	4
(S)-propane-1,2-diol	C[C@@H](CO)O	Recon2	0	0	0	0	0	0	0	0	0	0	0	0	0	0	0	0	0	0	0	0	0	0	0	0	0	0	0	0	0	0	0	0	0	0	0	0	0	0	0	0	0	0	0	0	0	0	0
(Z)-but-2-ene-1,2,3-tricarboxylate	C/C(=C(/C(=O)[O-])\CC(=O)[O-])/C(=O)[O-]	Recon2	0	1	3	0	0	0	0	0	0	0	0	0	0	0	0	0	0	0	0	0	0	0	0	2	0	0	0	0	0	0	0	0	0	0	0	0	0	0	0	0	0	0	0	0	3	0	0
[(2R,3S,4R,5R)-5-(2,4-dioxo-1,2,3,4-tetrahydropyrimidin-1-yl)-3,4-dihydroxyoxolan-2-yl]methyl {[(3R,4S,5S,6R)-3,4,5-trihydroxy-6-(hydroxymethyl)oxan-2-yl phosphonato]oxy}phosphonate	OC[C@@H]1[C@@H](O)[C@H](O)[C@@H](O)C(OP(OP(OC[C@@H]2[C@@H](O)[C@@H](O)[C@H]([n]3c(=O)[nH]c(=O)cc3)O2)(=O)[O-])(=O)[O-])O1	Recon2	0	0	0	0	0	0	0	0	0	0	0	0	0	0	0	0	0	0	0	0	0	0	0	0	0	0	0	0	0	0	0	0	0	0	0	0	0	0	0	0	1	0	0	2	0	0	2
1,2-Diacyl-sn-glycerol (didodecanoyl, n-C12:0)	OC[C@H](OC%91=O)COC%92=O.[*]%92.[*]%91	Recon2	0	0	2	0	0	0	0	0	0	0	0	0	0	0	0	0	0	0	0	0	0	0	0	0	0	0	0	0	0	0	0	0	0	0	0	0	0	0	0	0	0	0	0	0	2	0	0
1,4-butanediammonium	[NH3+]CCCC[NH3+]	Recon2	0	0	0	0	0	0	0	0	0	0	0	0	0	0	0	0	0	0	0	0	0	0	0	0	0	0	0	0	0	0	0	0	0	0	0	0	0	0	0	0	0	0	0	0	0	0	0
1,4-dithiothreitol	OC(C(CS)O)CS	Recon2	0	0	0	0	0	0	0	0	0	0	0	0	0	0	0	0	0	0	0	0	0	0	0	0	0	0	0	0	0	0	0	0	0	0	0	0	0	0	0	0	0	0	0	0	0	0	0
10-Formyltetrahydrofolate	[H]C(N(C1C=CC(C(N[C@H](C(=O)[O-])CCC(=O)[O-])=O)=CC=1)C[C@@H]1Nc2c(nc([nH]c2=O)N)NC1)=O	Recon2
11,12-EET	CCCCC/C=C\CC1C(C/C=C\C/C=C\CCCC(O)=O)O1	Recon2	0	3	1	0	0	0	0	0	0	0	0	0	0	0	0	0	0	0	0	0	0	0	0	0	0	0	0	0	0	0	0	0	0	0	0	0	0	0	0	0	0	0	0	0	1	0	0
11beta-Hydroxyandrost-4-ene-3,17-dione	C[C@@]12C(=O)CC[C@H]1[C@@H]1CCC3[C@@](C)([C@H]1[C@@H](O)C2)CCC(=O)C=3	Recon2	0	1	2	0	0	0	0	0	0	0	0	0	0	0	0	0	0	0	0	0	0	0	0	0	0	0	0	0	0	0	0	0	0	0	0	0	0	0	0	0	0	0	1	0	0	0	0
11-cis-retinal	C/C(/C=C\C=C(\C=C\C1C(C)(C)CCCC=1C)/C)=C\C=O	Recon2	0	5	1	0	0	0	0	0	0	0	0	0	0	0	0	0	0	0	0	0	0	0	0	0	0	0	0	0	0	0	0	0	0	0	0	0	0	0	0	0	0	0	0	0	0	0	0
11-cis-retinol	C/C(=C\CO)/C=C\C=C(\C=C\C1C(C)(C)CCCC=1C)/C	Recon2	0	5	0	0	0	0	0	0	0	0	0	0	0	0	0	0	0	0	0	0	0	0	0	0	0	0	0	0	0	0	0	0	0	0	0	0	0	0	0	0	0	0	0	0	0	0	0
11-dehydrothromboxane B2	CCCCC[C@@H](/C=C/[C@@H]1[C@@H](C/C=C\CCCC(O)=O)[C@@H](O)CC(=O)O1)O	Recon2	0	2	2	0	0	0	0	0	0	0	0	0	0	0	0	0	0	0	0	0	0	0	0	0	0	0	0	0	0	0	0	0	0	0	0	0	0	0	0	0	0	0	0	0	2	0	0
11-deoxycorticosterone	C[C@@]12[C@@H](C(CO)=O)CC[C@H]1[C@@H]1CCC3[C@@](C)([C@H]1CC2)CCC(=O)C=3	Recon2	0	1	2	0	0	0	0	0	0	0	0	0	0	0	0	0	0	0	0	0	0	0	0	0	0	0	0	0	0	0	0	0	0	0	0	0	0	0	0	0	0	0	0	0	0	0	0
11-deoxycortisol	C[C@@]12[C@H]3CC[C@@]4([C@](C(CO)=O)(O)CC[C@H]4[C@@H]3CCC1=CC(=O)CC2)C	Recon2	0	1	2	0	0	0	0	0	0	0	0	0	0	0	0	0	0	0	0	0	0	0	0	0	0	0	0	0	0	0	0	0	0	0	0	0	0	0	0	0	0	0	0	0	0	0	0
11-eicosenoylcoa	CCCCCCCC/C=C\CCCCCCCCCC(SCCNC(CCNC([C@@H](C(COP(OP(OC[C@@H]1[C@@H](OP(=O)(O)O)[C@@H](O)[C@H](N2C3C(=C(N=CN=3)N)N=C2)O1)(=O)O)(=O)O)(C)C)O)=O)=O)=O	Recon2	0	1	3	0	0	0	0	0	0	0	0	0	0	0	0	0	0	0	0	0	0	0	0	0	0	0	0	0	0	0	0	0	0	0	0	0	0	0	0	0	1	1	0	0	0	0	4
12(13)-EpOME	CCCCC[C@H]1[C@@H](C/C=C\CCCCCCCC(=O)O)O1	Recon2	0	1	1	0	0	0	0	0	0	0	0	0	0	0	0	0	0	0	0	0	0	0	0	0	0	0	0	0	0	0	0	0	0	0	0	0	0	0	0	0	0	0	0	0	1	0	0
12(S)-HPETE(1-)	CCCCC/C=C\C[C@@H](/C=C/C=C\C/C=C\CCCC(=O)[O-])OO	Recon2	0	4	1	0	0	0	0	0	0	0	0	0	0	0	0	0	0	0	0	0	0	0	0	0	0	0	0	0	0	0	0	0	0	0	0	0	0	0	0	0	0	0	0	0	1	0	0
13(S)-HPODE(1-)	CCCCC[C@@H](/C=C/C=C\CCCCCCCC(=O)[O-])OO	Recon2	0	2	1	0	0	0	0	0	0	0	0	0	0	0	0	0	0	0	0	0	0	0	0	0	0	0	0	0	0	0	0	0	0	0	0	0	0	0	0	0	0	0	0	0	1	0	0
13-cis-retinal	C/C(/C=C/C=C(/C=C/C1C(C)(C)CCCC=1C)\C)=C/C=O	Recon2	0	5	1	0	0	0	0	0	0	0	0	0	0	0	0	0	0	0	0	0	0	0	0	0	0	0	0	0	0	0	0	0	0	0	0	0	0	0	0	0	0	0	0	0	0	0	0
13-cis-retinoate	C/C(/C=C/C=C(/C=C/C1C(C)(C)CCCC=1C)\C)=C/C(O)=O	Recon2	0	5	1	0	0	0	0	0	0	0	0	0	0	0	0	0	0	0	0	0	0	0	0	1	0	0	0	0	0	0	0	0	0	0	0	0	0	0	0	0	0	0	0	0	1	0	0
13-cis-retinol	C/C(/C=C/C=C(/C=C/C1C(C)(C)CCCC=1C)\C)=C/CO	Recon2	0	5	0	0	0	0	0	0	0	0	0	0	0	0	0	0	0	0	0	0	0	0	0	0	0	0	0	0	0	0	0	0	0	0	0	0	0	0	0	0	0	0	0	0	0	0	0
13-cis-retinoyl glucuronide	C/C(=C\C=C\C(=C\C(O[C@H]1[C@H](O)[C@@H](O)[C@H](O)[C@@H](C(=O)O)O1)=O)\C)/C=C/C1C(C)(C)CCCC=1C	Recon2	0	5	2	0	0	0	0	0	0	0	0	0	0	0	0	0	0	0	0	0	0	0	0	1	0	0	0	0	0	0	0	0	0	0	0	0	0	0	0	0	0	0	0	2	2	0	0
13-docosenoylcoa	CCCCCCCCC=CCCCCCCCCCCCC(SCCNC(CCNC(C(O)C(COP(OP(OCC1OC(N2C3N=CN=C(N)C=3N=C2)C(O)C1OP(O)(O)=O)(O)=O)(O)=O)(C)C)=O)=O)=O	Recon2	0	1	3	0	0	0	0	0	0	0	0	0	0	0	0	0	0	0	0	0	0	0	0	0	0	0	0	0	0	0	0	0	0	0	0	0	0	0	0	0	1	1	0	0	0	0	4
14,15-EET	CCCCCC1C(C/C=C\C/C=C\C/C=C\CCCC(O)=O)O1	Recon2	0	3	1	0	0	0	0	0	0	0	0	0	0	0	0	0	0	0	0	0	0	0	0	0	0	0	0	0	0	0	0	0	0	0	0	0	0	0	0	0	0	0	0	0	1	0	0
14-demethyllanosterol	[H][C@@]1([C@@H](CCC=C(C)C)C)[C@]2(C)[C@@](C3CC[C@]4([H])[C@@](CC[C@@H](C4(C)C)O)(C)C=3CC2)([H])CC1	Recon2	0	2	0	0	0	0	0	0	0	0	0	0	0	0	0	0	0	0	0	0	0	0	0	0	0	0	0	0	0	0	0	0	0	0	0	0	0	0	0	0	0	0	1	0	0	0	0
15(S)-HPETE(1-)	CCCCC[C@@H](/C=C/C=C\C/C=C\C/C=C\CCCC(=O)[O-])OO	Recon2	0	4	1	0	0	0	0	0	0	0	0	0	0	0	0	0	0	0	0	0	0	0	0	0	0	0	0	0	0	0	0	0	0	0	0	0	0	0	0	0	0	0	0	0	1	0	0
15-dehydro-prostaglandin E1(1-)	CCCCCC(/C=C/[C@@H]1[C@@H](CCCCCCC(=O)[O-])C(=O)C[C@H]1O)=O	Recon2	0	1	3	0	0	0	0	0	0	0	0	0	0	0	0	0	0	0	0	0	0	0	0	0	0	0	0	0	0	0	0	0	0	0	0	0	0	0	0	0	0	0	0	0	1	0	0
16alpha-hydroxydehydroepiandrosterone	C[C@@]12[C@H]3CC[C@@]4(C(=O)[C@H](O)C[C@H]4[C@@H]3CC=C1C[C@@H](O)CC2)C	Recon2	0	1	1	0	0	0	0	0	0	0	0	0	0	0	0	0	0	0	0	0	0	0	0	0	0	0	0	0	0	0	0	0	0	0	0	0	0	0	0	0	0	0	1	0	0	0	0
16alpha-Hydroxyestrone	C[C@@]12C(=O)[C@H](O)C[C@H]1[C@@H]1CCC3C([C@H]1CC2)=CC=C(O)C=3	Recon2	0	0	1	0	0	0	0	0	0	0	0	0	0	0	0	0	0	0	0	0	0	0	0	0	0	0	0	0	0	0	0	0	0	0	0	0	0	0	0	0	0	0	0	0	0	0	0
16-Glucuronide-estriol	CC12C(O)C(OC3OC(C(O)=O)C(O)C(O)C3O)CC1C1CCC3C=C(O)C=CC=3C1CC2	Recon2	0	0	1	0	0	0	0	0	0	0	0	0	0	0	0	0	0	0	0	0	0	0	0	0	0	0	0	0	0	0	0	0	0	0	0	0	0	0	0	0	0	0	0	2	1	0	0
17alpha-hydroxypregnenolone	CC([C@@]1([C@]2(C)[C@H]([C@H]3[C@H](CC2)[C@]2(C)C(C[C@H](CC2)O)=CC3)CC1)O)=O	Recon2	0	1	1	0	0	0	0	0	0	0	0	0	0	0	0	0	0	0	0	0	0	0	0	0	0	0	0	0	0	0	0	0	0	0	0	0	0	0	0	0	0	0	1	0	0	0	0
17alpha-hydroxyprogesterone	CC([C@@]1([C@]2(C)[C@H]([C@H]3[C@H](CC2)[C@]2(C)C(=CC(CC2)=O)CC3)CC1)O)=O	Recon2	0	1	2	0	0	0	0	0	0	0	0	0	0	0	0	0	0	0	0	0	0	0	0	0	0	0	0	0	0	0	0	0	0	0	0	0	0	0	0	0	0	0	0	0	0	0	0
17beta-estradiol 3-glucosiduronic acid	C[C@@]12[C@@H](O)CC[C@H]1[C@@H]1CCC3C([C@H]1CC2)=CC=C(O[C@H]1[C@H](O)[C@@H](O)[C@H](O)[C@@H](C(O)=O)O1)C=3	Recon2	0	0	1	0	0	0	0	0	0	0	0	0	0	0	0	0	0	0	0	0	0	0	0	0	0	0	0	0	0	0	0	0	0	0	0	0	0	0	0	0	0	0	0	2	1	0	0
17beta-hydroxy-5alpha-androstan-3-one	C[C@@]12[C@@H](O)CC[C@H]1[C@@H]1CC[C@@H]3[C@@](C)([C@H]1CC2)CCC(=O)C3	Recon2	0	0	1	0	0	0	0	0	0	0	0	0	0	0	0	0	0	0	0	0	0	0	0	0	0	0	0	0	0	0	0	0	0	0	0	0	0	0	0	0	0	0	0	0	0	0	0
1-Acylglycerol-3P-palm	CCCCCCCCCCCCCCCC(OCC(CO)O)=O	Recon2	0	0	1	0	0	0	0	0	0	0	0	0	0	0	0	0	0	0	0	0	0	0	0	0	0	0	0	0	0	0	0	0	0	0	0	0	0	0	0	0	0	0	0	0	1	0	0
1-Acylglycerol-3P-stea	CCCCCCCCCCCCCCCCCC(OCC(CO)O)=O	Recon2	0	0	1	0	0	0	0	0	0	0	0	0	0	0	0	0	0	0	0	0	0	0	0	0	0	0	0	0	0	0	0	0	0	0	0	0	0	0	0	0	0	0	0	0	1	0	0
1-acylglycerone 3-phosphate(2-)	[O-]P(OCC(COC%91=O)=O)(=O)[O-].[*]%91	Recon2	0	0	2	0	0	0	0	0	0	0	0	0	0	0	0	0	0	0	0	0	0	0	0	0	0	0	0	0	0	0	0	0	0	0	0	0	0	0	0	0	0	0	0	0	1	0	0
1-acyl-sn-glycerol 3-phosphate(2-)	O[C@@H](COP(=O)([O-])[O-])COC%91=O.[*]%91	Recon2	0	0	1	0	0	0	0	0	0	0	0	0	0	0	0	0	0	0	0	0	0	0	0	0	0	0	0	0	0	0	0	0	0	0	0	0	0	0	0	0	0	0	0	0	1	0	0
1-alkyl 2-acteylglycerol 3-phosphocholine	COC[C@@H](OC(=O)C)COP(OCC[N+](C)(C)C)(=O)O	Recon2	0	0	1	0	0	0	0	0	0	0	0	0	0	0	0	0	0	0	0	0	0	0	0	0	0	0	0	0	0	0	0	0	0	0	0	0	0	0	0	0	0	0	0	0	1	0	0
1-alkyl 2-acylglycerol	OC[C@H](OC%91=O)CO%92.[*]%92.[*]%91	Recon2	0	0	1	0	0	0	0	0	0	0	0	0	0	0	0	0	0	0	0	0	0	0	0	0	0	0	0	0	0	0	0	0	0	0	0	0	0	0	0	0	0	0	0	0	1	0	0
1-alkyl 2-acylglycerol 3-phosphate	OP(OC[C@H](OC%91=O)CO%92)(=O)O.[*]%92.[*]%91	Recon2	0	0	1	0	0	0	0	0	0	0	0	0	0	0	0	0	0	0	0	0	0	0	0	0	0	0	0	0	0	0	0	0	0	0	0	0	0	0	0	0	0	0	0	0	1	0	0
1-alkyl 2-acylglycerol 3-phosphocholine	C[N+](CCOP(OC[C@H](OC%91=O)CO%92)(=O)O)(C)C.[*]%92.[*]%91	Recon2	0	0	1	0	0	0	0	0	0	0	0	0	0	0	0	0	0	0	0	0	0	0	0	0	0	0	0	0	0	0	0	0	0	0	0	0	0	0	0	0	0	0	0	0	1	0	0
1-alkyl 2-acylglycerol 3-phosphoethanolamine	NCCOP(OC[C@H](OC%91=O)CO%92)(=O)O.[*]%92.[*]%91	Recon2	0	0	1	0	0	0	0	0	0	0	0	0	0	0	0	0	0	0	0	0	0	0	0	0	0	0	0	0	0	0	0	0	0	0	0	0	0	0	0	0	0	0	0	0	1	0	0
1-Alkyl-2-acetyl-sn-glycerol	CC(O[C@H](CO%91)CO)=O.[*]%91	Recon2	0	0	1	0	0	0	0	0	0	0	0	0	0	0	0	0	0	0	0	0	0	0	0	0	0	0	0	0	0	0	0	0	0	0	0	0	0	0	0	0	0	0	0	0	1	0	0
1-alkyl-2-acetyl-sn-glycerol 3-phosphate(2-)	CC(O[C@@H](COP(=O)([O-])[O-])CO%91)=O.[*]%91	Recon2	0	0	1	0	0	0	0	0	0	0	0	0	0	0	0	0	0	0	0	0	0	0	0	0	0	0	0	0	0	0	0	0	0	0	0	0	0	0	0	0	0	0	0	0	1	0	0
1-alkyl-sn-glycerol 3-phosphate(1-)	O[C@@H](COP(=O)([O-])[O-])CO%91.[*]%91	Recon2	0	0	0	0	0	0	0	0	0	0	0	0	0	0	0	0	0	0	0	0	0	0	0	0	0	0	0	0	0	0	0	0	0	0	0	0	0	0	0	0	0	0	0	0	0	0	0
1D-myo-inositol 1,3,4,5-tetrakisphosphate(8-)	O[C@@H]1[C@H](OP(=O)([O-])[O-])[C@@H](OP(=O)([O-])[O-])[C@H](OP(=O)([O-])[O-])[C@@H](O)[C@@H]1OP(=O)([O-])[O-]	Recon2	0	0	0	0	0	0	0	0	0	0	0	0	0	0	0	0	0	0	0	0	0	0	0	0	0	0	0	0	0	0	0	0	0	0	0	0	0	0	0	4	0	0	6	0	0	0	0
1D-myo-inositol 1,3,4-trisphosphate(6-)	O[C@H]1[C@H](OP(=O)([O-])[O-])[C@H](O)[C@H](OP(=O)([O-])[O-])[C@@H](OP(=O)([O-])[O-])[C@@H]1O	Recon2	0	0	0	0	0	0	0	0	0	0	0	0	0	0	0	0	0	0	0	0	0	0	0	0	0	0	0	0	0	0	0	0	0	0	0	0	0	0	0	3	0	0	6	0	0	0	0
1D-myo-Inositol 1,3-bisphosphate	O[C@@H]1[C@@H](O)[C@H](OP(=O)(O)O)[C@H](O)[C@H](OP(=O)(O)O)[C@H]1O	Recon2	0	0	0	0	0	0	0	0	0	0	0	0	0	0	0	0	0	0	0	0	0	0	0	0	0	0	0	0	0	0	0	0	0	0	0	0	0	0	0	2	0	0	6	0	0	0	0
1D-myo-inositol 1,4,5,6-tetrakisphosphate(8-)	O[C@@H]1[C@@H](OP(=O)([O-])[O-])[C@H](OP(=O)([O-])[O-])[C@@H](OP(=O)([O-])[O-])[C@H](OP(=O)([O-])[O-])[C@@H]1O	Recon2	0	0	0	0	0	0	0	0	0	0	0	0	0	0	0	0	0	0	0	0	0	0	0	0	0	0	0	0	0	0	0	0	0	0	0	0	0	0	0	4	0	0	6	0	0	0	0
1D-myo-inositol 1,4,5-trisphosphate(6-)	O[C@H]1[C@@H](OP(=O)([O-])[O-])[C@H](O)[C@@H](OP(=O)([O-])[O-])[C@H](OP(=O)([O-])[O-])[C@H]1O	Recon2	0	0	0	0	0	0	0	0	0	0	0	0	0	0	0	0	0	0	0	0	0	0	0	0	0	0	0	0	0	0	0	0	0	0	0	0	0	0	0	3	0	0	6	0	0	0	0
1D-myo-inositol 1-phosphate(2-)	O[C@@H]1[C@@H](O)[C@@H](O)[C@@H](OP(=O)([O-])[O-])[C@H](O)[C@H]1O	Recon2	0	0	0	0	0	0	0	0	0	0	0	0	0	0	0	0	0	0	0	0	0	0	0	0	0	0	0	0	0	0	0	0	0	0	0	0	0	0	0	1	0	0	6	0	0	0	0
1D-myo-inositol 3,4,5,6-tetrakisphosphate(8-)	O[C@@H]1[C@H](OP(=O)([O-])[O-])[C@@H](OP(=O)([O-])[O-])[C@H](OP(=O)([O-])[O-])[C@@H](OP(=O)([O-])[O-])[C@@H]1O	Recon2	0	0	0	0	0	0	0	0	0	0	0	0	0	0	0	0	0	0	0	0	0	0	0	0	0	0	0	0	0	0	0	0	0	0	0	0	0	0	0	4	0	0	6	0	0	0	0
1D-myo-Inositol 3,4-bisphosphate	O[C@@H]1[C@H](O)[C@H](OP(=O)(O)O)[C@@H](OP(=O)(O)O)[C@H](O)[C@H]1O	Recon2	0	0	0	0	0	0	0	0	0	0	0	0	0	0	0	0	0	0	0	0	0	0	0	0	0	0	0	0	0	0	0	0	0	0	0	0	0	0	0	2	0	0	6	0	0	0	0
1D-myo-inositol 3-phosphate(2-)	O[C@@H]1[C@@H](O)[C@H](O)[C@@H](OP(=O)([O-])[O-])[C@@H](O)[C@H]1O	Recon2	0	0	0	0	0	0	0	0	0	0	0	0	0	0	0	0	0	0	0	0	0	0	0	0	0	0	0	0	0	0	0	0	0	0	0	0	0	0	0	1	0	0	6	0	0	0	0
1D-myo-inositol 4-phosphate(2-)	O[C@H]1[C@H](O)[C@@H](O)[C@H](OP(=O)([O-])[O-])[C@@H](O)[C@H]1O	Recon2	0	0	0	0	0	0	0	0	0	0	0	0	0	0	0	0	0	0	0	0	0	0	0	0	0	0	0	0	0	0	0	0	0	0	0	0	0	0	0	1	0	0	6	0	0	0	0
1-methylimidazole-4-acetaldehyde	CN1C=C(CC=O)N=C1	Recon2	0	0	1	0	0	0	0	0	0	0	0	0	0	0	0	0	0	0	0	0	0	0	0	0	0	0	0	0	0	0	0	0	0	0	0	0	0	0	0	0	0	0	0	0	0	0	0
1-methylnicotinamide	C[N+]1C=C(C(N)=O)C=CC=1	Recon2	0	0	1	0	0	0	0	0	0	0	0	0	0	0	0	0	0	0	0	0	0	0	0	0	0	0	0	0	0	0	0	0	0	0	0	0	0	0	0	0	0	0	0	0	0	0	0
1-methylpyrrolinium	C[N+]1CCCC=1	Recon2	0	0	0	0	0	0	0	0	0	0	0	0	0	0	0	0	0	0	0	0	0	0	0	0	0	0	0	0	0	0	0	0	0	0	0	0	0	0	0	0	0	0	0	0	0	0	0
1-phosphatidyl-1D-myo-inositol 3,4,5-trisphosphate(7-)	[H][C@](OC%91=O)(COP(O[C@H]1[C@H](O)[C@@H](OP(=O)([O-])[O-])[C@H](OP(=O)([O-])[O-])[C@@H](OP(=O)([O-])[O-])[C@H]1O)(=O)[O-])COC%92=O.[*]%92.[*]%91	Recon2	0	0	2	0	0	0	0	0	0	0	0	0	0	0	0	0	0	0	0	0	0	0	0	0	0	0	0	0	0	0	0	0	0	0	0	0	0	0	0	4	0	0	6	0	2	0	0
1-phosphatidyl-1D-myo-inositol 3,4-bisphosphate(5-)	[H][C@](OC%91=O)(COP(O[C@@H]1[C@H](O)[C@H](OP(=O)([O-])[O-])[C@@H](OP(=O)([O-])[O-])[C@H](O)[C@H]1O)(=O)[O-])COC%92=O.[*]%92.[*]%91	Recon2	0	0	2	0	0	0	0	0	0	0	0	0	0	0	0	0	0	0	0	0	0	0	0	0	0	0	0	0	0	0	0	0	0	0	0	0	0	0	0	3	0	0	6	0	2	0	0
1-phosphatidyl-1D-myo-inositol 3,5-bisphosphate(5-)	[H][C@](OC%91=O)(COP(O[C@@H]1[C@H](O)[C@H](OP(=O)([O-])[O-])[C@@H](O)[C@H](OP(=O)([O-])[O-])[C@H]1O)(=O)[O-])COC%92=O.[*]%92.[*]%91	Recon2	0	0	2	0	0	0	0	0	0	0	0	0	0	0	0	0	0	0	0	0	0	0	0	0	0	0	0	0	0	0	0	0	0	0	0	0	0	0	0	3	0	0	6	0	2	0	0
1-phosphatidyl-1D-myo-inositol 3-phosphate(3-)	[H][C@](OC%91=O)(COP(O[C@@H]1[C@H](O)[C@H](OP(=O)([O-])[O-])[C@@H](O)[C@H](O)[C@H]1O)(=O)[O-])COC%92=O.[*]%92.[*]%91	Recon2	0	0	2	0	0	0	0	0	0	0	0	0	0	0	0	0	0	0	0	0	0	0	0	0	0	0	0	0	0	0	0	0	0	0	0	0	0	0	0	2	0	0	6	0	2	0	0
1-phosphatidyl-1D-myo-inositol 4-phosphate(3-)	[H][C@](OC%91=O)(COP(O[C@H]1[C@H](O)[C@@H](O)[C@H](OP(=O)([O-])[O-])[C@@H](O)[C@H]1O)(=O)[O-])COC%92=O.[*]%92.[*]%91	Recon2	0	0	2	0	0	0	0	0	0	0	0	0	0	0	0	0	0	0	0	0	0	0	0	0	0	0	0	0	0	0	0	0	0	0	0	0	0	0	0	2	0	0	6	0	2	0	0
1-phosphatidyl-1D-myo-inositol 5-phosphate(3-)	[H][C@](OC%91=O)(COP(O[C@H]1[C@H](O)[C@@H](OP(=O)([O-])[O-])[C@H](O)[C@@H](O)[C@H]1O)(=O)[O-])COC%92=O.[*]%92.[*]%91	Recon2	0	0	2	0	0	0	0	0	0	0	0	0	0	0	0	0	0	0	0	0	0	0	0	0	0	0	0	0	0	0	0	0	0	0	0	0	0	0	0	2	0	0	6	0	2	0	0
1-phosphatidyl-1D-myo-inositol(1-)	O[C@@H]1[C@@H](O)[C@@H](O)[C@@H](OP(OC[C@H](OC%91=O)COC%92=O)(=O)[O-])[C@H](O)[C@H]1O.[*]%92.[*]%91	Recon2	0	0	2	0	0	0	0	0	0	0	0	0	0	0	0	0	0	0	0	0	0	0	0	0	0	0	0	0	0	0	0	0	0	0	0	0	0	0	0	1	0	0	6	0	2	0	0
1-piperideine-2-carboxylate	[O-]C(C1CCCCN=1)=O	Recon2	0	0	1	0	0	0	0	0	0	0	0	0	0	0	0	0	0	0	0	0	0	0	0	0	0	0	0	0	0	0	0	0	0	0	0	0	0	0	0	0	0	0	0	0	1	0	0
1-piperideine-6-carboxylate	[O-]C(C1N=CCCC1)=O	Recon2	0	0	1	0	0	0	0	0	0	0	0	0	0	0	0	0	0	0	0	0	0	0	0	0	0	0	0	0	0	0	0	0	0	0	0	0	0	0	0	0	0	0	0	0	1	0	0
1-pyrroline-2-carboxylate	[O-]C(C1CCCN=1)=O	Recon2	0	0	1	0	0	0	0	0	0	0	0	0	0	0	0	0	0	0	0	0	0	0	0	0	0	0	0	0	0	0	0	0	0	0	0	0	0	0	0	0	0	0	0	0	1	0	0
1-Pyrroline-5-carboxylate	[O-]C(C1N=CCC1)=O	Recon2	0	0	1	0	0	0	0	0	0	0	0	0	0	0	0	0	0	0	0	0	0	0	0	0	0	0	0	0	0	0	0	0	0	0	0	0	0	0	0	0	0	0	0	0	1	0	0
1-pyrrolinium	C1C[NH+]=CC1	Recon2	0	0	0	0	0	0	0	0	0	0	0	0	0	0	0	0	0	0	0	0	0	0	0	0	0	0	0	0	0	0	0	0	0	0	0	0	0	0	0	0	0	0	0	0	0	0	0
2-(Formamido)-N1-(5-phospho-D-ribosyl)acetamidine	O[C@@H]1[C@@H](COP(=O)([O-])[O-])OC(NC(CNC=O)=[NH2+])[C@@H]1O	Recon2	0	0	1	0	0	0	0	0	0	0	0	0	0	0	0	0	0	0	0	0	0	0	0	0	0	0	0	0	0	0	0	0	0	0	0	0	0	0	0	0	0	0	0	0	0	0	0
2,3-bisphosphonato-D-glycerate(5-)	[O-]C([C@H](OP(=O)([O-])[O-])COP(=O)([O-])[O-])=O	Recon2	0	0	1	0	0	0	0	0	0	0	0	0	0	0	0	0	0	0	0	0	0	0	0	0	0	0	0	0	0	0	0	0	0	0	0	0	0	0	0	0	0	0	0	0	1	0	0
2,3-cyclic UMP(1-)	OC[C@@H]1[C@@H]2[C@@H](OP(O2)(=O)[O-])[C@H]([n]2c(=O)[nH]c(=O)cc2)O1	Recon2	0	0	0	0	0	0	0	0	0	0	0	0	0	0	0	0	0	0	0	0	0	0	0	0	0	0	0	0	0	0	0	0	0	0	0	0	0	0	0	0	0	0	0	0	0	0	1
2,3-diketo-5-methylthio-1-phosphopentane	CSCCC(C(COP(=O)([O-])[O-])=O)=O	Recon2	0	0	2	0	0	0	0	0	0	0	0	0	0	0	0	0	0	0	0	0	0	0	0	0	0	0	0	0	0	0	0	0	0	0	0	0	0	0	0	0	0	0	0	0	0	0	0
2,5-Diamino-6-(5-triphosphoryl-3,4-trihydroxy-2-oxopentyl)- amino-4-oxopyrimidine	C(OP(OP(OP(O)(O)=O)(O)=O)(O)=O)C(O)C(O)C(CNC1NC(N)=NC(=O)C=1N)=O	Recon2	0	1	2	0	0	0	0	0	0	0	0	0	0	0	0	0	0	0	0	0	0	0	0	0	0	0	0	0	0	0	0	0	0	0	0	0	0	0	0	0	0	0	0	0	0	0	0
2,5-Diaminopyrimidine nucleoside triphosphate	Nc1[nH]c(=O)c(N)c(N[C@H]2[C@H](O)[C@H](O)[C@@H](COP(OP(OP(=O)(O)O)(=O)O)(=O)O)O2)n1	Recon2
2,5-dihydroxybenzoate	OC1C=C(C(=O)[O-])C(O)=CC=1	Recon2	0	0	1	0	0	0	0	0	0	0	0	0	0	0	0	0	0	1	0	0	0	0	0	0	0	0	0	0	0	0	0	0	2	0	2	2	1	0	0	0	0	0	0	0	1	0	0
2,6-dodecadienoylcoa	CCCCC/C=C\CC/C=C/C(SCCNC(CCNC([C@@H](C(COP(OP(OC[C@@H]1[C@@H](OP(=O)(O)O)[C@@H](O)[C@H](N2C3C(=C(N=CN=3)N)N=C2)O1)(=O)O)(=O)O)(C)C)O)=O)=O)=O	Recon2	0	2	3	0	0	0	0	0	0	0	0	0	0	0	0	0	0	0	0	0	0	0	0	0	0	0	0	0	0	0	0	0	0	0	0	0	0	0	0	0	1	1	0	0	0	0	4
2-[(4R)-4-[(1S,2S,5R,7R,10R,11S,14R,15R)-2,15-dimethyl-5-(sulfonatooxy)tetracyclo[8.7.0.0^{2,7}.0^{11,15}]heptadecan-14-yl]pentanamido]ethane-1-sulfonate	[H][C@@]12C[C@H](OS(=O)(=O)[O-])CC[C@]1(C)[C@]1([H])[C@@]([C@]3([C@@](CC1)(C)[C@]([C@@H](CCC(NCCS(=O)(=O)[O-])=O)C)([H])CC3)[H])([H])CC2	Recon2	0	0	1	0	0	0	0	0	0	0	0	0	0	0	0	0	0	0	4	0	2	0	0	0	0	0	0	0	0	0	0	0	0	0	0	0	0	0	0	0	0	0	1	0	0	0	0
20-hydroxy-arachidonate	OCCCCC/C=C\C/C=C\C/C=C\C/C=C\CCCC(=O)O	Recon2	0	4	1	0	0	0	0	0	0	0	0	0	0	0	0	0	0	0	0	0	0	0	0	0	0	0	0	0	0	0	0	0	0	0	0	0	0	0	0	0	0	0	0	0	1	0	0
20-hydroxycholesterol	CC(CCC[C@@]([C@@H]1[C@]2(C)[C@H]([C@H]3[C@H](CC2)[C@]2(C)C(C[C@H](CC2)O)=CC3)CC1)(O)C)C	Recon2	0	1	0	0	0	0	0	0	0	0	0	0	0	0	0	0	0	0	0	0	0	0	0	0	0	0	0	0	0	0	0	0	0	0	0	0	0	0	0	0	0	0	1	0	0	0	0
20-hydroxy-leukotriene B4(1-)	OCCCCC/C=C\C[C@H](/C=C/C=C/C=C\[C@H](CCCC(=O)[O-])O)O	Recon2	0	4	1	0	0	0	0	0	0	0	0	0	0	0	0	0	0	0	0	0	0	0	0	0	0	0	0	0	0	0	0	0	0	0	0	0	0	0	0	0	0	0	0	0	1	0	0
20-hydroxy-leukotriene E4(1-)	[NH3+][C@H](C(=O)[O-])CS[C@@H]([C@H](CCCC(=O)[O-])O)/C=C/C=C/C=C\C/C=C\CCCCCO	Recon2	0	4	2	0	0	0	0	0	0	0	0	0	0	0	0	0	0	0	0	0	0	0	0	0	0	0	0	0	0	1	0	0	0	0	0	0	0	0	0	0	0	0	0	0	2	0	0
23S,25,26-trihydroxyvitamin D3	[H][C@@]1([C@@H](C[C@@H](CC(CO)(O)C)O)C)[C@]2(C)[C@@](/C(=C/C=C3\C(=C)CC[C@H](O)C\3)/CCC2)([H])CC1	Recon2	0	3	0	0	0	0	0	0	0	0	0	0	0	0	0	0	0	0	0	0	0	0	0	0	0	0	0	0	0	0	0	0	0	0	0	0	0	0	0	0	0	0	1	0	0	0	0
24,25-Dihydrolanosterol	[H][C@@]1([C@@H](CCCC(C)C)C)[C@]2(C)[C@@](C3CC[C@]4([H])[C@@](CC[C@@H](C4(C)C)O)(C)C=3CC2)(C)CC1	Recon2	0	1	0	0	0	0	0	0	0	0	0	0	0	0	0	0	0	0	0	0	0	0	0	0	0	0	0	0	0	0	0	0	0	0	0	0	0	0	0	0	0	0	1	0	0	0	0
24-oxo-1alpha,23,25-trihydroxyvitamin D3	[H][C@@]1([C@@H](CC(C(C(O)(C)C)=O)O)C)[C@]2(C)[C@@](/C(=C/C=C3\C(=C)[C@@H](O)C[C@H](O)C\3)/CCC2)([H])CC1	Recon2	0	3	1	0	0	0	0	0	0	0	0	0	0	0	0	0	0	0	0	0	0	0	0	0	0	0	0	0	0	0	0	0	0	0	0	0	0	0	0	0	0	0	2	0	0	0	0
24-oxo-1alpha,25-dihydroxyvitamin D3	[H][C@@]1([C@@H](CCC(C(O)(C)C)=O)C)[C@]2(C)[C@@](/C(=C/C=C3\C(=C)[C@@H](O)C[C@H](O)C\3)/CCC2)([H])CC1	Recon2	0	3	1	0	0	0	0	0	0	0	0	0	0	0	0	0	0	0	0	0	0	0	0	0	0	0	0	0	0	0	0	0	0	0	0	0	0	0	0	0	0	0	2	0	0	0	0
25-hydroxycholesterol	C[C@@H]([C@@H]1[C@]2(C)[C@H]([C@H]3[C@H](CC2)[C@]2(C)C(C[C@H](CC2)O)=CC3)CC1)CCCC(O)(C)C	Recon2	0	1	0	0	0	0	0	0	0	0	0	0	0	0	0	0	0	0	0	0	0	0	0	0	0	0	0	0	0	0	0	0	0	0	0	0	0	0	0	0	0	0	1	0	0	0	0
26-hydroxycholesterol	[H][C@@]1([C@@H](CCCC(CO)C)C)[C@]2(C)[C@@]([C@]3([C@@](CC2)([H])[C@]2(C)C(C[C@H](CC2)O)=CC3)[H])([H])CC1	Recon2	0	1	0	0	0	0	0	0	0	0	0	0	0	0	0	0	0	0	0	0	0	0	0	0	0	0	0	0	0	0	0	0	0	0	0	0	0	0	0	0	0	0	1	0	0	0	0
2-acetamido-5-oxopentanoate	CC(N[C@H](C(=O)[O-])CCC=O)=O	Recon2	0	0	3	0	0	0	0	0	0	0	0	0	0	0	0	0	0	0	0	0	0	0	0	0	0	0	0	0	0	0	0	0	0	0	0	0	0	0	0	0	0	0	0	0	1	0	0
2-Amino-3-oxoadipate	NC(C(CCC(=O)O)=O)C(=O)O	Recon2	0	0	3	0	0	0	0	0	0	0	0	0	0	0	0	0	0	0	0	0	0	0	0	0	1	0	0	0	0	0	0	0	0	0	0	0	0	0	0	0	0	0	0	0	2	0	0
2-aminoacrylic acid	NC(C(=O)O)=C	Recon2	0	1	1	0	0	0	0	0	0	0	0	0	0	0	0	0	0	0	0	0	0	0	0	1	0	0	0	0	0	0	0	0	0	0	0	0	0	0	0	0	0	0	0	0	1	0	0
2-aminomuconate 6-semialdehyde(1-)	[H]C(/C=C\C=C(/C(=O)[O-])\N)=O	Recon2	0	2	2	0	0	0	0	0	0	0	0	0	0	0	0	0	0	0	0	0	0	0	0	1	0	0	0	0	0	0	0	0	0	0	0	0	0	0	0	0	0	0	0	0	1	0	0
2-aminomuconate(2-)	N/C(/C(=O)[O-])=C\C=C\C(=O)[O-]	Recon2	0	2	2	0	0	0	0	0	0	0	0	0	0	0	0	0	0	0	0	0	0	0	0	2	0	0	0	0	0	0	0	0	0	0	0	0	0	0	0	0	0	0	0	0	2	0	0
2-Arachidonoylglycerol	[H]C(OC(CCC/C=C\C/C=C\C/C=C\C/C=C\CCCCC)=O)(CO)CO	Recon2	0	4	1	0	0	0	0	0	0	0	0	0	0	0	0	0	0	0	0	0	0	0	0	0	0	0	0	0	0	0	0	0	0	0	0	0	0	0	0	0	0	0	0	0	1	0	0
2-Carboxy-2,3-dihydro-5,6-dihydroxyindole	OC([C@H]1NC2C(=CC(=C(C=2)O)O)C1)=O	Recon2	0	0	1	0	0	0	0	0	0	0	0	0	0	0	0	0	0	0	0	0	0	0	0	0	0	0	0	0	0	0	0	0	0	0	0	0	0	0	0	0	0	0	0	0	1	0	0
2-decaprenyl-5-hydroxy-6-methoxy-3-methyl-1,4-benzoquinone	COC1C(=O)C(C/C=C(/CC/C=C(/CC/C=C(/CC/C=C(/CC/C=C(/CC/C=C(/CC/C=C(/CC/C=C(/CC/C=C(/CCC=C(C)C)\C)\C)\C)\C)\C)\C)\C)\C)\C)=C(C)C(=O)C=1O	Recon2	0	12	2	0	0	0	0	0	0	0	0	0	0	0	0	0	0	0	0	0	0	0	0	0	0	0	0	0	0	0	0	0	0	0	0	0	0	0	0	0	0	0	0	0	0	0	0
2-decaprenyl-6-methoxy-1,4-benzoquinone	COC1C(=O)C(C/C=C(/CC/C=C(/CC/C=C(/CC/C=C(/CC/C=C(/CC/C=C(/CC/C=C(/CC/C=C(/CC/C=C(/CCC=C(C)C)\C)\C)\C)\C)\C)\C)\C)\C)\C)=CC(=O)C=1	Recon2	0	12	2	0	0	0	0	0	0	0	0	0	0	0	0	0	0	0	0	0	0	0	0	0	0	0	0	0	0	0	0	0	0	0	0	0	0	0	0	0	0	0	0	0	0	0	0
2-decaprenyl-6-methoxy-3-methyl-1,4-benzoquinone	COC1C(=O)C(C/C=C(/CC/C=C(/CC/C=C(/CC/C=C(/CC/C=C(/CC/C=C(/CC/C=C(/CC/C=C(/CC/C=C(/CCC=C(C)C)\C)\C)\C)\C)\C)\C)\C)\C)\C)=C(C)C(=O)C=1	Recon2	0	12	2	0	0	0	0	0	0	0	0	0	0	0	0	0	0	0	0	0	0	0	0	0	0	0	0	0	0	0	0	0	0	0	0	0	0	0	0	0	0	0	0	0	0	0	0
2-Decaprenyl-6-methoxyphenol	COC1C(O)=C(C/C=C(/CC/C=C(/CC/C=C(/CC/C=C(/CC/C=C(/CC/C=C(/CC/C=C(/CC/C=C(/CC/C=C(/CCC=C(C)C)\C)\C)\C)\C)\C)\C)\C)\C)\C)C=CC=1	Recon2	0	10	0	0	0	0	0	0	0	0	0	0	0	0	0	0	0	0	0	0	0	0	0	0	0	0	0	0	0	0	0	0	0	0	0	0	0	0	0	0	0	0	0	0	0	0	0
2-deoxyadenosine	NC1C2N=CN([C@H]3O[C@H](CO)[C@@H](O)C3)C=2N=CN=1	Recon2	0	0	0	0	0	0	0	0	0	0	0	0	0	0	0	0	0	0	0	0	0	0	0	0	0	0	0	0	0	0	0	0	0	0	0	0	0	0	0	0	0	0	0	0	0	0	0
2-deoxycytidine	NC1C=CN([C@@H]2O[C@H](CO)[C@@H](O)C2)C(=O)N=1	Recon2	0	1	1	0	0	0	0	0	0	0	0	0	0	0	0	0	0	0	0	0	0	0	0	0	0	0	0	0	0	0	0	0	0	0	0	0	0	0	0	0	0	0	0	0	0	0	0
2-deoxy-D-ribose	OC[C@H]([C@H](CC=O)O)O	Recon2	0	0	1	0	0	0	0	0	0	0	0	0	0	0	0	0	0	0	0	0	0	0	0	0	0	0	0	0	0	0	0	0	0	0	0	0	0	0	0	0	0	0	0	0	0	0	0
2-Deoxy-D-ribose 1-phosphate	OC[C@@H]1[C@@H](O)CC(OP(=O)([O-])[O-])O1	Recon2	0	0	0	0	0	0	0	0	0	0	0	0	0	0	0	0	0	0	0	0	0	0	0	0	0	0	0	0	0	0	0	0	0	0	0	0	0	0	0	0	0	0	0	0	0	0	0
2-deoxy-D-ribose 5-phosphate(2-)	O[C@@H]([C@H](CC=O)O)COP(=O)([O-])[O-]	Recon2	0	0	1	0	0	0	0	0	0	0	0	0	0	0	0	0	0	0	0	0	0	0	0	0	0	0	0	0	0	0	0	0	0	0	0	0	0	0	0	0	0	0	0	0	0	0	0
2-deoxyguanosine	NC1NC2=C(N=CN2[C@@H]2O[C@H](CO)[C@@H](O)C2)C(=O)N=1	Recon2	0	0	1	0	0	0	0	0	0	0	0	0	0	0	0	0	0	0	0	0	0	0	0	0	0	0	0	0	0	0	0	0	0	0	0	0	0	0	0	0	0	0	0	0	0	0	0
2-deoxyinosine 5-phosphate(2-)	O[C@@H]1[C@@H](COP(=O)([O-])[O-])O[C@@H]([n]2c3nc[nH]c(=O)c3nc2)C1	Recon2
2-deoxyuridine	OC[C@@H]1[C@@H](O)C[C@H](N2C(=O)NC(=O)C=C2)O1	Recon2	0	1	2	0	0	0	0	0	0	0	0	0	0	0	0	0	0	0	0	0	0	0	0	0	0	0	0	0	0	0	0	0	0	0	0	0	0	0	0	0	0	0	0	0	0	0	0
2-hydroxy-4-nitrophenolate	OC1C([O-])=CC=C([N+](=O)[O-])C=1	Recon2	0	0	0	0	0	0	0	0	0	0	1	0	0	0	0	0	0	0	0	0	0	0	0	0	0	0	0	0	0	0	0	0	0	0	0	0	0	0	0	0	0	0	0	0	0	0	0
2-Hydroxybutyrate	CCC(C(=O)O)O	Recon2	0	0	1	0	0	0	0	0	0	0	0	0	0	0	0	0	0	0	0	0	0	0	0	0	0	0	0	0	0	0	0	0	0	0	0	0	0	0	0	0	0	0	0	0	1	0	0
2-Hydroxyestradiol-17beta	C[C@@]12[C@@H](O)CC[C@H]1[C@@H]1CCC3C([C@H]1CC2)=CC(O)=C(O)C=3	Recon2	0	0	0	0	0	0	0	0	0	0	0	0	0	0	0	0	0	0	0	0	0	0	0	0	0	0	0	0	0	0	0	0	0	0	0	0	0	0	0	0	0	0	0	0	0	0	0
2-Hydroxyestrone	C[C@@]12C(=O)CC[C@H]1[C@@H]1CCC3C([C@H]1CC2)=CC(O)=C(O)C=3	Recon2	0	0	1	0	0	0	0	0	0	0	0	0	0	0	0	0	0	0	0	0	0	0	0	0	0	0	0	0	0	0	0	0	0	0	0	0	0	0	0	0	0	0	0	0	0	0	0
2-Hydroxyphenylacetate	OC(CC1C(O)=CC=CC=1)=O	Recon2	0	0	1	0	0	0	0	0	0	0	0	0	0	0	0	0	0	0	0	0	0	0	0	0	0	0	0	0	0	0	0	0	0	0	0	0	0	0	0	0	0	0	0	0	1	0	0
2-keto-4-methylthiobutyrate	CSCCC(C(=O)[O-])=O	Recon2	0	0	2	0	0	0	0	0	0	0	0	0	0	0	0	0	0	0	0	0	0	0	0	0	0	0	0	0	0	0	0	0	0	0	0	0	0	0	0	0	0	0	0	0	1	0	0
2-Methoxyestradiol-17beta	COC1C(O)=CC2=C([C@@H]3[C@@H](CC2)[C@H]2[C@]([C@H](CC2)O)(C)CC3)C=1	Recon2	0	0	0	0	0	0	0	0	0	0	0	0	0	0	0	0	0	0	0	0	0	0	0	0	0	0	0	0	0	0	0	0	0	0	0	0	0	0	0	0	0	0	0	0	0	0	0
2-Methoxyestrone	COC1C(O)=CC2=C([C@@H]3[C@@H](CC2)[C@@H]2CCC(=O)[C@@]2(C)CC3)C=1	Recon2	0	0	1	0	0	0	0	0	0	0	0	0	0	0	0	0	0	0	0	0	0	0	0	0	0	0	0	0	0	0	0	0	0	0	0	0	0	0	0	0	0	0	0	0	0	0	0
2-methyl-3-oxopropanoate	CC(C(=O)[O-])C=O	Recon2	0	0	2	0	0	0	0	0	0	0	0	0	0	0	0	0	0	0	0	0	0	0	0	0	1	0	0	0	0	0	0	0	0	0	0	0	0	0	0	0	0	0	0	0	1	0	0
2-methylacetoacetyl-CoA(4-)	CC(C(SCCNC(CCNC([C@@H](C(COP(OP(OC[C@@H]1[C@@H](OP(=O)([O-])[O-])[C@@H](O)[C@H](N2C3C(=C(N=CN=3)N)N=C2)O1)(=O)[O-])(=O)[O-])(C)C)O)=O)=O)=O)C(=O)C	Recon2	0	0	4	0	0	0	0	0	0	0	0	0	0	0	0	0	0	0	0	0	0	0	0	0	0	0	0	0	0	0	0	0	0	0	0	0	0	0	0	0	1	1	0	0	0	0	4
2-methylbutanoyl-CoA(4-)	CCC(C(SCCNC(CCNC([C@@H](C(COP(OP(OC[C@@H]1[C@@H](OP(=O)([O-])[O-])[C@@H](O)[C@H](N2C3C(=C(N=CN=3)N)N=C2)O1)(=O)[O-])(=O)[O-])(C)C)O)=O)=O)=O)C	Recon2	0	0	3	0	0	0	0	0	0	0	0	0	0	0	0	0	0	0	0	0	0	0	0	0	0	0	0	0	0	0	0	0	0	0	0	0	0	0	0	0	1	1	0	0	0	0	4
2-methylcitrate(3-)	CC(C(C(=O)[O-])(CC(=O)[O-])O)C(=O)[O-]	Recon2	0	0	3	0	0	0	0	0	0	0	0	0	0	0	0	0	0	0	0	0	0	0	0	0	0	0	0	0	0	0	0	0	0	0	0	0	0	0	0	0	0	0	0	0	3	0	0
2-methylcrotonoyl-CoA(4-)	C/C=C(/C(SCCNC(CCNC([C@@H](C(COP(OP(OC[C@@H]1[C@@H](OP(=O)([O-])[O-])[C@@H](O)[C@H](N2C3C(=C(N=CN=3)N)N=C2)O1)(=O)[O-])(=O)[O-])(C)C)O)=O)=O)=O)\C	Recon2	0	1	3	0	0	0	0	0	0	0	0	0	0	0	0	0	0	0	0	0	0	0	0	0	0	0	0	0	0	0	0	0	0	0	0	0	0	0	0	0	1	1	0	0	0	0	4
2-Methylprop-2-enoyl-CoA	CC(C(SCCNC(CCNC([C@@H](C(COP(OP(OC[C@@H]1[C@@H](OP(=O)(O)O)[C@@H](O)[C@H](N2C3C(=C(N=CN=3)N)N=C2)O1)(=O)O)(=O)O)(C)C)O)=O)=O)=O)=C	Recon2	0	1	3	0	0	0	0	0	0	0	0	0	0	0	0	0	0	0	0	0	0	0	0	0	0	0	0	0	0	0	0	0	0	0	0	0	0	0	0	0	1	1	0	0	0	0	4
2-oxoadipate(2-)	[O-]C(CCCC(C(=O)[O-])=O)=O	Recon2	0	0	3	0	0	0	0	0	0	0	0	0	0	0	0	0	0	0	0	0	0	0	0	0	0	0	0	0	0	0	0	0	0	0	0	0	0	0	0	0	0	0	0	0	2	0	0
2-Oxobutanoate	CCC(C(=O)[O-])=O	Recon2	0	0	2	0	0	0	0	0	0	0	0	0	0	0	0	0	0	0	0	0	0	0	0	0	0	0	0	0	0	0	0	0	0	0	0	0	0	0	0	0	0	0	0	0	1	0	0
2-oxoglutaramate	NC(CCC(C(=O)[O-])=O)=O	Recon2	0	0	3	0	0	0	0	0	0	0	0	0	0	0	0	0	0	0	0	0	0	0	0	0	0	0	0	0	0	0	0	0	0	0	0	0	0	0	0	0	0	0	0	0	1	0	0
2-Oxoglutarate	[O-]C(CCC(C(=O)[O-])=O)=O	Recon2	0	0	3	0	0	0	0	0	0	0	0	0	0	0	0	0	0	0	0	0	0	0	0	0	0	0	0	0	0	0	0	0	0	0	0	0	0	0	0	0	0	0	0	0	2	0	0
2-phenylethanaminium	[NH3+]CCC1C=CC=CC=1	Recon2	0	0	0	0	0	0	0	0	0	0	0	0	0	0	0	0	0	0	0	0	0	0	0	0	0	0	0	0	0	0	0	0	0	0	0	0	0	0	0	0	0	0	0	0	0	0	0
2-phosphonatoglycolate(3-)	[O-]C(COP(=O)([O-])[O-])=O	Recon2	0	0	1	0	0	0	0	0	0	0	0	0	0	0	0	0	0	0	0	0	0	0	0	0	0	0	0	0	0	0	0	0	0	0	0	0	0	0	0	0	0	0	0	0	1	0	0
2-trans,6-trans,10-trans-geranylgeranyl diphosphate(3-)	CC(=CCC/C(=C/CC/C(=C/CC/C(=C/COP(OP(=O)([O-])[O-])(=O)[O-])/C)/C)/C)C	Recon2	0	4	0	0	0	0	0	0	0	0	0	0	0	0	0	0	0	0	0	0	0	0	0	0	0	0	0	0	0	0	0	0	0	0	0	0	0	0	0	0	0	0	0	0	0	0	0
3-(4-hydroxyphenyl)lactate	OC(C(=O)[O-])CC1C=CC(O)=CC=1	Recon2	0	0	1	0	0	0	0	0	0	0	0	0	0	0	0	0	0	0	0	0	0	0	0	0	0	0	0	0	0	0	0	0	0	0	0	0	0	0	0	0	0	0	0	0	1	0	0
3-(4-hydroxyphenyl)pyruvate	OC1C=CC(CC(C(=O)[O-])=O)=CC=1	Recon2	0	0	2	0	0	0	0	0	0	0	0	0	0	0	0	0	0	0	0	0	0	0	0	0	0	0	0	0	0	0	0	0	0	0	0	0	0	0	0	0	0	0	0	0	1	0	0
3-(methylthio)propionate	CSCCC(=O)[O-]	Recon2	0	0	1	0	0	0	0	0	0	0	0	0	0	0	0	0	0	0	0	0	0	0	0	0	0	0	0	0	0	1	0	0	0	0	0	0	0	0	0	0	0	0	0	0	1	0	0
3,3,5-triiodo-L-thyronine	N[C@H](C(=O)O)CC1C=C(I)C(OC2C=C(I)C(O)=CC=2)=C(I)C=1	Recon2	0	0	1	0	0	0	0	0	0	0	0	0	0	0	0	0	0	0	0	0	0	0	0	0	0	0	0	0	0	0	0	0	0	0	0	0	0	0	0	0	0	0	0	0	1	0	0
3,3-diiodo-L-thyronine	N[C@H](C(=O)O)CC1C=C(I)C(OC2C=C(I)C(O)=CC=2)=CC=1	Recon2	0	0	1	0	0	0	0	0	0	0	0	0	0	0	0	0	0	0	0	0	0	0	0	0	0	0	0	0	0	0	0	0	0	0	0	0	0	0	0	0	0	0	0	0	1	0	0
3,4-Dihydroxymandelaldehyde	[H]C(C(C1C=C(O)C(O)=CC=1)O)=O	Recon2	0	0	1	0	0	0	0	0	0	0	0	0	0	0	0	0	0	0	0	0	0	0	0	0	0	0	0	0	0	0	0	0	0	0	0	0	0	0	0	0	0	0	0	0	0	0	0
3,4-Dihydroxymandelate	OC(C1C=C(O)C(O)=CC=1)C(=O)O	Recon2	0	0	1	0	0	0	0	0	0	0	0	0	0	0	0	0	0	0	0	0	0	0	0	0	0	0	0	0	0	0	0	0	0	0	0	0	0	0	0	0	0	0	0	0	1	0	0
3,4-Dihydroxyphenylacetaldehyde	[H]C(CC1C=C(O)C(O)=CC=1)=O	Recon2	0	0	1	0	0	0	0	0	0	0	0	0	0	0	0	0	0	0	0	0	0	0	0	0	0	0	0	0	0	0	0	0	0	0	0	0	0	0	0	0	0	0	0	0	0	0	0
3,4-Dihydroxyphenylethyleneglycol	OCC(C1C=C(O)C(O)=CC=1)O	Recon2	0	0	0	0	0	0	0	0	0	0	0	0	0	0	0	0	0	0	0	0	0	0	0	0	0	0	0	0	0	0	0	0	0	0	0	0	0	0	0	0	0	0	0	0	0	0	0
3,5-cyclic AMP(1-)	NC1=C2C(N([C@H]3[C@H](O)[C@H]4[C@@H](COP(O4)(=O)[O-])O3)C=N2)=NC=N1	Recon2	0	0	0	0	0	0	0	0	0	0	0	0	0	0	0	0	0	0	0	0	0	0	0	0	0	0	0	0	0	0	0	0	0	0	0	0	0	0	0	0	0	0	0	0	0	0	1
3,5-cyclic GMP(1-)	Nc1[nH]c(=O)c2c([n]([C@H]3[C@H](O)[C@H]4[C@@H](COP(O4)(=O)[O-])O3)cn2)n1	Recon2
3,5-diiodo-L-tyrosine	N[C@H](C(O)=O)CC1C=C(I)C(O)=C(I)C=1	Recon2	0	0	1	0	0	0	0	0	0	0	0	0	0	0	0	0	0	0	0	0	0	0	0	0	0	0	0	0	0	0	0	0	0	0	0	0	0	0	0	0	0	0	0	0	1	0	0
3,6-dodecadienoylcoa	CCCCC/C=C\C/C=C\CC(SCCNC(CCNC([C@@H](C(COP(OP(OC[C@@H]1[C@@H](OP(=O)(O)O)[C@@H](O)[C@H](N2C3C(=C(N=CN=3)N)N=C2)O1)(=O)O)(=O)O)(C)C)O)=O)=O)=O	Recon2	0	2	3	0	0	0	0	0	0	0	0	0	0	0	0	0	0	0	0	0	0	0	0	0	0	0	0	0	0	0	0	0	0	0	0	0	0	0	0	0	1	1	0	0	0	0	4
3alpha,7alpha,12alpha,24-Tetrahydroxy-5beta-cholestanoyl-CoA	[H][C@]([C@@]1([C@]2(C)[C@@]([C@]3([C@@](C[C@@H]2O)([H])[C@]2(C)[C@](C[C@@H](CC2)O)([H])C[C@H]3O)[H])([H])CC1)[H])(CCC(C(C(SCCNC(CCNC([C@@H](C(COP(OP(OC[C@@H]1[C@@H](OP(=O)(O)O)[C@@H](O)[C@H](N2C3C(=C(N=CN=3)N)N=C2)O1)(=O)O)(=O)O)(C)C)O)=O)=O)=O)C)O)C	Recon2	0	0	3	0	0	0	0	0	0	0	0	0	0	0	0	0	0	0	0	0	0	0	0	0	0	0	0	0	0	0	0	0	0	0	0	0	0	0	0	0	1	1	3	0	0	0	4
3alpha,7alpha,12alpha-trihydroxy-24-oxo-5beta-cholestan-26-oyl-CoA(4-)	[H][C@]([C@@]1([C@]2(C)[C@@]([C@]3([C@@](C[C@@H]2O)([H])[C@]2(C)[C@](C[C@@H](CC2)O)([H])C[C@H]3O)[H])([H])CC1)[H])(CCC(C(C(SCCNC(CCNC([C@@H](C(COP(OP(OC[C@@H]1[C@@H](OP(=O)([O-])[O-])[C@@H](O)[C@H](N2C3C(=C(N=CN=3)N)N=C2)O1)(=O)[O-])(=O)[O-])(C)C)O)=O)=O)=O)C)=O)C	Recon2	0	0	4	0	0	0	0	0	0	0	0	0	0	0	0	0	0	0	0	0	0	0	0	0	0	0	0	0	0	0	0	0	0	0	0	0	0	0	0	0	1	1	3	0	0	0	4
3alpha,7alpha,12alpha-Trihydroxy-5beta-cholest-24-enoyl-CoA	[H][C@]([C@@]1([C@]2(C)[C@@]([C@]3([C@@](C[C@@H]2O)([H])[C@]2(C)[C@](C[C@@H](CC2)O)([H])C[C@H]3O)[H])([H])CC1)[H])(CCC=C(C(SCCNC(CCNC([C@@H](C(COP(OP(OC[C@@H]1[C@@H](OP(=O)(O)O)[C@@H](O)[C@H](N2C3C(=C(N=CN=3)N)N=C2)O1)(=O)O)(=O)O)(C)C)O)=O)=O)=O)C)C	Recon2	0	1	3	0	0	0	0	0	0	0	0	0	0	0	0	0	0	0	0	0	0	0	0	0	0	0	0	0	0	0	0	0	0	0	0	0	0	0	0	0	1	1	3	0	0	0	4
3alpha,7alpha,12alpha-trihydroxy-5beta-cholestan-26-al	[H]C(C(CCC[C@H]([C@@]1([C@]2(C)[C@@]([C@]3([C@@](C[C@@H]2O)([H])[C@]2(C)[C@](C[C@@H](CC2)O)([H])C[C@H]3O)[H])([H])CC1)[H])C)C)=O	Recon2	0	0	1	0	0	0	0	0	0	0	0	0	0	0	0	0	0	0	0	0	0	0	0	0	0	0	0	0	0	0	0	0	0	0	0	0	0	0	0	0	0	0	3	0	0	0	0
3alpha,7alpha,12alpha-Trihydroxy-5beta-cholestanoate	[H][C@]12C[C@@H](O)[C@]3([H])[C@@](C[C@@H]([C@]4([C@@]3([H])CC[C@@]4([C@@H](CCCC(C(=O)O)C)C)[H])C)O)([H])[C@@]1(C)CC[C@@H](O)C2	Recon2	0	0	1	0	0	0	0	0	0	0	0	0	0	0	0	0	0	0	0	0	0	0	0	0	0	0	0	0	0	0	0	0	0	0	0	0	0	0	0	0	0	0	3	0	1	0	0
3alpha,7alpha,12alpha-Trihydroxy-5beta-cholestanoyl-CoA(S)	[H][C@]([C@@]1([C@]2(C)[C@@]([C@]3([C@@](C[C@@H]2O)([H])[C@]2(C)[C@](C[C@@H](CC2)O)([H])C[C@H]3O)[H])([H])CC1)[H])(CCC[C@@H](C(SCCNC(CCNC([C@@H](C(COP(OP(OC[C@@H]1[C@@H](OP(=O)(O)O)[C@@H](O)[C@H](N2C3C(=C(N=CN=3)N)N=C2)O1)(=O)O)(=O)O)(C)C)O)=O)=O)=O)C)C	Recon2	0	0	3	0	0	0	0	0	0	0	0	0	0	0	0	0	0	0	0	0	0	0	0	0	0	0	0	0	0	0	0	0	0	0	0	0	0	0	0	0	1	1	3	0	0	0	4
3alpha,7alpha,24-Trihydroxy-5beta-cholestanoyl-CoA	[H][C@]([C@@]1([C@]2(C)[C@@]([C@]3([C@@](CC2)([H])[C@]2(C)[C@](C[C@@H](CC2)O)([H])C[C@H]3O)[H])([H])CC1)[H])(CCC(C(C(SCCNC(CCNC([C@@H](C(COP(OP(OC[C@@H]1[C@@H](OP(=O)(O)O)[C@@H](O)[C@H](N2C3C(=C(N=CN=3)N)N=C2)O1)(=O)O)(=O)O)(C)C)O)=O)=O)=O)C)O)C	Recon2	0	0	3	0	0	0	0	0	0	0	0	0	0	0	0	0	0	0	0	0	0	0	0	0	0	0	0	0	0	0	0	0	0	0	0	0	0	0	0	0	1	1	2	0	0	0	4
3alpha,7alpha-Dihydroxy-5beta-cholest-24-enoyl-CoA	[H][C@]([C@@]1([C@]2(C)[C@@]([C@]3([C@@](CC2)([H])[C@]2(C)[C@](C[C@@H](CC2)O)([H])C[C@H]3O)[H])([H])CC1)[H])(CCC=C(C(SCCNC(CCNC([C@@H](C(COP(OP(OC[C@@H]1[C@@H](OP(=O)(O)O)[C@@H](O)[C@H](N2C3C(=C(N=CN=3)N)N=C2)O1)(=O)O)(=O)O)(C)C)O)=O)=O)=O)C)C	Recon2	0	1	3	0	0	0	0	0	0	0	0	0	0	0	0	0	0	0	0	0	0	0	0	0	0	0	0	0	0	0	0	0	0	0	0	0	0	0	0	0	1	1	2	0	0	0	4
3alpha,7alpha-dihydroxy-5beta-cholestan-26-al	[H]C(C(CCC[C@H]([C@@]1([C@]2(C)[C@@]([C@]3([C@@](CC2)([H])[C@]2(C)[C@](C[C@@H](CC2)O)([H])C[C@H]3O)[H])([H])CC1)[H])C)C)=O	Recon2	0	0	1	0	0	0	0	0	0	0	0	0	0	0	0	0	0	0	0	0	0	0	0	0	0	0	0	0	0	0	0	0	0	0	0	0	0	0	0	0	0	0	2	0	0	0	0
3alpha,7alpha-Dihydroxy-5beta-cholestanate	[H][C@]12C[C@@H](O)[C@]3([H])[C@@](CC[C@]4([C@@]3([H])CC[C@@]4([C@@H](CCCC(C(=O)O)C)C)[H])C)([H])[C@@]1(C)CC[C@@H](O)C2	Recon2	0	0	1	0	0	0	0	0	0	0	0	0	0	0	0	0	0	0	0	0	0	0	0	0	0	0	0	0	0	0	0	0	0	0	0	0	0	0	0	0	0	0	2	0	1	0	0
3alpha,7alpha-Dihydroxy-5beta-cholestanoyl-CoA	[H][C@]([C@@]1([C@]2(C)[C@@]([C@]3([C@@](CC2)([H])[C@]2(C)[C@](C[C@@H](CC2)O)([H])C[C@H]3O)[H])([H])CC1)[H])(CCCC(C(SCCNC(CCNC([C@@H](C(COP(OP(OC[C@@H]1[C@@H](OP(=O)(O)O)[C@@H](O)[C@H](N2C3C(=C(N=CN=3)N)N=C2)O1)(=O)O)(=O)O)(C)C)O)=O)=O)=O)C)C	Recon2	0	0	3	0	0	0	0	0	0	0	0	0	0	0	0	0	0	0	0	0	0	0	0	0	0	0	0	0	0	0	0	0	0	0	0	0	0	0	0	0	1	1	2	0	0	0	4
3alpha-hydroxy-5beta-androstan-17-one	C[C@@]12[C@H]3CC[C@@]4(C(=O)CC[C@H]4[C@@H]3CC[C@@H]1C[C@H](O)CC2)C	Recon2	0	0	1	0	0	0	0	0	0	0	0	0	0	0	0	0	0	0	0	0	0	0	0	0	0	0	0	0	0	0	0	0	0	0	0	0	0	0	0	0	0	0	1	0	0	0	0
3alpha-hydroxy-5beta-androstan-17-one 3-glucosiduronic acid	[H][C@@]12C[C@H](O[C@H]3[C@H](O)[C@@H](O)[C@H](O)[C@@H](C(=O)O)O3)CC[C@]1(C)[C@]1([H])[C@@]([C@]3([C@@](CC1)(C)C(=O)CC3)[H])([H])CC2	Recon2	0	0	2	0	0	0	0	0	0	0	0	0	0	0	0	0	0	0	0	0	0	0	0	0	0	0	0	0	0	0	0	0	0	0	0	0	0	0	0	0	0	0	1	2	1	0	0
3-AMP(2-)	NC1=C2C(N([C@H]3[C@H](O)[C@H](OP(=O)([O-])[O-])[C@@H](CO)O3)C=N2)=NC=N1	Recon2	0	0	0	0	0	0	0	0	0	0	0	0	0	0	0	0	0	0	0	0	0	0	0	0	0	0	0	0	0	0	0	0	0	0	0	0	0	0	0	0	0	0	0	0	0	0	2
3beta-hydroxyandrost-5-en-17-one	C[C@@]12C(=O)CC[C@H]1[C@@H]1CC=C3[C@@](C)([C@H]1CC2)CC[C@H](O)C3	Recon2	0	1	1	0	0	0	0	0	0	0	0	0	0	0	0	0	0	0	0	0	0	0	0	0	0	0	0	0	0	0	0	0	0	0	0	0	0	0	0	0	0	0	1	0	0	0	0
3beta-hydroxyandrost-5-en-17-one 3-sulfate(1-)	[H][C@]12[C@@]3([H])[C@](C(CC3)=O)(C)CC[C@]1([H])[C@]1(C)C(C[C@@H](OS(=O)(=O)[O-])CC1)=CC2	Recon2	0	1	1	0	0	0	0	0	0	0	0	0	0	0	0	0	0	0	2	0	1	0	0	0	0	0	0	0	0	0	0	0	0	0	0	0	0	0	0	0	0	0	1	0	0	0	0
3-Carboxy-1-hydroxypropyl-ThPP	CC1=NC(N)=C(C[N+]2=C(C(CCC(=O)O)O)SC(CCOP(OP(=O)(O)O)(=O)O)=C2C)C=N1	Recon2	0	0	1	0	0	0	0	0	0	0	0	0	0	0	0	0	0	0	0	0	0	0	0	0	0	0	0	0	0	0	0	0	0	0	0	0	0	0	0	0	0	0	0	0	1	0	0
3-Decaprenyl-4,5-dihdydroxybenzoate	CC(=CCC/C(=C/CC/C(=C/CC/C(=C/CC/C(=C/CC/C(=C/CC/C(=C/CC/C(=C/CC/C(=C/CC/C(=C/CC1C(O)=C(O)C=C(C(=O)O)C=1)/C)/C)/C)/C)/C)/C)/C)/C)/C)C	Recon2	0	10	1	0	0	0	0	0	0	0	0	0	0	0	0	0	0	1	0	0	0	0	0	0	0	0	0	0	0	0	0	0	2	0	2	2	1	0	0	0	0	0	0	0	1	0	0
3-Decaprenyl-4-hydroxy-5-methoxybenzoate	COC1C(O)=C(C/C=C(/CC/C=C(/CC/C=C(/CC/C=C(/CC/C=C(/CC/C=C(/CC/C=C(/CC/C=C(/CC/C=C(/CCC=C(C)C)\C)\C)\C)\C)\C)\C)\C)\C)\C)C=C(C(=O)O)C=1	Recon2	0	10	1	0	0	0	0	0	0	0	0	0	0	0	0	0	0	1	0	0	0	0	0	0	0	0	0	0	0	0	0	0	2	0	2	2	1	0	0	0	0	0	0	0	1	0	0
3-decenoylcoa	CCCCCCC/C=C/C(SCCNC(CCNC(C(C(COP(OP(OC[C@@H]1[C@@H](OP(=O)(O)O)[C@@H](O)[C@H](N2C3C(=C(N=CN=3)N)N=C2)O1)(=O)O)(=O)O)(C)C)O)=O)=O)=O	Recon2	0	1	3	0	0	0	0	0	0	0	0	0	0	0	0	0	0	0	0	0	0	0	0	0	0	0	0	0	0	0	0	0	0	0	0	0	0	0	0	0	1	1	0	0	0	0	4
3-dehydro-L-gulonate	OC[C@@H]([C@H](C([C@@H](C(=O)[O-])O)=O)O)O	Recon2	0	0	2	0	0	0	0	0	0	0	0	0	0	0	0	0	0	0	0	0	0	0	0	0	1	0	0	0	0	0	0	0	0	0	0	0	0	0	0	0	0	0	0	0	1	0	0
3-dephospho-CoA(2-)	CC([C@H](C(NCCC(NCCS)=O)=O)O)(COP(OP(OC[C@@H]1[C@@H](O)[C@@H](O)[C@H](N2C3C(=C(N=CN=3)N)N=C2)O1)(=O)[O-])(=O)[O-])C	Recon2	0	0	2	0	0	0	0	0	0	0	0	0	0	0	0	0	0	0	0	0	0	0	0	0	0	0	0	0	0	0	0	0	0	0	0	0	0	0	0	0	1	1	0	0	0	0	2
3-disulfanyl-L-alanine	N[C@H](C(=O)O)CSS	Recon2	0	0	1	0	0	0	0	0	0	0	0	0	0	0	0	0	0	0	0	0	0	0	0	0	0	0	0	0	0	1	0	0	0	0	0	0	0	0	0	0	0	0	0	0	1	0	0
3-Hydroxy-2,6-dimethyl-5-methylene-heptanoyl-CoA	CC(C(CC(O)C(C(SCCNC(CCNC(C(O)C(COP(OP(OCC1OC(N2C3N=CN=C(N)C=3N=C2)C(O)C1OP(O)(O)=O)(O)=O)(O)=O)(C)C)=O)=O)=O)C)=C)C	Recon2	0	1	3	0	0	0	0	0	0	0	0	0	0	0	0	0	0	0	0	0	0	0	0	0	0	0	0	0	0	0	0	0	0	0	0	0	0	0	0	0	1	1	0	0	0	0	4
3-hydroxy-2-methylpropanoate	CC(C(=O)[O-])CO	Recon2	0	0	1	0	0	0	0	0	0	0	0	0	0	0	0	0	0	0	0	0	0	0	0	0	0	0	0	0	0	0	0	0	0	0	0	0	0	0	0	0	0	0	0	0	1	0	0
3-hydroxy-2-methylpropanoyl-CoA(4-)	CC(C(SCCNC(CCNC([C@@H](C(COP(OP(OC[C@@H]1[C@@H](OP(=O)([O-])[O-])[C@@H](O)[C@H](N2C3C(=C(N=CN=3)N)N=C2)O1)(=O)[O-])(=O)[O-])(C)C)O)=O)=O)=O)CO	Recon2	0	0	3	0	0	0	0	0	0	0	0	0	0	0	0	0	0	0	0	0	0	0	0	0	0	0	0	0	0	0	0	0	0	0	0	0	0	0	0	0	1	1	0	0	0	0	4
3-hydroxyanthranilate	NC1C(C(=O)[O-])=CC=CC=1O	Recon2	0	0	1	0	0	0	0	0	0	0	0	0	0	0	0	0	0	1	0	0	0	0	0	0	0	0	0	0	0	0	0	0	2	0	2	2	1	0	0	0	0	0	0	0	1	0	0
3-hydroxydocosanoyl-CoA	CCCCCCCCCCCCCCCCCCCC(CC(SCCNC(CCNC([C@@H](C(COP(OP(OC[C@@H]1[C@@H](OP(=O)(O)O)[C@@H](O)[C@H](N2C3C(=C(N=CN=3)N)N=C2)O1)(=O)O)(=O)O)(C)C)O)=O)=O)=O)O	Recon2	0	0	3	0	0	0	0	0	0	0	0	0	0	0	0	0	0	0	0	0	0	0	0	0	0	0	0	0	0	0	0	0	0	0	0	0	0	0	0	0	1	1	0	0	0	0	4
3-hydroxyeicosanoyl-CoA	CCCCCCCCCCCCCCCCCC(CC(SCCNC(CCNC([C@@H](C(COP(OP(OC[C@@H]1[C@@H](OP(=O)(O)O)[C@@H](O)[C@H](N2C3C(=C(N=CN=3)N)N=C2)O1)(=O)O)(=O)O)(C)C)O)=O)=O)=O)O	Recon2	0	0	3	0	0	0	0	0	0	0	0	0	0	0	0	0	0	0	0	0	0	0	0	0	0	0	0	0	0	0	0	0	0	0	0	0	0	0	0	0	1	1	0	0	0	0	4
3-hydroxyisovalerylcoa	CC(CC(SCCNC(CCNC([C@@H](C(COP(OP(OC[C@@H]1[C@@H](OP(=O)(O)O)[C@@H](O)[C@H](N2C3C(=C(N=CN=3)N)N=C2)O1)(=O)O)(=O)O)(C)C)O)=O)=O)=O)(O)C	Recon2	0	0	3	0	0	0	0	0	0	0	0	0	0	0	0	0	0	0	0	0	0	0	0	0	0	0	0	0	0	0	0	0	0	0	0	0	0	0	0	0	1	1	0	0	0	0	4
3-Hydroxykynurenamine	C1C=C(O)C(N)=C(C(CCN)=O)C=1	Recon2	0	0	1	0	0	0	0	0	0	0	0	0	0	0	0	0	0	1	0	0	0	0	0	0	0	0	0	0	0	0	0	0	0	0	0	0	0	0	0	0	0	0	0	0	0	0	0
3-hydroxy-L-kynurenine	N[C@H](C(=O)O)CC(C1C(N)=C(O)C=CC=1)=O	Recon2	0	0	2	0	0	0	0	0	0	0	0	0	0	0	0	0	0	1	0	0	0	0	0	0	0	0	0	0	0	0	0	0	0	0	0	0	0	0	0	0	0	0	0	0	1	0	0
3-Hydroxy-N6,N6,N6-trimethyl-L-lysine	C[N+](CCCC([C@@H](C(=O)O)N)O)(C)C	Recon2	0	0	1	0	0	0	0	0	0	0	0	0	0	0	0	0	0	0	0	0	0	0	0	0	0	0	0	0	0	0	0	0	0	0	0	0	0	0	0	0	0	0	0	0	1	0	0
3-hydroxyoctadecanoyl-CoA	CCCCCCCCCCCCCCCC(CC(SCCNC(CCNC([C@@H](C(COP(OP(OC[C@@H]1[C@@H](OP(=O)(O)O)[C@@H](O)[C@H](N2C3C(=C(N=CN=3)N)N=C2)O1)(=O)O)(=O)O)(C)C)O)=O)=O)=O)O	Recon2	0	0	3	0	0	0	0	0	0	0	0	0	0	0	0	0	0	0	0	0	0	0	0	0	0	0	0	0	0	0	0	0	0	0	0	0	0	0	0	0	1	1	0	0	0	0	4
3-hydroxypropanoyl-CoA(4-)	CC([C@H](C(NCCC(NCCSC(CCO)=O)=O)=O)O)(COP(OP(OC[C@@H]1[C@@H](OP(=O)([O-])[O-])[C@@H](O)[C@H](N2C3C(=C(N=CN=3)N)N=C2)O1)(=O)[O-])(=O)[O-])C	Recon2	0	0	3	0	0	0	0	0	0	0	0	0	0	0	0	0	0	0	0	0	0	0	0	0	0	0	0	0	0	0	0	0	0	0	0	0	0	0	0	0	1	1	0	0	0	0	4
3-hydroxypropionate	OCCC(=O)[O-]	Recon2	0	0	1	0	0	0	0	0	0	0	0	0	0	0	0	0	0	0	0	0	0	0	0	0	0	0	0	0	0	0	0	0	0	0	0	0	0	0	0	0	0	0	0	0	1	0	0
3-hydroxypyruvate	OCC(C(=O)[O-])=O	Recon2	0	0	2	0	0	0	0	0	0	0	0	0	0	0	0	0	0	0	0	0	0	0	0	0	0	0	0	0	0	0	0	0	0	0	0	0	0	0	0	0	0	0	0	0	1	0	0
3-hydroxytetracosanoyl-CoA	CCCCCCCCCCCCCCCCCCCCCC(CC(SCCNC(CCNC([C@@H](C(COP(OP(OC[C@@H]1[C@@H](OP(=O)(O)O)[C@@H](O)[C@H](N2C3C(=C(N=CN=3)N)N=C2)O1)(=O)O)(=O)O)(C)C)O)=O)=O)=O)O	Recon2	0	0	3	0	0	0	0	0	0	0	0	0	0	0	0	0	0	0	0	0	0	0	0	0	0	0	0	0	0	0	0	0	0	0	0	0	0	0	0	0	1	1	0	0	0	0	4
3-iodo-L-tyrosine	N[C@H](C(O)=O)CC1C=C(I)C(O)=CC=1	Recon2	0	0	1	0	0	0	0	0	0	0	0	0	0	0	0	0	0	0	0	0	0	0	0	0	0	0	0	0	0	0	0	0	0	0	0	0	0	0	0	0	0	0	0	0	1	0	0
3-Keto-4-methylzymosterol	[H][C@]12C(C)C(=O)CC[C@]1(C)C1CC[C@]3([C@]([H])(C=1CC2)CC[C@@]3([C@@H](CCC=C(C)C)C)[H])C	Recon2	0	2	1	0	0	0	0	0	0	0	0	0	0	0	0	0	0	0	0	0	0	0	0	0	0	0	0	0	0	0	0	0	0	0	0	0	0	0	0	0	0	0	0	0	0	0	0
3-Keto-beta-D-galactose	OC[C@@H]1[C@H](O)C(=O)[C@@H](O)[C@H](O)O1	Recon2	0	0	1	0	0	0	0	0	0	0	0	0	0	0	0	0	0	0	0	0	0	0	0	0	0	0	0	0	0	0	0	0	0	0	0	0	0	0	0	0	0	0	0	2	0	0	0
3-Ketolactose	OC[C@@H]1[C@H](O)C(=O)[C@@H](O)[C@H](O[C@@H]2[C@@H](CO)O[C@@H](O)[C@H](O)[C@H]2O)O1	Recon2	0	0	1	0	0	0	0	0	0	0	0	0	0	0	0	0	0	0	0	0	0	0	0	0	0	0	0	0	0	0	0	0	0	0	0	0	0	0	0	0	0	0	0	4	0	0	0
3-Mercaptolactate	O[C@H](C(=O)O)CS	Recon2	0	0	1	0	0	0	0	0	0	0	0	0	0	0	0	0	0	0	0	0	0	0	0	0	0	0	0	0	0	1	0	0	0	0	0	0	0	0	0	0	0	0	0	0	1	0	0
3-mercaptopyruvate	[O-]C(C(CS)=O)=O	Recon2	0	0	2	0	0	0	0	0	0	0	0	0	0	0	0	0	0	0	0	0	0	0	0	0	0	0	0	0	0	1	0	0	0	0	0	0	0	0	0	0	0	0	0	0	1	0	0
3-Methoxy-4-hydroxymandelate	COC1C(O)=CC=C(C(C(=O)[O-])O)C=1	Recon2	0	0	1	0	0	0	0	0	0	0	0	0	0	0	0	0	0	0	0	0	0	0	0	0	0	0	0	0	0	0	0	0	0	0	0	0	0	0	0	0	0	0	0	0	1	0	0
3-Methoxy-4-hydroxyphenylglycolaldehyde	COC1C=C(C(O)C=O)C=CC=1O	Recon2	0	0	1	0	0	0	0	0	0	0	0	0	0	0	0	0	0	0	0	0	0	0	0	0	0	0	0	0	0	0	0	0	0	0	0	0	0	0	0	0	0	0	0	0	0	0	0
3-Methoxytyramine	COC1C=C(CCN)C=CC=1O	Recon2	0	0	0	0	0	0	0	0	0	0	0	0	0	0	0	0	0	0	0	0	0	0	0	0	0	0	0	0	0	0	0	0	0	0	0	0	0	0	0	0	0	0	0	0	0	0	0
3-methyl-2-oxobutanoate	CC(C(C(=O)[O-])=O)C	Recon2	0	0	2	0	0	0	0	0	0	0	0	0	0	0	0	0	0	0	0	0	0	0	0	0	0	0	0	0	0	0	0	0	0	0	0	0	0	0	0	0	0	0	0	0	1	0	0
3-methyl-2-oxopentanoate	CCC(C(C(=O)[O-])=O)C	Recon2	0	0	2	0	0	0	0	0	0	0	0	0	0	0	0	0	0	0	0	0	0	0	0	0	0	0	0	0	0	0	0	0	0	0	0	0	0	0	0	0	0	0	0	0	1	0	0
3-methylbut-2-enoyl-CoA(4-)	CC(=CC(SCCNC(CCNC([C@@H](C(COP(OP(OC[C@@H]1[C@@H](OP(=O)([O-])[O-])[C@@H](O)[C@H](N2C3C(=C(N=CN=3)N)N=C2)O1)(=O)[O-])(=O)[O-])(C)C)O)=O)=O)=O)C	Recon2	0	1	3	0	0	0	0	0	0	0	0	0	0	0	0	0	0	0	0	0	0	0	0	0	0	0	0	0	0	0	0	0	0	0	0	0	0	0	0	0	1	1	0	0	0	0	4
3-Methylimidazoleacetic acid	CN1C=C(CC(=O)O)N=C1	Recon2	0	0	1	0	0	0	0	0	0	0	0	0	0	0	0	0	0	0	0	0	0	0	0	0	0	0	0	0	0	0	0	0	0	0	0	0	0	0	0	0	0	0	0	0	1	0	0
3-Oxodecanoyl-CoA	CCCCCCCC(CC(SCCNC(CCNC([C@@H](C(COP(OP(OC[C@@H]1[C@@H](OP(=O)(O)O)[C@@H](O)[C@H](N2C3C(=C(N=CN=3)N)N=C2)O1)(=O)O)(=O)O)(C)C)O)=O)=O)=O)=O	Recon2	0	0	4	0	0	0	0	0	0	0	0	0	0	0	0	0	0	0	0	0	0	0	0	0	0	0	0	0	0	0	0	0	0	0	0	0	0	0	0	0	1	1	0	0	0	0	4
3-oxodocosanoyl-CoA	CCCCCCCCCCCCCCCCCCCC(CC(SCCNC(CCNC([C@@H](C(COP(OP(OC[C@@H]1[C@@H](OP(=O)(O)O)[C@@H](O)[C@H](N2C3C(=C(N=CN=3)N)N=C2)O1)(=O)O)(=O)O)(C)C)O)=O)=O)=O)=O	Recon2	0	0	4	0	0	0	0	0	0	0	0	0	0	0	0	0	0	0	0	0	0	0	0	0	0	0	0	0	0	0	0	0	0	0	0	0	0	0	0	0	1	1	0	0	0	0	4
3-Oxododecanoyl-CoA	CCCCCCCCCC(CC(SCCNC(CCNC([C@@H](C(COP(OP(OC[C@@H]1[C@@H](OP(=O)(O)O)[C@@H](O)[C@H](N2C3C(=C(N=CN=3)N)N=C2)O1)(=O)O)(=O)O)(C)C)O)=O)=O)=O)=O	Recon2	0	0	4	0	0	0	0	0	0	0	0	0	0	0	0	0	0	0	0	0	0	0	0	0	0	0	0	0	0	0	0	0	0	0	0	0	0	0	0	0	1	1	0	0	0	0	4
3-oxoeicosanoyl-CoA	CCCCCCCCCCCCCCCCCC(CC(SCCNC(CCNC([C@@H](C(COP(OP(OC[C@@H]1[C@@H](OP(=O)(O)O)[C@@H](O)[C@H](N2C3C(=C(N=CN=3)N)N=C2)O1)(=O)O)(=O)O)(C)C)O)=O)=O)=O)=O	Recon2	0	0	4	0	0	0	0	0	0	0	0	0	0	0	0	0	0	0	0	0	0	0	0	0	0	0	0	0	0	0	0	0	0	0	0	0	0	0	0	0	1	1	0	0	0	0	4
3-Oxohexacosyl-CoA	CCCCCCCCCCCCCCCCCCCCCCCC(CC(SCCNC(CCNC([C@@H](C(COP(OP(OC[C@@H]1[C@@H](OP(=O)(O)O)[C@@H](O)[C@H](N2C3C(=C(N=CN=3)N)N=C2)O1)(=O)O)(=O)O)(C)C)O)=O)=O)=O)=O	Recon2	0	0	4	0	0	0	0	0	0	0	0	0	0	0	0	0	0	0	0	0	0	0	0	0	0	0	0	0	0	0	0	0	0	0	0	0	0	0	0	0	1	1	0	0	0	0	4
3-Oxohexadecanoyl-ACP	CCCCCCCCCCCCCC(CC(S%91)=O)=O.[*]%91	Recon2	0	0	2	0	0	0	0	0	0	0	0	0	0	0	0	0	0	0	0	0	0	0	0	0	0	0	0	0	0	0	0	0	0	0	0	0	0	0	0	0	0	0	0	0	0	0	0
3-Oxohexanoyl-CoA	CCCC(CC(SCCNC(CCNC([C@@H](C(COP(OP(OC[C@@H]1[C@@H](OP(=O)(O)O)[C@@H](O)[C@H](N2C3C(=C(N=CN=3)N)N=C2)O1)(=O)O)(=O)O)(C)C)O)=O)=O)=O)=O	Recon2	0	0	4	0	0	0	0	0	0	0	0	0	0	0	0	0	0	0	0	0	0	0	0	0	0	0	0	0	0	0	0	0	0	0	0	0	0	0	0	0	1	1	0	0	0	0	4
3-Oxooctadecanoyl-CoA	CCCCCCCCCCCCCCCC(CC(SCCNC(CCNC([C@@H](C(COP(OP(OC[C@@H]1[C@@H](OP(=O)(O)O)[C@@H](O)[C@H](N2C3C(=C(N=CN=3)N)N=C2)O1)(=O)O)(=O)O)(C)C)O)=O)=O)=O)=O	Recon2	0	0	4	0	0	0	0	0	0	0	0	0	0	0	0	0	0	0	0	0	0	0	0	0	0	0	0	0	0	0	0	0	0	0	0	0	0	0	0	0	1	1	0	0	0	0	4
3-Oxooctanoyl-CoA	CCCCCC(CC(SCCNC(CCNC([C@@H](C(COP(OP(OC[C@@H]1[C@@H](OP(=O)(O)O)[C@@H](O)[C@H](N2C3C(=C(N=CN=3)N)N=C2)O1)(=O)O)(=O)O)(C)C)O)=O)=O)=O)=O	Recon2	0	0	4	0	0	0	0	0	0	0	0	0	0	0	0	0	0	0	0	0	0	0	0	0	0	0	0	0	0	0	0	0	0	0	0	0	0	0	0	0	1	1	0	0	0	0	4
3-oxopalmitoyl-CoA(4-)	CCCCCCCCCCCCCC(CC(SCCNC(CCNC([C@@H](C(COP(OP(OC[C@@H]1[C@@H](OP(=O)([O-])[O-])[C@@H](O)[C@H](N2C3C(=C(N=CN=3)N)N=C2)O1)(=O)[O-])(=O)[O-])(C)C)O)=O)=O)=O)=O	Recon2	0	0	4	0	0	0	0	0	0	0	0	0	0	0	0	0	0	0	0	0	0	0	0	0	0	0	0	0	0	0	0	0	0	0	0	0	0	0	0	0	1	1	0	0	0	0	4
3-oxopropanoate	[H]C(CC(=O)[O-])=O	Recon2	0	0	2	0	0	0	0	0	0	0	0	0	0	0	0	0	0	0	0	0	0	0	0	0	1	0	0	0	0	0	0	0	0	0	0	0	0	0	0	0	0	0	0	0	1	0	0
3-oxotetracosanoyl-CoA	CCCCCCCCCCCCCCCCCCCCCC(CC(SCCNC(CCNC([C@@H](C(COP(OP(OC[C@@H]1[C@@H](OP(=O)(O)O)[C@@H](O)[C@H](N2C3C(=C(N=CN=3)N)N=C2)O1)(=O)O)(=O)O)(C)C)O)=O)=O)=O)=O	Recon2	0	0	4	0	0	0	0	0	0	0	0	0	0	0	0	0	0	0	0	0	0	0	0	0	0	0	0	0	0	0	0	0	0	0	0	0	0	0	0	0	1	1	0	0	0	0	4
3-Oxotetradecanoyl-CoA	CCCCCCCCCCCC(CC(SCCNC(CCNC([C@@H](C(COP(OP(OC[C@@H]1[C@@H](OP(=O)(O)O)[C@@H](O)[C@H](N2C3C(=C(N=CN=3)N)N=C2)O1)(=O)O)(=O)O)(C)C)O)=O)=O)=O)=O	Recon2	0	0	4	0	0	0	0	0	0	0	0	0	0	0	0	0	0	0	0	0	0	0	0	0	0	0	0	0	0	0	0	0	0	0	0	0	0	0	0	0	1	1	0	0	0	0	4
3-Phosphoadenylylselenate	C1N=C(N)C2N=CN(C3OC(COP(O[Se](O)(=O)=O)(O)=O)C(OP(O)(O)=O)C3O)C=2N=1	Recon2	0	0	0	0	0	0	0	0	0	0	0	0	0	0	0	0	0	0	0	0	0	0	0	0	0	0	0	0	0	0	0	0	0	0	0	0	0	0	0	0	1	1	0	0	0	0	4
3-Phospho-D-glyceroyl phosphate	O[C@@H](C(OP(=O)([O-])[O-])=O)COP(=O)([O-])[O-]	Recon2	0	0	1	0	0	0	0	0	0	0	0	0	0	0	0	0	0	0	0	0	0	0	0	0	0	0	0	0	0	0	0	0	0	0	0	0	0	0	0	0	0	0	0	0	1	0	0
3-phosphonatooxypyruvate(3-)	[O-]C(C(COP(=O)([O-])[O-])=O)=O	Recon2	0	0	2	0	0	0	0	0	0	0	0	0	0	0	0	0	0	0	0	0	0	0	0	0	0	0	0	0	0	0	0	0	0	0	0	0	0	0	0	0	0	0	0	0	1	0	0
3-Sulfino-L-alanine	[NH3+][C@H](C(=O)[O-])CS(=O)[O-]	Recon2	0	0	1	0	0	0	0	0	0	0	0	0	0	0	0	0	0	0	1	0	0	0	0	0	0	0	0	0	0	1	1	0	0	0	0	0	0	0	0	0	0	0	0	0	1	0	0
3-Sulfinopyruvate	OC(C(CS(=O)O)=O)=O	Recon2	0	0	2	0	0	0	0	0	0	0	0	0	0	0	0	0	0	0	1	0	0	0	0	0	0	0	0	0	0	1	1	0	0	0	0	0	0	0	0	0	0	0	0	0	1	0	0
3-sulfonatopyruvate(2-)	[O-]C(C(CS(=O)(=O)[O-])=O)=O	Recon2	0	0	2	0	0	0	0	0	0	0	0	0	0	0	0	0	0	0	2	0	1	0	0	0	0	0	0	0	0	1	2	0	0	0	0	0	0	0	0	0	0	0	0	0	1	0	0
3-UMP(2-)	OC[C@@H]1[C@@H](OP(=O)([O-])[O-])[C@@H](O)[C@H]([n]2c(=O)[nH]c(=O)cc2)O1	Recon2	0	0	0	0	0	0	0	0	0	0	0	0	0	0	0	0	0	0	0	0	0	0	0	0	0	0	0	0	0	0	0	0	0	0	0	0	0	0	0	0	0	0	0	0	0	0	2
3-Ureidoisobutyrate	CC(C(=O)O)CNC(=O)N	Recon2	0	0	2	0	0	0	0	0	0	0	0	0	0	0	0	0	0	0	0	0	0	0	0	0	0	0	0	0	0	0	0	0	0	0	0	0	0	0	0	0	0	0	0	0	1	0	0
4-(2-Amino-3-hydroxyphenyl)-2,4-dioxobutanoate	C1C=C(O)C(N)=C(C(CC(C(O)=O)=O)=O)C=1	Recon2	0	0	3	0	0	0	0	0	0	0	0	0	0	0	0	0	0	1	0	0	0	0	0	0	0	0	0	0	0	0	0	0	0	0	0	0	0	0	0	0	0	0	0	0	1	0	0
4-(2-aminophenyl)-2,4-dioxobutanoate	NC1C(C(CC(C(=O)[O-])=O)=O)=CC=CC=1	Recon2	0	0	3	0	0	0	0	0	0	0	0	0	0	0	0	0	0	1	0	0	0	0	0	0	0	0	0	0	0	0	0	0	0	0	0	0	0	0	0	0	0	0	0	0	1	0	0
4-(trimethylammonio)butanoate	C[N+](CCCC([O-])=O)(C)C	Recon2	0	0	1	0	0	0	0	0	0	0	0	0	0	0	0	0	0	0	0	0	0	0	0	0	0	0	0	0	0	0	0	0	0	0	0	0	0	0	0	0	0	0	0	0	1	0	0
4,4-dimethyl-5alpha-cholesta-8,14,24-trien-3beta-ol	C[C@@H]([C@@H]1[C@]2(C)C(C3CC[C@@H]4[C@@](CC[C@@H](C4(C)C)O)(C)C=3CC2)=CC1)CCC=C(C)C	Recon2	0	3	0	0	0	0	0	0	0	0	0	0	0	0	0	0	0	0	0	0	0	0	0	0	0	0	0	0	0	0	0	0	0	0	0	0	0	0	0	0	0	0	1	0	0	0	0
4,6-Dihydroxyquinoline	OC1C=C2C(N=CC=C2O)=CC=1	Recon2	0	0	0	0	0	0	0	0	0	0	0	0	0	0	0	0	0	0	0	0	0	0	0	0	0	0	0	0	0	0	0	0	0	0	0	0	0	0	0	0	0	0	0	0	0	0	0
4,8,12-trimethyltridecanoyl-CoA(4-)	CC(CCCC(CCCC(CCC(SCCNC(CCNC([C@@H](C(COP(OP(OC[C@@H]1[C@@H](OP(=O)([O-])[O-])[C@@H](O)[C@H](N2C3C(=C(N=CN=3)N)N=C2)O1)(=O)[O-])(=O)[O-])(C)C)O)=O)=O)=O)C)C)C	Recon2	0	0	3	0	0	0	0	0	0	0	0	0	0	0	0	0	0	0	0	0	0	0	0	0	0	0	0	0	0	0	0	0	0	0	0	0	0	0	0	0	1	1	0	0	0	0	4
4-acetamidobutanal	[H]C(CCCNC(=O)C)=O	Recon2	0	0	2	0	0	0	0	0	0	0	0	0	0	0	0	0	0	0	0	0	0	0	0	0	0	0	0	0	0	0	0	0	0	0	0	0	0	0	0	0	0	0	0	0	0	0	0
4-acetamidobutanoate	CC(NCCCC(=O)[O-])=O	Recon2	0	0	2	0	0	0	0	0	0	0	0	0	0	0	0	0	0	0	0	0	0	0	0	0	0	0	0	0	0	0	0	0	0	0	0	0	0	0	0	0	0	0	0	0	1	0	0
4a-hydroxytetrahydrobiopterin	CC(C(C1NC2(O)C(=NC(=NC2=O)N)NC1)O)O	Recon2	0	0	1	0	0	0	0	0	0	0	0	0	0	0	0	0	0	0	0	0	0	0	0	0	0	0	0	0	0	0	0	0	0	0	0	0	0	0	0	0	0	0	0	0	0	0	0
4alpha-Methylzymosterol	[H][C@]12[C@H](C)[C@@H](O)CC[C@]1(C)C1CC[C@]3([C@]([H])(C=1CC2)CC[C@@]3([C@@H](CCC=C(C)C)C)[H])C	Recon2	0	2	0	0	0	0	0	0	0	0	0	0	0	0	0	0	0	0	0	0	0	0	0	0	0	0	0	0	0	0	0	0	0	0	0	0	0	0	0	0	0	0	1	0	0	0	0
4alpha-Methylzymosterol-4-carboxylate	[H][C@@]1([C@@H](CCC=C(C)C)C)[C@]2(C)[C@@](C3CC[C@]4([H])[C@@](CC[C@@H]([C@]4(C(=O)O)C)O)(C)C=3CC2)([H])CC1	Recon2	0	2	1	0	0	0	0	0	0	0	0	0	0	0	0	0	0	0	0	0	0	0	0	0	0	0	0	0	0	0	0	0	0	0	0	0	0	0	0	0	0	0	1	0	1	0	0
4-Aminobutanal	[H]C(CCC[NH3+])=O	Recon2	0	0	1	0	0	0	0	0	0	0	0	0	0	0	0	0	0	0	0	0	0	0	0	0	0	0	0	0	0	0	0	0	0	0	0	0	0	0	0	0	0	0	0	0	0	0	0
4-Aminobutanoate	NCCCC(O)=O	Recon2	0	0	1	0	0	0	0	0	0	0	0	0	0	0	0	0	0	0	0	0	0	0	0	0	0	0	0	0	0	0	0	0	0	0	0	0	0	0	0	0	0	0	0	0	1	0	0
4-coumaroyl-CoA(4-)	CC([C@H](C(NCCC(NCCSC(C=CC1C=CC(O)=CC=1)=O)=O)=O)O)(COP(OP(OC[C@@H]1[C@@H](OP(=O)([O-])[O-])[C@@H](O)[C@H](N2C3C(=C(N=CN=3)N)N=C2)O1)(=O)[O-])(=O)[O-])C	Recon2	0	1	3	0	0	0	0	0	0	0	0	0	0	0	0	0	0	0	0	0	0	0	0	0	0	0	0	0	0	0	0	0	0	0	0	0	0	0	0	0	1	1	0	0	0	0	4
4-fumarylacetoacetate(2-)	[O-]C(CC(CC(/C=C/C(=O)[O-])=O)=O)=O	Recon2	0	1	4	0	0	0	0	0	0	0	0	0	0	0	0	0	0	0	0	0	0	0	0	1	1	0	0	0	0	0	0	0	0	0	0	0	0	0	0	0	0	0	0	0	2	0	0
4-hydroxy-2-nonenal	[H]C(C(CCCCC)O)=CC=O	Recon2	0	1	1	0	0	0	0	0	0	0	0	0	0	0	0	0	0	0	0	0	0	0	0	0	0	0	0	0	0	0	0	0	0	0	0	0	0	0	0	0	0	0	0	0	0	0	0
4-hydroxy-2-oxoglutarate(2-)	OC(C(=O)[O-])CC(C(=O)[O-])=O	Recon2	0	0	3	0	0	0	0	0	0	0	0	0	0	0	0	0	0	0	0	0	0	0	0	0	0	0	0	0	0	0	0	0	0	0	0	0	0	0	0	0	0	0	0	0	2	0	0
4-hydroxybenzoate	OC1C=CC(C(=O)[O-])=CC=1	Recon2	0	0	1	0	0	0	0	0	0	0	0	0	0	0	0	0	0	1	0	0	0	0	0	0	0	0	0	0	0	0	0	0	2	0	2	2	1	0	0	0	0	0	0	0	1	0	0
4-hydroxyphenylacetate	OC1C=CC(CC(=O)[O-])=CC=1	Recon2	0	0	1	0	0	0	0	0	0	0	0	0	0	0	0	0	0	0	0	0	0	0	0	0	0	0	0	0	0	0	0	0	0	0	0	0	0	0	0	0	0	0	0	0	1	0	0
4-Imidazolone-5-propanoate	[O-]C(CC[c-]1c(=O)nc[nH]1)=O	Recon2
4-maleylacetoacetate	[O-]C(CC(CC(/C=C\C(=O)[O-])=O)=O)=O	Recon2	0	1	4	0	0	0	0	0	0	0	0	0	0	0	0	0	0	0	0	0	0	0	0	1	1	0	0	0	0	0	0	0	0	0	0	0	0	0	0	0	0	0	0	0	2	0	0
4-methyl-2-oxopentanoate	CC(CC(C([O-])=O)=O)C	Recon2	0	0	2	0	0	0	0	0	0	0	0	0	0	0	0	0	0	0	0	0	0	0	0	0	0	0	0	0	0	0	0	0	0	0	0	0	0	0	0	0	0	0	0	0	1	0	0
4-methylpentanal	CC(CCC=O)C	Recon2	0	0	1	0	0	0	0	0	0	0	0	0	0	0	0	0	0	0	0	0	0	0	0	0	0	0	0	0	0	0	0	0	0	0	0	0	0	0	0	0	0	0	0	0	0	0	0
4-nitrophenolate	[O-]C1C=CC([N+](=O)[O-])=CC=1	Recon2	0	0	0	0	0	0	0	0	0	0	1	0	0	0	0	0	0	0	0	0	0	0	0	0	0	0	0	0	0	0	0	0	0	0	0	0	0	0	0	0	0	0	0	0	0	0	0
4-nitrophenyl phosphate(2-)	[O-][N+](C1C=CC(OP(=O)([O-])[O-])=CC=1)=O	Recon2	0	0	0	0	0	0	0	0	0	0	1	0	0	0	0	0	0	0	0	0	0	0	0	0	0	0	0	0	0	0	0	0	0	0	0	0	0	0	0	0	0	0	0	0	0	0	0
4-Nitrophenyl sulfate	OS(OC1C=CC([N+]([O-])=O)=CC=1)(=O)=O	Recon2	0	0	0	0	0	0	0	0	0	0	1	0	0	0	0	0	0	0	2	0	1	0	0	0	0	0	0	0	0	0	0	0	0	0	0	0	0	0	0	0	0	0	0	0	0	0	0
4-oxo-2-nonenal	CCCCCC(/C=C/C=O)=O	Recon2	0	1	2	0	0	0	0	0	0	0	0	0	0	0	0	0	0	0	0	0	0	0	0	0	0	0	0	0	0	0	0	0	0	0	0	0	0	0	0	0	0	0	0	0	0	0	0
4-pyridoxate	CC1C(O)=C(C(=O)[O-])C(CO)=CN=1	Recon2	0	0	1	0	0	0	0	0	0	0	0	0	0	0	0	0	0	0	0	0	0	0	0	0	0	0	0	0	0	0	0	0	0	0	0	0	0	0	0	0	0	0	0	0	1	0	0
4-trimethylammoniobutanal	[H]C(CCC[N+](C)(C)C)=O	Recon2	0	0	1	0	0	0	0	0	0	0	0	0	0	0	0	0	0	0	0	0	0	0	0	0	0	0	0	0	0	0	0	0	0	0	0	0	0	0	0	0	0	0	0	0	0	0	0
5(S)-HETE	CCCCC/C=C\C/C=C\C/C=C\C=C\[C@H](CCCC(O)=O)O	Recon2	0	4	1	0	0	0	0	0	0	0	0	0	0	0	0	0	0	0	0	0	0	0	0	0	0	0	0	0	0	0	0	0	0	0	0	0	0	0	0	0	0	0	0	0	1	0	0
5(S)-HPETE(1-)	CCCCC/C=C\C/C=C\C/C=C\C=C\[C@@H](OO)CCCC(=O)[O-]	Recon2	0	4	1	0	0	0	0	0	0	0	0	0	0	0	0	0	0	0	0	0	0	0	0	0	0	0	0	0	0	0	0	0	0	0	0	0	0	0	0	0	0	0	0	0	1	0	0
5,10-Methylenetetrahydrofolate	[H][C@@]12CN(C3C=CC(C(N[C@H](C(=O)[O-])CCC(=O)[O-])=O)=CC=3)CN1c1c(nc([nH]c1=O)N)NC2	Recon2
5,6,7,8-tetrahydrobiopterin	CC(C(C1NC2=C(N=C(N=C2O)N)NC1)O)O	Recon2	0	0	0	0	0	0	0	0	0	0	0	0	0	0	0	0	0	0	0	0	0	0	0	0	0	0	0	0	0	0	0	0	0	0	0	0	0	0	0	0	0	0	0	0	0	0	0
5,6-dihydrothymine	CC1C(=O)NC(=O)NC1	Recon2	0	0	2	0	0	0	0	0	0	0	0	0	1	0	0	0	0	0	0	0	0	0	0	0	0	0	0	0	0	0	0	0	0	0	0	0	0	0	0	0	0	0	0	0	0	0	0
5,6-dihydrouracil	O=C1NC(=O)NCC1	Recon2	0	0	2	0	0	0	0	0	0	0	0	0	1	0	0	0	0	0	0	0	0	0	0	0	0	0	0	0	0	0	0	0	0	0	0	0	0	0	0	0	0	0	0	0	0	0	0
5,6-dihydroxyindole-2-carboxylate	OC1=C(O)C=C2C(C=C(C(=O)[O-])N2)=C1	Recon2	0	0	1	0	0	0	0	0	0	0	0	0	0	0	0	0	0	0	0	0	0	0	0	0	0	0	0	0	0	0	0	0	0	0	2	2	2	0	0	0	0	0	0	0	1	0	0
5,6-EET	CCCCC/C=C\C/C=C\C/C=C\CC1C(CCCC(O)=O)O1	Recon2	0	3	1	0	0	0	0	0	0	0	0	0	0	0	0	0	0	0	0	0	0	0	0	0	0	0	0	0	0	0	0	0	0	0	0	0	0	0	0	0	0	0	0	0	1	0	0
5-adenylyl sulfate(2-)	NC1=C2C(N([C@H]3[C@H](O)[C@H](O)[C@@H](COP(OS(=O)(=O)[O-])(=O)[O-])O3)C=N2)=NC=N1	Recon2	0	0	0	0	0	0	0	0	0	0	0	0	0	0	0	0	0	0	2	0	1	0	0	0	0	0	0	0	0	0	0	0	0	0	0	0	0	0	0	0	1	1	0	0	0	0	2
5alpha-androstane-3,17-dione	[H][C@]12CC(=O)CC[C@]1(C)[C@]1([H])[C@@]([C@]3([C@@](CC1)(C)C(=O)CC3)[H])([H])CC2	Recon2	0	0	2	0	0	0	0	0	0	0	0	0	0	0	0	0	0	0	0	0	0	0	0	0	0	0	0	0	0	0	0	0	0	0	0	0	0	0	0	0	0	0	0	0	0	0	0
5alpha-androstane-3alpha,17beta-diol	C[C@@]12[C@@H](O)CC[C@H]1[C@@H]1CC[C@@H]3[C@@](C)([C@H]1CC2)CC[C@@H](O)C3	Recon2	0	0	0	0	0	0	0	0	0	0	0	0	0	0	0	0	0	0	0	0	0	0	0	0	0	0	0	0	0	0	0	0	0	0	0	0	0	0	0	0	0	0	1	0	0	0	0
5alpha-cholest-7-en-3beta-ol	[H][C@]12C[C@@H](O)CC[C@]1(C)[C@]1([H])C([C@]3([C@@](CC1)(C)[C@]([C@@H](CCCC(C)C)C)([H])CC3)[H])=CC2	Recon2	0	1	0	0	0	0	0	0	0	0	0	0	0	0	0	0	0	0	0	0	0	0	0	0	0	0	0	0	0	0	0	0	0	0	0	0	0	0	0	0	0	0	1	0	0	0	0
5alpha-cholest-8-en-3beta-ol	[H][C@]12C[C@@H](O)CC[C@]1(C)C1CC[C@]3([C@]([H])(C=1CC2)CC[C@@]3([C@@H](CCCC(C)C)C)[H])C	Recon2	0	1	0	0	0	0	0	0	0	0	0	0	0	0	0	0	0	0	0	0	0	0	0	0	0	0	0	0	0	0	0	0	0	0	0	0	0	0	0	0	0	0	1	0	0	0	0
5alpha-cholesta-7,24-dien-3beta-ol	[H][C@]12C[C@@H](O)CC[C@]1(C)[C@]1([H])C([C@]3([C@@](CC1)(C)[C@]([C@@H](CCC=C(C)C)C)([H])CC3)[H])=CC2	Recon2	0	2	0	0	0	0	0	0	0	0	0	0	0	0	0	0	0	0	0	0	0	0	0	0	0	0	0	0	0	0	0	0	0	0	0	0	0	0	0	0	0	0	1	0	0	0	0
5alpha-Pregnane-3,20-dione	CC([C@@H]1[C@]2(C)[C@H]([C@H]3[C@H](CC2)[C@]2(C)[C@H](CC(CC2)=O)CC3)CC1)=O	Recon2	0	0	2	0	0	0	0	0	0	0	0	0	0	0	0	0	0	0	0	0	0	0	0	0	0	0	0	0	0	0	0	0	0	0	0	0	0	0	0	0	0	0	0	0	0	0	0
5-amino-1-(5-phospho-D-ribosyl)imidazole	NC1N(C2[C@H](O)[C@H](O)[C@@H](COP(=O)([O-])[O-])O2)C=[NH+]C=1	Recon2	0	0	0	0	0	0	0	0	0	0	0	0	0	0	0	0	0	0	0	0	0	0	0	0	0	0	0	0	0	0	0	0	0	0	0	0	0	0	0	0	1	1	0	0	0	0	0
5-Amino-1-(5-Phospho-D-ribosyl)imidazole-4-carboxamide	NC(C1=C(N)N([C@H]2[C@H](O)[C@H](O)[C@@H](COP(=O)([O-])[O-])O2)C=N1)=O	Recon2	0	0	1	0	0	0	0	0	0	0	0	0	0	0	0	0	0	0	0	0	0	0	0	0	0	0	0	0	0	0	0	0	0	0	0	0	0	0	0	0	1	1	0	0	0	0	0
5-amino-1-(5-phospho-D-ribosyl)imidazole-4-carboxylate	NC1N([C@H]2[C@H](O)[C@H](O)[C@@H](COP(=O)([O-])[O-])O2)C=NC=1C(=O)[O-]	Recon2	0	0	1	0	0	0	0	0	0	0	0	0	0	0	0	0	0	0	0	0	0	0	0	0	0	0	0	0	0	0	0	0	0	0	0	0	0	0	0	0	1	1	0	0	1	0	0
5-amino-2-oxopentanoic acid	NCCCC(C(=O)O)=O	Recon2	0	0	2	0	0	0	0	0	0	0	0	0	0	0	0	0	0	0	0	0	0	0	0	0	0	0	0	0	0	0	0	0	0	0	0	0	0	0	0	0	0	0	0	0	1	0	0
5-Amino-4-oxopentanoate	NCC(CCC(O)=O)=O	Recon2	0	0	2	0	0	0	0	0	0	0	0	0	0	0	0	0	0	0	0	0	0	0	0	0	0	0	0	0	0	0	0	0	0	0	0	0	0	0	0	0	0	0	0	0	1	0	0
5beta-cholestane-3alpha,7alpha,12alpha,26-tetrol	[H][C@]12C[C@@H](O)[C@]3([H])[C@@](C[C@@H]([C@]4([C@@]3([H])CC[C@@]4([C@@H](CCCC(CO)C)C)[H])C)O)([H])[C@@]1(C)CC[C@@H](O)C2	Recon2	0	0	0	0	0	0	0	0	0	0	0	0	0	0	0	0	0	0	0	0	0	0	0	0	0	0	0	0	0	0	0	0	0	0	0	0	0	0	0	0	0	0	3	0	0	0	0
5beta-cholestane-3alpha,7alpha,12alpha-triol	[H][C@]12C[C@@H](O)[C@]3([H])[C@@](C[C@@H]([C@]4([C@@]3([H])CC[C@@]4([C@@H](CCCC(C)C)C)[H])C)O)([H])[C@@]1(C)CC[C@@H](O)C2	Recon2	0	0	0	0	0	0	0	0	0	0	0	0	0	0	0	0	0	0	0	0	0	0	0	0	0	0	0	0	0	0	0	0	0	0	0	0	0	0	0	0	0	0	3	0	0	0	0
5beta-cholestane-3alpha,7alpha,26-triol	[H][C@]12C[C@@H](O)[C@]3([H])[C@@](CC[C@]4([C@@]3([H])CC[C@@]4([C@@H](CCCC(CO)C)C)[H])C)([H])[C@@]1(C)CC[C@@H](O)C2	Recon2	0	0	0	0	0	0	0	0	0	0	0	0	0	0	0	0	0	0	0	0	0	0	0	0	0	0	0	0	0	0	0	0	0	0	0	0	0	0	0	0	0	0	2	0	0	0	0
5beta-cholestane-3alpha,7alpha-diol	[H][C@]12C[C@@H](O)[C@]3([H])[C@@](CC[C@]4([C@@]3([H])CC[C@@]4([C@@H](CCCC(C)C)C)[H])C)([H])[C@@]1(C)CC[C@@H](O)C2	Recon2	0	0	0	0	0	0	0	0	0	0	0	0	0	0	0	0	0	0	0	0	0	0	0	0	0	0	0	0	0	0	0	0	0	0	0	0	0	0	0	0	0	0	2	0	0	0	0
5-Diphosphoinositol pentakisphosphate	OP(O[C@H]1[C@@H](OP(O)(O)=O)[C@H](OP(O)(O)=O)[C@@H](OP(OP(O)(O)=O)(O)=O)[C@H](OP(O)(O)=O)[C@H]1OP(O)(O)=O)(O)=O	Recon2	0	0	0	0	0	0	0	0	0	0	0	0	0	0	0	0	0	0	0	0	0	0	0	0	0	0	0	0	0	0	0	0	0	0	0	0	0	0	0	6	0	0	6	0	0	0	0
5-Formamido-1-(5-phospho-D-ribosyl)imidazole-4-carboxamide	[H]C(NC1N([C@H]2[C@H](O)[C@H](O)[C@@H](COP(=O)([O-])[O-])O2)C=NC=1C(=O)N)=O	Recon2	0	0	2	0	0	0	0	0	0	0	0	0	0	0	0	0	0	0	0	0	0	0	0	0	0	0	0	0	0	0	0	0	0	0	0	0	0	0	0	0	1	1	0	0	0	0	0
5-Formiminotetrahydrofolate	[H]C(N1c2c(nc([nH]c2=O)N)NC[C@@H]1CNC1C=CC(C(N[C@H](C(=O)[O-])CCC(=O)[O-])=O)=CC=1)=N	Recon2
5-formyltetrahydrofolate(2-)	[H]C(N1c2c(nc([nH]c2=O)N)NC[C@@H]1CNC1C=CC(C(N[C@H](C(=O)[O-])CCC(=O)[O-])=O)=CC=1)=O	Recon2
5-guanidino-2-oxopentanoic acid	NC(NCCCC(C(=O)O)=O)=N	Recon2	0	0	2	0	0	0	0	0	0	0	0	0	0	0	0	0	0	0	0	0	0	0	0	0	0	0	0	0	0	0	0	0	0	0	0	0	0	0	0	0	0	0	0	0	1	0	0
5-Hydroxyindoleacetate	OC(CC1C2C(=CC=C(C=2)O)NC=1)=O	Recon2	0	0	1	0	0	0	0	0	0	0	0	0	0	0	0	0	0	0	0	0	0	0	0	0	0	0	0	0	0	0	0	0	0	0	0	0	0	0	0	0	0	0	0	0	1	0	0
5-Hydroxyisourate	OC12C(=O)NC(=O)N=C1NC(=O)N2	Recon2	0	0	3	0	0	0	0	0	0	0	0	0	0	0	1	0	0	0	0	0	0	0	0	0	0	0	0	0	0	0	0	0	0	0	0	0	0	0	0	0	0	0	0	0	0	0	0
5-Hydroxykynurenamine	NCCC(C1C(N)=CC=C(O)C=1)=O	Recon2	0	0	1	0	0	0	0	0	0	0	0	0	0	0	0	0	0	1	0	0	0	0	0	0	0	0	0	0	0	0	0	0	0	0	0	0	0	0	0	0	0	0	0	0	0	0	0
5-hydroxykynurenine	NC(C(=O)O)CC(C1C(N)=CC=C(O)C=1)=O	Recon2	0	0	2	0	0	0	0	0	0	0	0	0	0	0	0	0	0	1	0	0	0	0	0	0	0	0	0	0	0	0	0	0	0	0	0	0	0	0	0	0	0	0	0	0	1	0	0
5-hydroxy-L-tryptophan	N[C@H](C(O)=O)CC1C2C(=CC=C(C=2)O)NC=1	Recon2	0	0	1	0	0	0	0	0	0	0	0	0	0	0	0	0	0	0	0	0	0	0	0	0	0	0	0	0	0	0	0	0	0	0	0	0	0	0	0	0	0	0	0	0	1	0	0
5-hydroxy-N-formylkynurenine	[H]C(NC1C(C(CC(C(=O)O)N)=O)=CC(O)=CC=1)=O	Recon2	0	0	3	0	0	0	0	0	0	0	0	0	0	0	0	0	0	1	0	0	0	0	0	0	0	0	0	0	0	0	0	0	0	0	0	0	0	0	0	0	0	0	0	0	1	0	0
5-Methoxyindoleacetate	COC1C=CC2NC=C(CC(O)=O)C=2C=1	Recon2	0	0	1	0	0	0	0	0	0	0	0	0	0	0	0	0	0	0	0	0	0	0	0	0	0	0	0	0	0	0	0	0	0	0	0	0	0	0	0	0	0	0	0	0	1	0	0
5-Methyltetrahydrofolate	CN1C2C(N=C(NC=2NC[C@@H]1CNC1C=CC(C(N[C@H](C(O)=O)CCC(O)=O)=O)=CC=1)N)=O	Recon2	0	1	4	0	0	0	0	0	0	0	0	0	0	0	0	0	0	1	0	0	0	0	0	0	0	0	1	0	0	0	0	0	0	0	0	0	0	0	0	0	0	0	0	0	2	0	0
5-methyltetrahydrofolate(2-)	CN1c2c(nc([nH]c2=O)N)NC[C@@H]1CNC1C=CC(C(N[C@H](C(=O)[O-])CCC(=O)[O-])=O)=CC=1	Recon2
5-Methylthio-5-deoxy-D-ribose 1-phosphate	CSC[C@@H]1[C@@H](O)[C@@H](O)[C@@H](OP(=O)([O-])[O-])O1	Recon2	0	0	0	0	0	0	0	0	0	0	0	0	0	0	0	0	0	0	0	0	0	0	0	0	0	0	0	0	0	0	0	0	0	0	0	0	0	0	0	0	0	0	0	0	0	0	0
5-Methylthio-5-deoxy-D-ribulose 1-phosphate	CSC[C@H]([C@H](C(COP(=O)([O-])[O-])=O)O)O	Recon2	0	0	1	0	0	0	0	0	0	0	0	0	0	0	0	0	0	0	0	0	0	0	0	0	0	0	0	0	0	0	0	0	0	0	0	0	0	0	0	0	0	0	0	0	0	0	0
5-Methylthioadenosine	CSC[C@@H]1[C@@H](O)[C@@H](O)[C@H](N2C3C(=C(N=CN=3)N)N=C2)O1	Recon2	0	0	0	0	0	0	0	0	0	0	0	0	0	0	0	0	0	0	0	0	0	0	0	0	0	0	0	0	0	0	0	0	0	0	0	0	0	0	0	0	0	0	0	0	0	0	0
5-O-phosphonato-alpha-D-ribofuranosyl diphosphate(5-)	O[C@@H]1[C@@H](COP(=O)([O-])[O-])O[C@H](OP(OP(=O)([O-])[O-])(=O)[O-])[C@@H]1O	Recon2	0	0	0	0	0	0	0	0	0	0	0	0	0	0	0	0	0	0	0	0	0	0	0	0	0	0	0	0	0	0	0	0	0	0	0	0	0	0	0	0	0	0	0	0	0	0	0
5-oxoprolinate	[O-]C(C1NC(=O)CC1)=O	Recon2	0	0	2	0	0	0	0	0	0	0	0	0	0	0	0	0	0	0	0	0	0	0	1	0	0	0	0	0	0	0	0	0	0	0	0	0	0	0	0	0	0	0	0	0	1	0	0
5-Phospho-beta-D-ribosylamine	[NH3+][C@H]1[C@H](O)[C@H](O)[C@@H](COP(=O)([O-])[O-])O1	Recon2	0	0	0	0	0	0	0	0	0	0	0	0	0	0	0	0	0	0	0	0	0	0	0	0	0	0	0	0	0	0	0	0	0	0	0	0	0	0	0	0	0	0	0	0	0	0	0
6 beta hydroxy testosterone	C[C@@]12[C@@H](O)CC[C@H]1[C@@H]1C[C@H](C3[C@@](C)([C@H]1CC2)CCC(=O)C=3)O	Recon2	0	1	1	0	0	0	0	0	0	0	0	0	0	0	0	0	0	0	0	0	0	0	0	0	0	0	0	0	0	0	0	0	0	0	0	0	0	0	0	0	0	0	1	0	0	0	0
6-(alpha-D-glucosaminyl)-1-phosphatidyl-1D-myo-inositol	[H][C@](OC%91=O)(COP(O[C@H]1[C@H](O[C@@H]2[C@H](N)[C@@H](O)[C@H](O)[C@@H](CO)O2)[C@@H](O)[C@H](O)[C@@H](O)[C@H]1O)(=O)O)COC%92=O.[*]%92.[*]%91	Recon2	0	0	2	0	0	0	0	0	0	0	0	0	0	0	0	0	0	0	0	0	0	0	0	0	0	0	0	0	0	0	0	0	0	0	0	0	0	0	0	1	0	0	6	1	2	0	0
6-(N-acetyl-alpha-D-glucosaminyl)-1-phosphatidyl-1D-myo-inositol(1-)	CC(N[C@H]1[C@@H](O[C@H]2[C@H](OP(OC[C@H](OC%91=O)COC%92=O)(=O)[O-])[C@H](O)[C@H](O)[C@@H](O)[C@@H]2O)O[C@H](CO)[C@@H](O)[C@@H]1O)=O.[*]%92.[*]%91	Recon2	0	0	3	0	0	0	0	0	0	0	0	0	0	0	0	0	0	0	0	0	0	0	0	0	0	0	0	0	0	0	0	0	0	0	0	0	0	0	0	1	0	0	6	1	2	0	0
6,7-dihydrobiopterin	CC(C(C1N=C2C(=NC(=NC2=O)N)NC1)O)O	Recon2	0	0	1	0	0	0	0	0	0	0	0	0	0	0	0	0	0	0	0	0	0	0	0	0	0	0	0	0	0	0	0	0	0	0	0	0	0	0	0	0	0	0	0	0	0	0	0
6-amino-2-oxohexanoic acid	NCCCCC(C(=O)O)=O	Recon2	0	0	2	0	0	0	0	0	0	0	0	0	0	0	0	0	0	0	0	0	0	0	0	0	0	0	0	0	0	0	0	0	0	0	0	0	0	0	0	0	0	0	0	0	1	0	0
6-Hydroxymelatonin	COC1=C(O)C=C2C(C(=CN2)CCNC(C)=O)=C1	Recon2	0	0	1	0	0	0	0	0	0	0	0	0	0	0	0	0	0	0	0	0	0	0	0	0	0	0	0	0	0	0	0	0	0	0	0	0	0	0	0	0	0	0	0	0	0	0	0
6-Lactoyl-5,6,7,8-tetrahydropterin	CC(C(C1Nc2c(nc([nH]c2=O)N)NC1)=O)O	Recon2
6-O-phosphonato-D-glucono-1,5-lactone(2-)	O[C@@H]1[C@@H](O)C(=O)O[C@H](COP(=O)([O-])[O-])[C@H]1O	Recon2	0	0	1	0	0	0	0	0	0	0	0	0	0	0	0	0	0	0	0	0	0	0	0	0	0	0	0	0	0	0	0	0	0	0	0	0	0	0	0	0	0	0	0	2	1	0	0
6-oxo-prostaglandin F1alpha	CCCCC[C@@H](/C=C/[C@@H]1[C@@H](CC(CCCCC(O)=O)=O)[C@@H](O)C[C@H]1O)O	Recon2	0	1	2	0	0	0	0	0	0	0	0	0	0	0	0	0	0	0	0	0	0	0	0	0	0	0	0	0	0	0	0	0	0	0	0	0	0	0	0	0	0	0	0	0	1	0	0
6-Phospho-D-gluconate	O[C@@H]([C@H]([C@@H]([C@H](C(=O)[O-])O)O)O)COP(=O)([O-])[O-]	Recon2	0	0	1	0	0	0	0	0	0	0	0	0	0	0	0	0	0	0	0	0	0	0	0	0	0	0	0	0	0	0	0	0	0	0	0	0	0	0	0	0	0	0	0	0	1	0	0
6-pyruvoyl-5,6,7,8-tetrahydropterin	CC(C(C1Nc2c(nc([nH]c2=O)N)NC1)=O)=O	Recon2
7,8-Dihydrofolate	Nc1[nH]c(=O)c2c(NCC(=N2)CNC2C=CC(C(N[C@H](C(=O)[O-])CCC(=O)[O-])=O)=CC=2)n1	Recon2
7,8-dihydroneopterin 3-triphosphate(4-)	Nc1[nH]c(=O)c2c(NCC([C@@H]([C@@H](COP(OP(OP(=O)([O-])[O-])(=O)[O-])(=O)[O-])O)O)=N2)n1	Recon2
7,9-dihydro-1H-purine-2,6,8(3H)-trione	OC1=NC2=C(N=C(N2)O)C(O)=N1	Recon2	0	0	0	0	0	0	0	0	0	0	0	0	0	0	0	0	0	0	0	0	0	0	0	0	0	0	0	0	0	0	0	0	0	0	0	0	0	0	0	0	0	0	0	0	0	0	0
7alpha,12alpha-dihydroxy-5beta-cholestan-3-one	[H][C@@]12CC(=O)CC[C@]1(C)[C@]1([H])[C@@]([C@]3([C@@]([C@H](C1)O)(C)[C@]([C@@H](CCCC(C)C)C)([H])CC3)[H])([H])[C@H](O)C2	Recon2	0	0	1	0	0	0	0	0	0	0	0	0	0	0	0	0	0	0	0	0	0	0	0	0	0	0	0	0	0	0	0	0	0	0	0	0	0	0	0	0	0	0	2	0	0	0	0
7alpha,12alpha-Dihydroxycholest-4-en-3-one	[H][C@@]1([C@@H](CCCC(C)C)C)[C@]2(C)[C@@]([C@]3([C@@](C[C@@H]2O)([H])[C@]2(C)C(=CC(CC2)=O)C[C@H]3O)[H])([H])CC1	Recon2	0	1	1	0	0	0	0	0	0	0	0	0	0	0	0	0	0	0	0	0	0	0	0	0	0	0	0	0	0	0	0	0	0	0	0	0	0	0	0	0	0	0	2	0	0	0	0
7alpha,25-dihydroxycholesterol	[H][C@@]1([C@@H](CCCC(O)(C)C)C)[C@]2(C)[C@@]([C@]3([C@@](CC2)([H])[C@]2(C)C(C[C@H](CC2)O)=C[C@H]3O)[H])([H])CC1	Recon2	0	1	0	0	0	0	0	0	0	0	0	0	0	0	0	0	0	0	0	0	0	0	0	0	0	0	0	0	0	0	0	0	0	0	0	0	0	0	0	0	0	0	1	0	0	0	0
7alpha,26-dihydroxycholesterol	[H][C@@]1([C@@H](CCCC(CO)C)C)[C@]2(C)[C@@]([C@]3([C@@](CC2)([H])[C@]2(C)C(C[C@H](CC2)O)=C[C@H]3O)[H])([H])CC1	Recon2	0	1	0	0	0	0	0	0	0	0	0	0	0	0	0	0	0	0	0	0	0	0	0	0	0	0	0	0	0	0	0	0	0	0	0	0	0	0	0	0	0	0	1	0	0	0	0
7alpha-hydroxy-5beta-cholestan-3-one	[H][C@@]12CC(=O)CC[C@]1(C)[C@]1(CC[C@]3([C@]([H])([C@]1([H])[C@H](O)C2)CC[C@@]3([C@@H](CCCC(C)C)C)[H])C)[H]	Recon2	0	0	1	0	0	0	0	0	0	0	0	0	0	0	0	0	0	0	0	0	0	0	0	0	0	0	0	0	0	0	0	0	0	0	0	0	0	0	0	0	0	0	1	0	0	0	0
7alpha-hydroxycholest-4-en-3-one	[H][C@@]1([C@@H](CCCC(C)C)C)[C@]2(C)[C@@]([C@]3([C@@](CC2)([H])[C@]2(C)C(=CC(CC2)=O)C[C@H]3O)[H])([H])CC1	Recon2	0	1	1	0	0	0	0	0	0	0	0	0	0	0	0	0	0	0	0	0	0	0	0	0	0	0	0	0	0	0	0	0	0	0	0	0	0	0	0	0	0	0	1	0	0	0	0
7-dehydrodesmosterol	[H][C@@]1([C@@H](CCC=C(C)C)C)[C@]2(C)[C@@](C3[C@@](CC2)([H])[C@]2(C)C(C[C@H](CC2)O)=CC=3)([H])CC1	Recon2	0	3	0	0	0	0	0	0	0	0	0	0	0	0	0	0	0	0	0	0	0	0	0	0	0	0	0	0	0	0	0	0	0	0	0	0	0	0	0	0	0	0	1	0	0	0	0
8,9-EET	CCCCC/C=C\C/C=C\CC1C(C/C=C\CCCC(O)=O)O1	Recon2	0	3	1	0	0	0	0	0	0	0	0	0	0	0	0	0	0	0	0	0	0	0	0	0	0	0	0	0	0	0	0	0	0	0	0	0	0	0	0	0	0	0	0	0	1	0	0
9(10)-EpOME	CCCCCC=CCC1OC1CCCCCCCC(O)=O	Recon2	0	1	1	0	0	0	0	0	0	0	0	0	0	0	0	0	0	0	0	0	0	0	0	0	0	0	0	0	0	0	0	0	0	0	0	0	0	0	0	0	0	0	0	0	1	0	0
9-cis-retinol	C/C(/C=C/C=C(/C=C/C1C(C)(C)CCCC=1C)\C)=C\CO	Recon2	0	5	0	0	0	0	0	0	0	0	0	0	0	0	0	0	0	0	0	0	0	0	0	0	0	0	0	0	0	0	0	0	0	0	0	0	0	0	0	0	0	0	0	0	0	0	0
9-octadecenoylcoa	CCCCCCCC/C=C/CCCCCCCC(SCCNC(CCNC([C@@H](C(COP(OP(OC[C@@H]1[C@@H](OP(=O)(O)O)[C@@H](O)[C@H](N2C3C(=C(N=CN=3)N)N=C2)O1)(=O)O)(=O)O)(C)C)O)=O)=O)=O	Recon2	0	1	3	0	0	0	0	0	0	0	0	0	0	0	0	0	0	0	0	0	0	0	0	0	0	0	0	0	0	0	0	0	0	0	0	0	0	0	0	0	1	1	0	0	0	0	4
acetaldehyde	CC=O	Recon2	0	0	1	0	0	0	0	0	0	0	0	0	0	0	0	0	0	0	0	0	0	0	0	0	0	0	0	0	0	0	0	0	0	0	0	0	0	0	0	0	0	0	0	0	0	0	0
acetate	CC(=O)[O-]	Recon2	0	0	1	0	0	0	0	0	0	0	0	0	0	0	0	0	0	0	0	0	0	0	0	0	0	0	0	0	0	0	0	0	0	0	0	0	0	0	0	0	0	0	0	0	1	0	0
acetoacetate	CC(CC([O-])=O)=O	Recon2	0	0	2	0	0	0	0	0	0	0	0	0	0	0	0	0	0	0	0	0	0	0	0	0	1	0	0	0	0	0	0	0	0	0	0	0	0	0	0	0	0	0	0	0	1	0	0
Acetoacetyl-ACP	CC(CC(S%91)=O)=O.[*]%91	Recon2	0	0	2	0	0	0	0	0	0	0	0	0	0	0	0	0	0	0	0	0	0	0	0	0	0	0	0	0	0	0	0	0	0	0	0	0	0	0	0	0	0	0	0	0	0	0	0
Acetoacetyl-CoA	CC(CC(SCCNC(CCNC([C@@H](C(COP(OP(OC[C@@H]1[C@@H](OP(=O)([O-])[O-])[C@@H](O)[C@H](N2C3C(=C(N=CN=3)N)N=C2)O1)(=O)[O-])(=O)[O-])(C)C)O)=O)=O)=O)=O	Recon2	0	0	4	0	0	0	0	0	0	0	0	0	0	0	0	0	0	0	0	0	0	0	0	0	0	0	0	0	0	0	0	0	0	0	0	0	0	0	0	0	1	1	0	0	0	0	4
acetone	CC(C)=O	Recon2	0	0	1	0	0	0	0	0	0	0	0	0	0	0	0	0	0	0	0	0	0	0	0	0	0	0	0	0	0	0	0	0	0	0	0	0	0	0	0	0	0	0	0	0	0	0	0
Acetyl adenylate	CC(OP(OC[C@@H]1[C@@H](O)[C@@H](O)[C@H](N2C3C(=C(N=CN=3)N)N=C2)O1)(=O)O)=O	Recon2	0	0	1	0	0	0	0	0	0	0	0	0	0	0	0	0	0	0	0	0	0	0	0	0	0	0	0	0	0	0	0	0	0	0	0	0	0	0	0	0	1	1	0	0	1	0	2
acetylcholine	CC(OCC[N+](C)(C)C)=O	Recon2	0	0	1	0	0	0	0	0	0	0	0	0	0	0	0	0	0	0	0	0	0	0	0	0	0	0	0	0	0	0	0	0	0	0	0	0	0	0	0	0	0	0	0	0	1	0	0
Acetyl-CoA	CC(SCCNC(CCNC([C@@H](C(COP(OP(OC[C@@H]1[C@@H](OP(=O)([O-])[O-])[C@@H](O)[C@H](N2C3C(=C(N=CN=3)N)N=C2)O1)(=O)[O-])(=O)[O-])(C)C)O)=O)=O)=O	Recon2	0	0	3	0	0	0	0	0	0	0	0	0	0	0	0	0	0	0	0	0	0	0	0	0	0	0	0	0	0	0	0	0	0	0	0	0	0	0	0	0	1	1	0	0	0	0	4
acrylate	[O-]C(C=C)=O	Recon2	0	1	1	0	0	0	0	0	0	0	0	0	0	0	0	0	0	0	0	0	0	0	0	1	0	0	0	0	0	0	0	0	0	0	0	0	0	0	0	0	0	0	0	0	1	0	0
acryloyl-CoA(4-)	CC([C@H](C(NCCC(NCCSC(C=C)=O)=O)=O)O)(COP(OP(OC[C@@H]1[C@@H](OP(=O)([O-])[O-])[C@@H](O)[C@H](N2C3C(=C(N=CN=3)N)N=C2)O1)(=O)[O-])(=O)[O-])C	Recon2	0	1	3	0	0	0	0	0	0	0	0	0	0	0	0	0	0	0	0	0	0	0	0	0	0	0	0	0	0	0	0	0	0	0	0	0	0	0	0	0	1	1	0	0	0	0	4
adenine	NC1=C2C(NC=N2)=NC=N1	Recon2	0	0	0	0	0	0	0	0	0	0	0	0	0	0	0	0	0	0	0	0	0	0	0	0	0	0	0	0	0	0	0	0	0	0	0	0	0	0	0	0	0	0	0	0	0	0	0
adenosine	NC1C2N=CN([C@H]3[C@H](O)[C@H](O)[C@@H](CO)O3)C=2N=CN=1	Recon2	0	0	0	0	0	0	0	0	0	0	0	0	0	0	0	0	0	0	0	0	0	0	0	0	0	0	0	0	0	0	0	0	0	0	0	0	0	0	0	0	0	0	0	0	0	0	0
adenosine 3,5-bismonophosphate(4-)	NC1=C2C(N([C@H]3[C@H](O)[C@H](OP(=O)([O-])[O-])[C@@H](COP(=O)([O-])[O-])O3)C=N2)=NC=N1	Recon2	0	0	0	0	0	0	0	0	0	0	0	0	0	0	0	0	0	0	0	0	0	0	0	0	0	0	0	0	0	0	0	0	0	0	0	0	0	0	0	0	1	1	0	0	0	0	4
adenosylcobalamin	[H][C@]12[C@]3([C@]([C@H](CCC(=O)N)C4=[N+]3[Co-3]356([N+]7C([C@]([C@H](CCC(=O)N)C=7C=C7C([C@H](CCC(=O)N)C(=[N+]37)C(C)=C([C@@](CCC(NC[C@H](OP(O[C@H]3[C@@H](O)[C@@H](N7C8C(=CC(=C(C=8)C)C)[N+]5=C7)O[C@@H]3CO)(=O)[O-])C)=O)(C)[C@H]1CC(=O)N)N62)(C)C)(CC(=O)N)C)=C4C)C[C@@H]1[C@@H](O)[C@@H](O)[C@H](N2C3C(=C(N=CN=3)N)N=C2)O1)(CC(=O)N)C)C	Recon2	0	3	7	0	0	0	0	0	0	0	0	0	0	0	0	0	0	0	0	0	0	0	0	0	0	0	0	0	0	0	0	0	0	0	0	0	0	0	0	0	0	0	0	0	0	0	4
Adenylylselenate	NC1=C2C(N([C@H]3[C@H](O)[C@H](O)[C@@H](COP(O[Se](=O)(=O)O)(=O)O)O3)C=N2)=NC=N1	Recon2	0	0	0	0	0	0	0	0	0	0	0	0	0	0	0	0	0	0	0	0	0	0	0	0	0	0	0	0	0	0	0	0	0	0	0	0	0	0	0	0	1	1	0	0	0	0	2
adipoylcoa	CC([C@H](C(NCCC(NCCSC(CCCCC(=O)O)=O)=O)=O)O)(COP(OP(OC[C@@H]1[C@@H](OP(=O)(O)O)[C@@H](O)[C@H](N2C3C(=C(N=CN=3)N)N=C2)O1)(=O)O)(=O)O)C	Recon2	0	0	4	0	0	0	0	0	0	0	0	0	0	0	0	0	0	0	0	0	0	0	0	0	0	0	0	0	0	0	0	0	0	0	0	0	0	0	0	0	1	1	0	0	1	0	4
ADP	NC1C2N=CN([C@H]3[C@H](O)[C@H](O)[C@@H](COP(OP(O)(O)=O)(O)=O)O3)C=2N=CN=1	Recon2	0	0	0	0	0	0	0	0	0	0	0	0	0	0	0	0	0	0	0	0	0	0	0	0	0	0	0	0	0	0	0	0	0	0	0	0	0	0	0	0	1	1	0	0	0	0	2
ADP alpha-D-glucoside(2-)	NC1=C2C(N([C@H]3[C@H](O)[C@H](O)[C@@H](COP(OP(O[C@@H]4[C@H](O)[C@@H](O)[C@H](O)[C@@H](CO)O4)(=O)[O-])(=O)[O-])O3)C=N2)=NC=N1	Recon2	0	0	0	0	0	0	0	0	0	0	0	0	0	0	0	0	0	0	0	0	0	0	0	0	0	0	0	0	0	0	0	0	0	0	0	0	0	0	0	0	1	1	0	2	0	0	2
ADP(3-)	NC1=C2C(N([C@H]3[C@H](O)[C@H](O)[C@@H](COP(OP(=O)([O-])[O-])(=O)[O-])O3)C=N2)=NC=N1	Recon2	0	0	0	0	0	0	0	0	0	0	0	0	0	0	0	0	0	0	0	0	0	0	0	0	0	0	0	0	0	0	0	0	0	0	0	0	0	0	0	0	1	1	0	0	0	0	2
ADP-D-ribose 2-phosphate(4-)	NC1=C2C(N([C@H]3[C@H](OP(=O)([O-])[O-])[C@H](O)[C@@H](COP(OP(OC4[C@H](O)[C@H](O)[C@@H](CO)O4)(=O)[O-])(=O)[O-])O3)C=N2)=NC=N1	Recon2	0	0	0	0	0	0	0	0	0	0	0	0	0	0	0	0	0	0	0	0	0	0	0	0	0	0	0	0	0	0	0	0	0	0	0	0	0	0	0	0	1	1	0	0	0	0	2
ADPmannose	NC1=C2C(N([C@H]3[C@H](O)[C@H](O)[C@@H](COP(OP(O[C@@H]4[C@@H](O)[C@@H](O)[C@H](O)[C@@H](CO)O4)(=O)O)(=O)O)O3)C=N2)=NC=N1	Recon2	0	0	0	0	0	0	0	0	0	0	0	0	0	0	0	0	0	0	0	0	0	0	0	0	0	0	0	0	0	0	0	0	0	0	0	0	0	0	0	0	1	1	0	2	0	0	2
ADPribose	NC1=C2C(N([C@H]3[C@H](O)[C@H](O)[C@@H](COP(OP(OC[C@@H]4[C@@H](O)[C@@H](O)C(O)O4)(=O)[O-])(=O)[O-])O3)C=N2)=NC=N1	Recon2	0	0	0	0	0	0	0	0	0	0	0	0	0	0	0	0	0	0	0	0	0	0	0	0	0	0	0	0	0	0	0	0	0	0	0	0	0	0	0	0	1	1	0	0	0	0	2
adrenic acid	CCCCC/C=C\C/C=C\C/C=C\C/C=C\CCCCCC(O)=O	Recon2	0	4	1	0	0	0	0	0	0	0	0	0	0	0	0	0	0	0	0	0	0	0	0	0	0	0	0	0	0	0	0	0	0	0	0	0	0	0	0	0	0	0	0	0	1	0	0
adrenyl coenzyme A	CCCCC/C=C\C/C=C\C/C=C\C/C=C\CCCCCC(SCCNC(CCNC([C@@H](C(COP(OP(OC[C@@H]1[C@@H](OP(=O)(O)O)[C@@H](O)[C@H](N2C3C(=C(N=CN=3)N)N=C2)O1)(=O)O)(=O)O)(C)C)O)=O)=O)=O	Recon2	0	4	3	0	0	0	0	0	0	0	0	0	0	0	0	0	0	0	0	0	0	0	0	0	0	0	0	0	0	0	0	0	0	0	0	0	0	0	0	0	1	1	0	0	0	0	4
agmatinium(2+)	NC(NCCCC[NH3+])=[NH2+]	Recon2	0	0	0	0	0	0	0	0	0	0	0	0	0	0	0	0	0	0	0	0	0	0	0	0	0	0	0	0	0	0	0	0	0	0	0	0	0	0	0	0	0	0	0	0	0	0	0
aldehydo-D-xylose	OC[C@H]([C@@H]([C@H](C=O)O)O)O	Recon2	0	0	1	0	0	0	0	0	0	0	0	0	0	0	0	0	0	0	0	0	0	0	0	0	0	0	0	0	0	0	0	0	0	0	0	0	0	0	0	0	0	0	0	0	0	0	0
aldosterone	C[C@@]12[C@@H]3[C@H]([C@H]4[C@](C=O)(C[C@@H]3O)[C@@H](C(CO)=O)CC4)CCC1=CC(=O)CC2	Recon2	0	1	3	0	0	0	0	0	0	0	0	0	0	0	0	0	0	0	0	0	0	0	0	0	0	0	0	0	0	0	0	0	0	0	0	0	0	0	0	0	0	0	1	0	0	0	0
allantoate	NC(NC(C(=O)[O-])NC(=O)N)=O	Recon2	0	0	3	0	0	0	0	0	0	0	0	0	0	0	0	0	0	0	0	0	0	0	0	0	0	0	0	0	0	0	0	0	0	0	0	0	0	0	0	0	0	0	0	0	1	0	0
Allantoin	NC(NC1C(=O)NC(=O)N1)=O	Recon2	0	0	3	0	0	0	0	0	0	0	0	0	0	0	1	0	0	0	0	0	0	0	0	0	0	0	0	0	0	0	0	0	0	0	0	0	0	0	0	0	0	0	0	0	0	0	0
allopregnanolone	[H][C@]12C[C@H](O)CC[C@]1(C)[C@]1([H])[C@@]([C@]3([C@@](CC1)(C)[C@](C(=O)C)([H])CC3)[H])([H])CC2	Recon2	0	0	1	0	0	0	0	0	0	0	0	0	0	0	0	0	0	0	0	0	0	0	0	0	0	0	0	0	0	0	0	0	0	0	0	0	0	0	0	0	0	0	1	0	0	0	0
all-trans-retinal	C/C(/C=C/C=C(/C=C/C1C(C)(C)CCCC=1C)\C)=C\C=O	Recon2	0	5	1	0	0	0	0	0	0	0	0	0	0	0	0	0	0	0	0	0	0	0	0	0	0	0	0	0	0	0	0	0	0	0	0	0	0	0	0	0	0	0	0	0	0	0	0
all-trans-retinoate	C/C(=C\C=C\C(=C\C(=O)[O-])\C)/C=C/C1C(C)(C)CCCC=1C	Recon2	0	5	1	0	0	0	0	0	0	0	0	0	0	0	0	0	0	0	0	0	0	0	0	1	0	0	0	0	0	0	0	0	0	0	0	0	0	0	0	0	0	0	0	0	1	0	0
alpha-D-glucose 1-phosphate(2-)	OC[C@@H]1[C@@H](O)[C@H](O)[C@@H](O)[C@@H](OP(=O)([O-])[O-])O1	Recon2	0	0	0	0	0	0	0	0	0	0	0	0	0	0	0	0	0	0	0	0	0	0	0	0	0	0	0	0	0	0	0	0	0	0	0	0	0	0	0	0	0	0	0	2	0	0	0
alpha-D-mannosyl-beta-D-mannosyl-diacylchitobiosyldiphosphodolichol, human liver homolog	CC(CCOP(OP(OC1OC(CO)C(OC2OC(CO)C(OC3OC(CO)C(O)C(OC4OC(CO)C(O)C(O)C4O)C3O)C(O)C2NC(C)=O)C(O)C1NC(C)=O)(O)=O)(O)=O)CCC=C(CCC=C(CCC=C(CCC=C(C)C)C)C)C	Recon2	0	4	2	0	0	0	0	0	0	0	0	0	0	0	0	0	0	0	0	0	0	0	0	0	0	0	0	0	0	0	0	0	0	0	0	0	0	0	0	0	0	0	0	6	0	0	0
alpha-D-Ribose 1-phosphate	OC[C@@H]1[C@@H](O)[C@@H](O)[C@@H](OP(=O)([O-])[O-])O1	Recon2	0	0	0	0	0	0	0	0	0	0	0	0	0	0	0	0	0	0	0	0	0	0	0	0	0	0	0	0	0	0	0	0	0	0	0	0	0	0	0	0	0	0	0	0	0	0	0
alpha-D-Ribose 5-phosphate	O[C@@H]1[C@H](O)[C@H](O)[C@@H](COP(O)(O)=O)O1	Recon2	0	0	0	0	0	0	0	0	0	0	0	0	0	0	0	0	0	0	0	0	0	0	0	0	0	0	0	0	0	0	0	0	0	0	0	0	0	0	0	0	0	0	0	0	0	0	0
alpha-linolenate	CC/C=C\C/C=C\C/C=C\CCCCCCCC(=O)[O-]	Recon2	0	3	1	0	0	0	0	0	0	0	0	0	0	0	0	0	0	0	0	0	0	0	0	0	0	0	0	0	0	0	0	0	0	0	0	0	0	0	0	0	0	0	0	0	1	0	0
alpha-Linolenoyl-CoA	CC/C=C\C/C=C\C/C=C\CCCCCCCC(SCCNC(CCNC([C@@H](C(COP(OP(OC[C@@H]1[C@@H](OP(=O)(O)O)[C@@H](O)[C@H](N2C3C(=C(N=CN=3)N)N=C2)O1)(=O)O)(=O)O)(C)C)O)=O)=O)=O	Recon2	0	3	3	0	0	0	0	0	0	0	0	0	0	0	0	0	0	0	0	0	0	0	0	0	0	0	0	0	0	0	0	0	0	0	0	0	0	0	0	0	1	1	0	0	0	0	4
alpha-N-acetylneuraminosyl-(2->3)-beta-D-galactosyl-(1->4)-beta-D-glucosylceramide(1-)	CCCCCCCCCCCCC/C=C/[C@H]([C@@H](NC%91=O)CO[C@H]1[C@H](O)[C@@H](O)[C@H](O[C@H]2[C@H](O)[C@@H](O[C@@]3(C(=O)[O-])O[C@@H]([C@@H]([C@@H](CO)O)O)[C@H](NC(=O)C)[C@@H](O)C3)[C@@H](O)[C@@H](CO)O2)[C@@H](CO)O1)O.[*]%91	Recon2	0	1	3	0	0	0	0	0	0	0	0	0	0	0	0	0	0	0	0	0	0	0	0	0	0	0	0	0	0	0	0	0	0	0	0	0	0	0	0	0	0	0	0	4	1	0	0
alpha-tocotrienol	CC(C)=CCC/C(/C)=C/CC/C(/C)=C/CC[C@]1(OC2C(=C(C(=C(C=2C)C)O)C)CC1)C	Recon2	0	3	0	0	0	0	0	0	0	0	0	0	0	0	0	0	0	0	0	0	0	0	0	0	0	0	0	0	0	0	0	0	0	0	0	0	0	0	0	0	0	0	0	0	0	0	0
ammonioacetone	CC(C[NH3+])=O	Recon2	0	0	1	0	0	0	0	0	0	0	0	0	0	0	0	0	0	0	0	0	0	0	0	0	0	0	0	0	0	0	0	0	0	0	0	0	0	0	0	0	0	0	0	0	0	0	0
Ammonium	[H][N+]([H])([H])[H]	Recon2	0	0	0	0	0	0	0	0	0	0	0	0	0	0	0	0	0	0	0	0	0	0	0	0	0	0	0	0	0	0	0	0	0	0	0	0	0	0	0	0	0	0	0	0	0	0	0
AMP	NC1C2N=CN([C@H]3[C@H](O)[C@H](O)[C@@H](COP(O)(O)=O)O3)C=2N=CN=1	Recon2	0	0	0	0	0	0	0	0	0	0	0	0	0	0	0	0	0	0	0	0	0	0	0	0	0	0	0	0	0	0	0	0	0	0	0	0	0	0	0	0	1	1	0	0	0	0	2
AMP(2-)	NC1=C2C(N([C@H]3[C@H](O)[C@H](O)[C@@H](COP(=O)([O-])[O-])O3)C=N2)=NC=N1	Recon2	0	0	0	0	0	0	0	0	0	0	0	0	0	0	0	0	0	0	0	0	0	0	0	0	0	0	0	0	0	0	0	0	0	0	0	0	0	0	0	0	1	1	0	0	0	0	2
Anandamide	CCCCC/C=C\C/C=C\C/C=C\C/C=C\CCCC(NCCO)=O	Recon2	0	4	1	0	0	0	0	0	0	0	0	0	0	0	0	0	0	0	0	0	0	0	0	0	0	0	0	0	0	0	0	0	0	0	0	0	0	0	0	0	0	0	0	0	0	0	0
androst-4-ene-3,17-dione	C[C@@]12C(=O)CC[C@H]1[C@@H]1CCC3[C@@](C)([C@H]1CC2)CCC(=O)C=3	Recon2	0	1	2	0	0	0	0	0	0	0	0	0	0	0	0	0	0	0	0	0	0	0	0	0	0	0	0	0	0	0	0	0	0	0	0	0	0	0	0	0	0	0	0	0	0	0	0
Androst-5-ene-3beta,17beta-diol	C[C@@]12[C@@H](O)CC[C@H]1[C@@H]1CC=C3[C@@](C)([C@H]1CC2)CC[C@H](O)C3	Recon2	0	1	0	0	0	0	0	0	0	0	0	0	0	0	0	0	0	0	0	0	0	0	0	0	0	0	0	0	0	0	0	0	0	0	0	0	0	0	0	0	0	0	1	0	0	0	0
androsterone	C[C@@]12[C@H]3CC[C@@]4(C(=O)CC[C@H]4[C@@H]3CC[C@H]1C[C@H](O)CC2)C	Recon2	0	0	1	0	0	0	0	0	0	0	0	0	0	0	0	0	0	0	0	0	0	0	0	0	0	0	0	0	0	0	0	0	0	0	0	0	0	0	0	0	0	0	1	0	0	0	0
androsterone 3-glucosiduronic acid	[H][C@]12C[C@H](O[C@H]3[C@H](O)[C@@H](O)[C@H](O)[C@@H](C(=O)O)O3)CC[C@]1(C)[C@]1([H])[C@@]([C@]3([C@@](CC1)(C)C(=O)CC3)[H])([H])CC2	Recon2	0	0	2	0	0	0	0	0	0	0	0	0	0	0	0	0	0	0	0	0	0	0	0	0	0	0	0	0	0	0	0	0	0	0	0	0	0	0	0	0	0	0	1	2	1	0	0
anthranilate	NC1C(C(=O)[O-])=CC=CC=1	Recon2	0	0	1	0	0	0	0	0	0	0	0	0	0	0	0	0	0	1	0	0	0	0	0	0	0	0	0	0	0	0	0	0	2	0	2	2	1	0	0	0	0	0	0	0	1	0	0
Aquacob(III)alamin	[H][O+]([Co-3]1234[N+]5C6C(N(C=5)[C@@H]5[C@H](O)[C@@H]([C@H](O5)CO)OP(=O)([O-])O[C@H](C)CNC(=O)CC[C@@]5(C)C7=C(C8[C@@H](CCC(=O)N)C(C)(C)C(=CC9[C@@H](CCC(=O)N)[C@@](CC(=O)N)(C)C(=C(C%10[C@@H](CCC(=O)N)[C@@](CC(=O)N)(C)[C@@]([C@]([C@@H]5CC(=O)N)([H])N17)(C)[N+]=%102)C)[N+]=93)[N+]=84)C)=CC(C)=C(C)C=6)[H]	Recon2	0	3	7	0	0	0	0	0	0	0	0	0	0	0	0	0	0	0	0	0	0	0	0	0	0	0	0	0	0	0	0	0	0	0	0	0	0	0	0	0	0	0	0	0	0	0	4
arachidate	CCCCCCCCCCCCCCCCCCCC(=O)[O-]	Recon2	0	0	1	0	0	0	0	0	0	0	0	0	0	0	0	0	0	0	0	0	0	0	0	0	0	0	0	0	0	0	0	0	0	0	0	0	0	0	0	0	0	0	0	0	1	0	0
arachidonate	CCCCC/C=C\C/C=C\C/C=C\C/C=C\CCCC(=O)[O-]	Recon2	0	4	1	0	0	0	0	0	0	0	0	0	0	0	0	0	0	0	0	0	0	0	0	0	0	0	0	0	0	0	0	0	0	0	0	0	0	0	0	0	0	0	0	0	1	0	0
arachidonoyl-CoA(4-)	CCCCC/C=C\C/C=C\C/C=C\C/C=C\CCCC(SCCNC(CCNC([C@@H](C(COP(OP(OC[C@@H]1[C@@H](OP(=O)([O-])[O-])[C@@H](O)[C@H](N2C3C(=C(N=CN=3)N)N=C2)O1)(=O)[O-])(=O)[O-])(C)C)O)=O)=O)=O	Recon2	0	4	3	0	0	0	0	0	0	0	0	0	0	0	0	0	0	0	0	0	0	0	0	0	0	0	0	0	0	0	0	0	0	0	0	0	0	0	0	0	1	1	0	0	0	0	4
arachidyl coenzyme A	CCCCCCCCCCCCCCCCCCCC(SCCNC(CCNC([C@@H](C(COP(OP(OC[C@@H]1[C@@H](OP(=O)(O)O)[C@@H](O)[C@H](N2C3C(=C(N=CN=3)N)N=C2)O1)(=O)O)(=O)O)(C)C)O)=O)=O)=O	Recon2	0	0	3	0	0	0	0	0	0	0	0	0	0	0	0	0	0	0	0	0	0	0	0	0	0	0	0	0	0	0	0	0	0	0	0	0	0	0	0	0	1	1	0	0	0	0	4
ATP(3-)	NC1=C2C(N([C@H]3[C@H](O)[C@H](O)[C@@H](COP(OP(OP(=O)([O-])O)(=O)[O-])(=O)[O-])O3)C=N2)=NC=N1	Recon2	0	0	0	0	0	0	0	0	0	0	0	0	0	0	0	0	0	0	0	0	0	0	0	0	0	0	0	0	0	0	0	0	0	0	0	0	0	0	0	0	1	1	0	0	0	0	2
ATP(4-)	NC1=C2C(N([C@H]3[C@H](O)[C@H](O)[C@@H](COP(OP(OP(=O)([O-])[O-])(=O)[O-])(=O)[O-])O3)C=N2)=NC=N1	Recon2	0	0	0	0	0	0	0	0	0	0	0	0	0	0	0	0	0	0	0	0	0	0	0	0	0	0	0	0	0	0	0	0	0	0	0	0	0	0	0	0	1	1	0	0	0	0	2
behenate	CCCCCCCCCCCCCCCCCCCCCC(=O)[O-]	Recon2	0	0	1	0	0	0	0	0	0	0	0	0	0	0	0	0	0	0	0	0	0	0	0	0	0	0	0	0	0	0	0	0	0	0	0	0	0	0	0	0	0	0	0	0	1	0	0
benzoate	[O-]C(C1C=CC=CC=1)=O	Recon2	0	0	1	0	0	0	0	0	0	0	0	0	0	0	0	0	0	1	0	0	0	0	0	0	0	0	0	0	0	0	0	0	2	0	2	2	1	0	0	0	0	0	0	0	1	0	0
beta-alanine	NCCC(O)=O	Recon2	0	0	1	0	0	0	0	0	0	0	0	0	0	0	0	0	0	0	0	0	0	0	0	0	0	0	0	0	0	0	0	0	0	0	0	0	0	0	0	0	0	0	0	0	1	0	0
beta-Aminopropion aldehyde	[H]C(CCN)=O	Recon2	0	0	1	0	0	0	0	0	0	0	0	0	0	0	0	0	0	0	0	0	0	0	0	0	0	0	0	0	0	0	0	0	0	0	0	0	0	0	0	0	0	0	0	0	0	0	0
beta-carotene	C/C(/C=C/C=C(/C=C/C1C(C)(C)CCCC=1C)\C)=C\C=C\C=C(\C=C\C=C(\C=C\C1C(C)(C)CCCC=1C)/C)/C	Recon2	0	11	0	0	0	0	0	0	0	0	0	0	0	0	0	0	0	0	0	0	0	0	0	0	0	0	0	0	0	0	0	0	0	0	0	0	0	0	0	0	0	0	0	0	0	0	0
beta-D-fructofuranose 2,6-bisphosphate(4-)	OC[C@]1(OP(=O)([O-])[O-])[C@@H](O)[C@H](O)[C@@H](COP(=O)([O-])[O-])O1	Recon2	0	0	0	0	0	0	0	0	0	0	0	0	0	0	0	0	0	0	0	0	0	0	0	0	0	0	0	0	0	0	0	0	0	0	0	0	0	0	0	0	0	0	0	0	0	0	0
beta-D-Galactosyl-1,4-beta-D-glucosylceramide	CCCCCCCCCCCCC/C=C/[C@H]([C@@H](NC%91=O)CO[C@H]1[C@H](O)[C@@H](O)[C@H](O[C@H]2[C@H](O)[C@@H](O)[C@@H](O)[C@@H](CO)O2)[C@@H](CO)O1)O.[*]%91	Recon2	0	1	1	0	0	0	0	0	0	0	0	0	0	0	0	0	0	0	0	0	0	0	0	0	0	0	0	0	0	0	0	0	0	0	0	0	0	0	0	0	0	0	0	4	0	0	0
beta-D-Mannosyldiacetylchitobiosyldiphosphodolichol, human liver homolog	CC(CCOP(OP(OC1OC(CO)C(OC2OC(CO)C(OC3OC(CO)C(O)C(O)C3O)C(O)C2NC(C)=O)C(O)C1NC(C)=O)(O)=O)(O)=O)CCC=C(CCC=C(CCC=C(CCC=C(C)C)C)C)C	Recon2	0	4	2	0	0	0	0	0	0	0	0	0	0	0	0	0	0	0	0	0	0	0	0	0	0	0	0	0	0	0	0	0	0	0	0	0	0	0	0	0	0	0	0	4	0	0	0
betaine aldehyde	C[N+](CC=O)(C)C	Recon2	0	0	1	0	0	0	0	0	0	0	0	0	0	0	0	0	0	0	0	0	0	0	0	0	0	0	0	0	0	0	0	0	0	0	0	0	0	0	0	0	0	0	0	0	0	0	0
beta-tocopherol	CC(CCC[C@H](CCC[C@H](CCC[C@]1(OC2C(=C(C(=CC=2C)O)C)CC1)C)C)C)C	Recon2	0	0	0	0	0	0	0	0	0	0	0	0	0	0	0	0	0	0	0	0	0	0	0	0	0	0	0	0	0	0	0	0	0	0	0	0	0	0	0	0	0	0	0	0	0	0	0
Bicarbonate	OC(=O)[O-]	Recon2	0	0	1	0	0	0	0	0	0	0	0	0	0	0	0	0	0	0	0	0	0	0	0	0	0	0	0	0	0	0	0	0	0	0	0	0	0	0	0	0	0	0	0	0	2	0	0
bilirubin(2-)	CC1C(=O)N/C(=C\C2=C(C)C(CCC(=O)[O-])=C(CC3=C(CCC(=O)[O-])C(C)=C(/C=C4/C(C)=C(C=C)C(=O)N/4)N3)N2)/C=1C=C	Recon2	0	6	4	0	0	0	0	0	0	0	0	0	0	0	0	0	0	0	0	0	0	0	0	0	0	0	0	0	0	0	0	0	0	0	0	0	0	0	0	0	0	0	0	0	2	0	0
biliverdin(2-)	CC1C(/C=C2\C(C)=C(C=C)C(=O)N\2)=NC(=CC2=C(CCC(=O)[O-])C(C)=C(/C=C3/C(C=C)=C(C)C(=O)N/3)N2)C=1CCC(=O)[O-]	Recon2	0	8	4	0	0	0	0	0	0	0	0	0	0	0	0	0	0	0	0	0	0	0	0	0	0	0	0	0	0	0	0	0	0	0	0	0	0	0	0	0	0	0	0	0	2	0	0
Biocytin	[H][C@@]12NC(=O)N[C@]1([H])[C@H](CCCCC(NCCCC[C@@H](C(=O)O)N)=O)SC2	Recon2	0	0	3	0	0	0	0	0	0	0	0	0	0	0	1	1	0	0	0	0	0	0	0	0	0	0	0	0	0	0	0	0	0	0	0	0	0	0	0	0	0	0	0	0	1	0	0
Biotin	OC(CCCC[C@H]1[C@@H]2[C@@H](NC(N2)=O)CS1)=O	Recon2	0	0	2	0	0	0	0	0	0	0	0	0	0	0	1	1	0	0	0	0	0	0	0	0	0	0	0	0	0	0	0	0	0	0	0	0	0	0	0	0	0	0	0	0	1	0	0
biotinate	[H][C@@]12NC(=O)N[C@]1([H])[C@H](CCCCC(=O)[O-])SC2	Recon2	0	0	2	0	0	0	0	0	0	0	0	0	0	0	1	1	0	0	0	0	0	0	0	0	0	0	0	0	0	0	0	0	0	0	0	0	0	0	0	0	0	0	0	0	1	0	0
Biotinyl-5-AMP	[H][C@@]12NC(=O)N[C@]1([H])[C@H](CCCCC(OP(OC[C@@H]1[C@@H](O)[C@@H](O)[C@H](N3C4C(=C(N=CN=4)N)N=C3)O1)(=O)O)=O)SC2	Recon2	0	0	2	0	0	0	0	0	0	0	0	0	0	0	1	1	0	0	0	0	0	0	0	0	0	0	0	0	0	0	0	0	0	0	0	0	0	0	0	0	1	1	0	0	1	0	2
bis(beta-glucosyluronate)bilirubin	CC1C(=O)N/C(=C/C2=C(C)C(CCC(O[C@H]3[C@H](O)[C@@H](O)[C@H](O)[C@@H](C(=O)[O-])O3)=O)=C(CC3=C(CCC(O[C@H]4[C@H](O)[C@@H](O)[C@H](O)[C@@H](C(=O)[O-])O4)=O)C(C)=C(/C=C4\C(C)=C(C=C)C(=O)N\4)N3)N2)/C=1C=C	Recon2	0	6	6	0	0	0	0	0	0	0	0	0	0	0	0	0	0	0	0	0	0	0	0	0	0	0	0	0	0	0	0	0	0	0	0	0	0	0	0	0	0	0	0	4	4	0	0
Butanoyl-CoA	CCCC(SCCNC(CCNC([C@@H](C(COP(OP(OC[C@@H]1[C@@H](OP(=O)([O-])[O-])[C@@H](O)[C@H](N2C3C(=C(N=CN=3)N)N=C2)O1)(=O)[O-])(=O)[O-])(C)C)O)=O)=O)=O	Recon2	0	0	3	0	0	0	0	0	0	0	0	0	0	0	0	0	0	0	0	0	0	0	0	0	0	0	0	0	0	0	0	0	0	0	0	0	0	0	0	0	1	1	0	0	0	0	4
butyrate	CCCC(=O)[O-]	Recon2	0	0	1	0	0	0	0	0	0	0	0	0	0	0	0	0	0	0	0	0	0	0	0	0	0	0	0	0	0	0	0	0	0	0	0	0	0	0	0	0	0	0	0	0	1	0	0
butyryl carnitine	CCCC(OC(C[N+](C)(C)C)CC([O-])=O)=O	Recon2	0	0	2	0	0	0	0	0	0	0	0	0	0	0	0	0	0	0	0	0	0	0	0	0	0	0	0	0	0	0	0	0	0	0	0	0	0	0	0	0	0	0	0	0	2	0	0
calcidiol	C[C@@H]([C@@H]1[C@]2(C)[C@H](/C(/CCC2)=C/C=C2/C[C@H](CCC/2=C)O)CC1)CCCC(O)(C)C	Recon2	0	3	0	0	0	0	0	0	0	0	0	0	0	0	0	0	0	0	0	0	0	0	0	0	0	0	0	0	0	0	0	0	0	0	0	0	0	0	0	0	0	0	1	0	0	0	0
calciol	CC(CCC[C@H]([C@@H]1[C@]2(C)[C@H](/C(/CCC2)=C/C=C2/C[C@H](CCC/2=C)O)CC1)C)C	Recon2	0	3	0	0	0	0	0	0	0	0	0	0	0	0	0	0	0	0	0	0	0	0	0	0	0	0	0	0	0	0	0	0	0	0	0	0	0	0	0	0	0	0	1	0	0	0	0
calcitetrol	[H][C@@]1([C@@H](CC[C@H](C(O)(C)C)O)C)[C@]2(C)[C@@](/C(=C/C=C3\C(=C)[C@@H](O)C[C@H](O)C\3)/CCC2)([H])CC1	Recon2	0	3	0	0	0	0	0	0	0	0	0	0	0	0	0	0	0	0	0	0	0	0	0	0	0	0	0	0	0	0	0	0	0	0	0	0	0	0	0	0	0	0	2	0	0	0	0
calcitriol	C[C@@H]([C@@H]1[C@]2(C)[C@H](/C(/CCC2)=C/C=C2/C[C@H](C[C@@H](C/2=C)O)O)CC1)CCCC(O)(C)C	Recon2	0	3	0	0	0	0	0	0	0	0	0	0	0	0	0	0	0	0	0	0	0	0	0	0	0	0	0	0	0	0	0	0	0	0	0	0	0	0	0	0	0	0	2	0	0	0	0
caprate	CCCCCCCCCC(=O)[O-]	Recon2	0	0	1	0	0	0	0	0	0	0	0	0	0	0	0	0	0	0	0	0	0	0	0	0	0	0	0	0	0	0	0	0	0	0	0	0	0	0	0	0	0	0	0	0	1	0	0
Carbamoyl phosphate	NC(OP(=O)([O-])[O-])=O	Recon2	0	0	1	0	0	0	0	0	0	0	0	0	0	0	0	0	0	0	0	0	0	0	0	0	0	0	0	0	0	0	0	0	0	0	0	0	0	0	0	0	0	0	0	0	1	0	0
carbon dioxide	O=C=O	Recon2	0	0	2	0	0	0	0	0	0	0	0	0	0	0	0	0	0	0	0	0	0	0	0	0	0	0	0	0	0	0	0	0	0	0	0	0	0	0	0	0	0	0	0	0	0	0	0
carbon monoxide	[C-]#[O+]	Recon2	0	0	0	0	0	0	0	0	0	0	0	0	0	0	0	0	0	0	0	0	0	0	0	0	0	0	0	0	0	0	0	0	0	0	0	0	0	0	0	0	0	0	0	0	0	0	0
cardiolipin	OC(COP(OC[C@H](OC%91=O)COC%92=O)(=O)O)COP(OC[C@H](OC%93=O)COC%94=O)(=O)O.[*]%94.[*]%93.[*]%92.[*]%91	Recon2	0	0	4	0	0	0	0	0	0	0	0	0	0	0	0	0	0	0	0	0	0	0	0	0	0	0	0	0	0	0	0	0	0	0	0	0	0	0	0	0	0	0	0	0	4	0	0
carnosine	NCCC(N[C@H](C(O)=O)CC1NC=NC=1)=O	Recon2	0	0	2	0	0	0	0	0	0	0	0	0	0	0	0	0	0	0	0	0	0	0	0	0	0	0	0	0	0	0	0	0	0	0	0	0	0	0	0	0	0	0	0	0	1	0	0
CDP	Nc1nc(=O)[n]([C@H]2[C@H](O)[C@H](O)[C@@H](COP(OP(=O)([O-])[O-])(=O)[O-])O2)cc1	Recon2
CDPcholine	C[N+](CCOP(OP(OC[C@@H]1[C@@H](O)[C@@H](O)[C@H](N2C(=O)N=C(N)C=C2)O1)(O)=O)([O-])=O)(C)C	Recon2	0	1	1	0	0	0	0	0	0	0	0	0	0	0	0	0	0	0	0	0	0	0	0	0	0	0	0	0	0	0	0	0	0	0	0	0	0	0	0	0	0	0	0	0	0	0	0
CDP-diacylglycerol(2-)	Nc1nc(=O)[n]([C@H]2[C@H](O)[C@H](O)[C@@H](COP(OP(OC[C@H](OC%91=O)COC%92=O)(=O)[O-])(=O)[O-])O2)cc1.[*]%92.[*]%91	Recon2
CDP-ethanolamine(1-)	Nc1nc(=O)[n]([C@H]2[C@H](O)[C@H](O)[C@@H](COP(OP(OCC[NH3+])(=O)[O-])(=O)[O-])O2)cc1	Recon2
ceramide 1-phosphate(2-)	CCCCCCCCCCCCC/C=C/[C@H]([C@@H](NC%91=O)COP(=O)([O-])[O-])O.[*]%91	Recon2	0	1	1	0	0	0	0	0	0	0	0	0	0	0	0	0	0	0	0	0	0	0	0	0	0	0	0	0	0	0	0	0	0	0	0	0	0	0	0	0	0	0	0	0	0	0	0
cerotate	CCCCCCCCCCCCCCCCCCCCCCCCCC(=O)[O-]	Recon2	0	0	1	0	0	0	0	0	0	0	0	0	0	0	0	0	0	0	0	0	0	0	0	0	0	0	0	0	0	0	0	0	0	0	0	0	0	0	0	0	0	0	0	0	1	0	0
cervonyl carnitine	C1C=NC(=S)NC=1N	Recon2	0	1	0	0	0	0	0	0	0	0	0	0	0	0	0	0	0	0	0	0	0	0	0	0	0	0	0	0	0	0	0	0	0	0	0	0	0	0	0	0	0	0	0	0	0	0	0
cervonyl coenzyme A	CC/C=C\C/C=C\C/C=C\C/C=C\C/C=C\C/C=C\CCC(SCCNC(CCNC([C@@H](C(COP(OP(OC[C@@H]1[C@@H](OP(=O)(O)O)[C@@H](O)[C@H](N2C3C(=C(N=CN=3)N)N=C2)O1)(=O)O)(=O)O)(C)C)O)=O)=O)=O	Recon2	0	6	3	0	0	0	0	0	0	0	0	0	0	0	0	0	0	0	0	0	0	0	0	0	0	0	0	0	0	0	0	0	0	0	0	0	0	0	0	0	1	1	0	0	0	0	4
chenodeoxycholate	[H][C@]12C[C@@H](O)[C@]3([H])[C@@](CC[C@]4([C@@]3([H])CC[C@@]4([C@@H](CCC(=O)[O-])C)[H])C)([H])[C@@]1(C)CC[C@@H](O)C2	Recon2	0	0	1	0	0	0	0	0	0	0	0	0	0	0	0	0	0	0	0	0	0	0	0	0	0	0	0	0	0	0	0	0	0	0	0	0	0	0	0	0	0	0	2	0	1	0	0
chenodeoxycholoyl coenzyme a	[H][C@]([C@@]1([C@]2(C)[C@@]([C@]3([C@@](CC2)([H])[C@]2(C)[C@](C[C@@H](CC2)O)([H])C[C@H]3O)[H])([H])CC1)[H])(CCC(SCCNC(CCNC([C@@H](C(COP(OP(OC[C@@H]1[C@@H](OP(=O)(O)O)[C@@H](O)[C@H](N2C3C(=C(N=CN=3)N)N=C2)O1)(=O)O)(=O)O)(C)C)O)=O)=O)=O)C	Recon2	0	0	3	0	0	0	0	0	0	0	0	0	0	0	0	0	0	0	0	0	0	0	0	0	0	0	0	0	0	0	0	0	0	0	0	0	0	0	0	0	1	1	2	0	0	0	4
Chitobiose	CC(N[C@@H]1[C@@H](O)[C@H](O[C@H]2[C@H](NC(C)=O)[C@@H](O)[C@H](O)[C@@H](CO)O2)[C@@H](CO)OC1O)=O	Recon2	0	0	2	0	0	0	0	0	0	0	0	0	0	0	0	0	0	0	0	0	0	0	0	0	0	0	0	0	0	0	0	0	0	0	0	0	0	0	0	0	0	0	0	2	0	0	0
Cholate	[H][C@]12C[C@@H](O)[C@]3([H])[C@@](C[C@@H]([C@]4([C@@]3([H])CC[C@@]4([C@@H](CCC(=O)[O-])C)[H])C)O)([H])[C@@]1(C)CC[C@@H](O)C2	Recon2	0	0	1	0	0	0	0	0	0	0	0	0	0	0	0	0	0	0	0	0	0	0	0	0	0	0	0	0	0	0	0	0	0	0	0	0	0	0	0	0	0	0	3	0	1	0	0
cholesta-5,7-dien-3beta-ol	CC(CCC[C@H]([C@@H]1[C@]2(C)[C@H](C3[C@H](CC2)[C@]2(C)C(C[C@H](CC2)O)=CC=3)CC1)C)C	Recon2	0	2	0	0	0	0	0	0	0	0	0	0	0	0	0	0	0	0	0	0	0	0	0	0	0	0	0	0	0	0	0	0	0	0	0	0	0	0	0	0	0	0	1	0	0	0	0
cholesterol	CC(CCC[C@H]([C@@H]1[C@]2(C)[C@H]([C@H]3[C@H](CC2)[C@]2(C)C(C[C@H](CC2)O)=CC3)CC1)C)C	Recon2	0	1	0	0	0	0	0	0	0	0	0	0	0	0	0	0	0	0	0	0	0	0	0	0	0	0	0	0	0	0	0	0	0	0	0	0	0	0	0	0	0	0	1	0	0	0	0
cholesterol ester	[H][C@@]1([C@@H](CCCC(C)C)C)[C@]2(C)[C@@]([C@]3([C@@](CC2)([H])[C@]2(C)C(C[C@@H](OC%91=O)CC2)=CC3)[H])([H])CC1.[*]%91	Recon2	0	1	1	0	0	0	0	0	0	0	0	0	0	0	0	0	0	0	0	0	0	0	0	0	0	0	0	0	0	0	0	0	0	0	0	0	0	0	0	0	0	0	1	0	1	0	0
cholesterol sulfate	[H][C@@]1([C@@H](CCCC(C)C)C)[C@]2(C)[C@@]([C@]3([C@@](CC2)([H])[C@]2(C)C(C[C@@H](OS(=O)(=O)O)CC2)=CC3)[H])([H])CC1	Recon2	0	1	0	0	0	0	0	0	0	0	0	0	0	0	0	0	0	0	2	0	1	0	0	0	0	0	0	0	0	0	0	0	0	0	0	0	0	0	0	0	0	0	1	0	0	0	0
Cholesterol-ester-ala	CCC=CCC=CCC=CCCCCCCCC(OC1CC2C(C)(C3C(CC=2)C2CCC(C(CCCC(C)C)C)C2(C)CC3)CC1)=O	Recon2	0	4	1	0	0	0	0	0	0	0	0	0	0	0	0	0	0	0	0	0	0	0	0	0	0	0	0	0	0	0	0	0	0	0	0	0	0	0	0	0	0	0	1	0	1	0	0
Cholesterol-ester-arach	CCCCCC=CCC=CCC=CCC=CCCCC(OC1CC2C(C)(C3C(CC=2)C2CCC(C(CCCC(C)C)C)C2(C)CC3)CC1)=O	Recon2	0	5	1	0	0	0	0	0	0	0	0	0	0	0	0	0	0	0	0	0	0	0	0	0	0	0	0	0	0	0	0	0	0	0	0	0	0	0	0	0	0	0	1	0	1	0	0
Cholesterol-ester-lin	[H][C@@]1([C@@H](CCCC(C)C)C)[C@]2(C)[C@@]([C@]3([C@@](CC2)([H])[C@]2(C)C(C[C@@H](OC(CCCCCCC/C=C\C/C=C\CCCCC)=O)CC2)=CC3)[H])([H])CC1	Recon2	0	3	1	0	0	0	0	0	0	0	0	0	0	0	0	0	0	0	0	0	0	0	0	0	0	0	0	0	0	0	0	0	0	0	0	0	0	0	0	0	0	0	1	0	1	0	0
Cholesterol-ester-ol	CCCCCCCC/C=C\CCCCCCCC(O[C@@H]1CC2[C@]([C@@H]3[C@@H](CC=2)[C@H]2[C@]([C@@H]([C@@H](CCCC(C)C)C)CC2)(C)CC3)(C)CC1)=O	Recon2	0	2	1	0	0	0	0	0	0	0	0	0	0	0	0	0	0	0	0	0	0	0	0	0	0	0	0	0	0	0	0	0	0	0	0	0	0	0	0	0	0	0	1	0	1	0	0
Cholesterol-ester-palm	[H][C@@]1([C@@H](CCCC(C)C)C)[C@]2(C)[C@@]([C@]3([C@@](CC2)([H])[C@]2(C)C(C[C@@H](OC(CCCCCCCCCCCCCCC)=O)CC2)=CC3)[H])([H])CC1	Recon2	0	1	1	0	0	0	0	0	0	0	0	0	0	0	0	0	0	0	0	0	0	0	0	0	0	0	0	0	0	0	0	0	0	0	0	0	0	0	0	0	0	0	1	0	1	0	0
Cholesterol-ester-palmn	CCCCCCC=CCCCCCCCC(OC1CC2C(C)(C3C(CC=2)C2CCC(C(CCCC(C)C)C)C2(C)CC3)CC1)=O	Recon2	0	2	1	0	0	0	0	0	0	0	0	0	0	0	0	0	0	0	0	0	0	0	0	0	0	0	0	0	0	0	0	0	0	0	0	0	0	0	0	0	0	0	1	0	1	0	0
Cholesterol-ester-stea	CCCCCCCCCCCCCCCCCC(OC1CC2C(C)(C3C(CC=2)C2CCC(C(CCCC(C)C)C)C2(C)CC3)CC1)=O	Recon2	0	1	1	0	0	0	0	0	0	0	0	0	0	0	0	0	0	0	0	0	0	0	0	0	0	0	0	0	0	0	0	0	0	0	0	0	0	0	0	0	0	0	1	0	1	0	0
Choline	C[N+](CCO)(C)C	Recon2	0	0	0	0	0	0	0	0	0	0	0	0	0	0	0	0	0	0	0	0	0	0	0	0	0	0	0	0	0	0	0	0	0	0	0	0	0	0	0	0	0	0	0	0	0	0	0
choline phosphate(1-)	C[N+](CCOP(=O)([O-])[O-])(C)C	Recon2	0	0	0	0	0	0	0	0	0	0	0	0	0	0	0	0	0	0	0	0	0	0	0	0	0	0	0	0	0	0	0	0	0	0	0	0	0	0	0	0	0	0	0	0	0	0	0
choloyl-CoA(4-)	[H][C@]([C@@]1([C@]2(C)[C@@]([C@]3([C@@](C[C@@H]2O)([H])[C@]2(C)[C@](C[C@@H](CC2)O)([H])C[C@H]3O)[H])([H])CC1)[H])(CCC(SCCNC(CCNC([C@@H](C(COP(OP(OC[C@@H]1[C@@H](OP(=O)([O-])[O-])[C@@H](O)[C@H](N2C3C(=C(N=CN=3)N)N=C2)O1)(=O)[O-])(=O)[O-])(C)C)O)=O)=O)=O)C	Recon2	0	0	3	0	0	0	0	0	0	0	0	0	0	0	0	0	0	0	0	0	0	0	0	0	0	0	0	0	0	0	0	0	0	0	0	0	0	0	0	0	1	1	3	0	0	0	4
cis,cis-2-amino-3-(3-oxoprop-1-enyl)but-2-enedioate	N/C(=C(\C(=O)[O-])/C=C\C=O)/C(=O)[O-]	Recon2	0	2	3	0	0	0	0	0	0	0	0	0	0	0	0	0	0	0	0	0	0	0	0	2	0	0	0	0	0	0	0	0	0	0	0	0	0	0	0	0	0	0	0	0	2	0	0
cis-2-Methyl-5-isopropylhexa-2,5-dienoyl-CoA	CC(C(CC=C(C(SCCNC(CCNC(C(O)C(COP(OP(OCC1OC(N2C3N=CN=C(N)C=3N=C2)C(O)C1OP(O)(O)=O)(O)=O)(O)=O)(C)C)=O)=O)=O)C)=C)C	Recon2	0	2	3	0	0	0	0	0	0	0	0	0	0	0	0	0	0	0	0	0	0	0	0	0	0	0	0	0	0	0	0	0	0	0	0	0	0	0	0	0	1	1	0	0	0	0	4
cis-aconitate(3-)	[O-]C(C/C(/C(=O)[O-])=C/C(=O)[O-])=O	Recon2	0	1	3	0	0	0	0	0	0	0	0	0	0	0	0	0	0	0	0	0	0	0	0	2	0	0	0	0	0	0	0	0	0	0	0	0	0	0	0	0	0	0	0	0	3	0	0
cis-beta-D-Glucosyl-2-hydroxycinnamate	OC[C@@H]1[C@@H](O)[C@H](O)[C@@H](O)[C@H](OC2C(/C=C\C(=O)[O-])=CC=CC=2)O1	Recon2	0	1	1	0	0	0	0	0	0	0	0	0	0	0	0	0	0	0	0	0	0	0	0	1	0	0	0	0	0	0	0	0	0	0	0	0	0	0	0	0	0	0	0	2	1	0	0
cis-dodec-3-enoyl-CoA(4-)	CCCCCCCC/C=C\CC(SCCNC(CCNC([C@@H](C(COP(OP(OC[C@@H]1[C@@H](OP(=O)([O-])[O-])[C@@H](O)[C@H](N2C3C(=C(N=CN=3)N)N=C2)O1)(=O)[O-])(=O)[O-])(C)C)O)=O)=O)=O	Recon2	0	1	3	0	0	0	0	0	0	0	0	0	0	0	0	0	0	0	0	0	0	0	0	0	0	0	0	0	0	0	0	0	0	0	0	0	0	0	0	0	1	1	0	0	0	0	4
citr_L[e]	N[C@H](C(O)=O)CCCNC(N)=O	Recon2	0	0	2	0	0	0	0	0	0	0	0	0	0	0	0	0	0	0	0	0	0	0	0	0	0	0	0	0	0	0	0	0	0	0	0	0	0	0	0	0	0	0	0	0	1	0	0
Citrate	OC(C(=O)[O-])(CC(=O)[O-])CC(=O)[O-]	Recon2	0	0	3	0	0	0	0	0	0	0	0	0	0	0	0	0	0	0	0	0	0	0	0	0	0	0	0	0	0	0	0	0	0	0	0	0	0	0	0	0	0	0	0	0	3	0	0
clupanodonic acid	CC/C=C\C/C=C\C/C=C\C/C=C\C/C=C\CCCCCC(O)=O	Recon2	0	5	1	0	0	0	0	0	0	0	0	0	0	0	0	0	0	0	0	0	0	0	0	0	0	0	0	0	0	0	0	0	0	0	0	0	0	0	0	0	0	0	0	0	1	0	0
clupanodonyl CoA	CC/C=C\C/C=C\C/C=C\C/C=C\C/C=C\CCCCCC(SCCNC(CCNC([C@@H](C(COP(OP(OC[C@@H]1[C@@H](OP(=O)(O)O)[C@@H](O)[C@H](N2C3C(=C(N=CN=3)N)N=C2)O1)(=O)O)(=O)O)(C)C)O)=O)=O)=O	Recon2	0	5	3	0	0	0	0	0	0	0	0	0	0	0	0	0	0	0	0	0	0	0	0	0	0	0	0	0	0	0	0	0	0	0	0	0	0	0	0	0	1	1	0	0	0	0	4
CMP	Nc1nc(=O)[n]([C@H]2[C@H](O)[C@H](O)[C@@H](COP(=O)([O-])[O-])O2)cc1	Recon2
CMP-2-aminoethylphosphonate	C1C(N)=NC(=O)N(C2OC(COP(OP(O)(CCN)=O)(O)=O)C(O)C2O)C=1	Recon2	0	1	1	0	0	0	0	0	0	0	0	0	0	0	0	0	0	0	0	0	0	0	0	0	0	0	0	0	0	0	0	0	0	0	0	0	0	0	0	0	0	0	0	0	0	0	0
CMP-N-acetyl-beta-neuraminate(2-)	[H][C@]1([C@@H]([C@@H](CO)O)O)[C@H](NC(=O)C)[C@@H](O)C[C@](C(=O)[O-])(OP(OC[C@@H]2[C@@H](O)[C@@H](O)[C@H]([n]3c(=O)nc(N)cc3)O2)(=O)[O-])O1	Recon2
CMP-N-trimethyl-2-aminoethylphosphonate	C[N+](CCP(OP(OCC1OC(N2C(=O)N=C(N)C=C2)C(O)C1O)(O)=O)(O)=O)(C)C	Recon2	0	1	1	0	0	0	0	0	0	0	0	0	0	0	0	0	0	0	0	0	0	0	0	0	0	0	0	0	0	0	0	0	0	0	0	0	0	0	0	0	0	0	0	0	0	0	0
Cob(I)alamin	[H][C@]12[C@]3([C@]([C@H](CCC(=O)N)C4=[N+]3[Co-4]356[N+]7C([C@]([C@H](CCC(=O)N)C=7C=C7C([C@H](CCC(=O)N)C(=[N+]37)C(C)=C([C@@](CCC(NC[C@H](OP(O[C@H]3[C@@H](O)[C@@H](N7C8C(=CC(=C(C=8)C)C)[N+]5=C7)O[C@@H]3CO)(=O)O)C)=O)(C)[C@H]1CC(=O)N)N62)(C)C)(CC(=O)N)C)=C4C)(CC(=O)N)C)C	Recon2	0	3	7	0	0	0	0	0	0	0	0	0	0	0	0	0	0	0	0	0	0	0	0	0	0	0	0	0	0	0	0	0	0	0	0	0	0	0	0	0	0	0	0	0	0	0	4
Cob(II)alamin	[H][C@]12[C@]3([C@]([C@H](CCC(=O)N)C4=[N+]3[Co-3]356[N+]7C([C@]([C@H](CCC(=O)N)C=7C=C7C([C@H](CCC(=O)N)C(=[N+]37)C(C)=C([C@@](CCC(NC[C@H](OP(O[C@@H]3[C@@H](CO)O[C@H](N7C8C(=CC(=C(C=8)C)C)[N+]5=C7)[C@@H]3O)(=O)[O-])C)=O)(C)[C@H]1CC(=O)N)N62)(C)C)(CC(=O)N)C)=C4C)(CC(=O)N)C)C	Recon2	0	3	7	0	0	0	0	0	0	0	0	0	0	0	0	0	0	0	0	0	0	0	0	0	0	0	0	0	0	0	0	0	0	0	0	0	0	0	0	0	0	0	0	0	0	0	4
Coenzyme A	CC([C@H](C(NCCC(NCCS)=O)=O)O)(COP(OP(OC[C@@H]1[C@@H](OP(=O)([O-])[O-])[C@@H](O)[C@H](N2C3C(=C(N=CN=3)N)N=C2)O1)(=O)[O-])(=O)[O-])C	Recon2	0	0	2	0	0	0	0	0	0	0	0	0	0	0	0	0	0	0	0	0	0	0	0	0	0	0	0	0	0	0	0	0	0	0	0	0	0	0	0	0	1	1	0	0	0	0	4
Coproporphyrin I	Cc1c2nc(cc3c(C)c(CCC(=O)O)c(cc4c(C)c(CCC(=O)O)c(cc5c(C)c(CCC(=O)O)c(c2)[nH]5)n4)[nH]3)c1CCC(=O)O	Recon2
Coproporphyrin III	Cc1c2nc(cc3c(CCC(=O)O)c(C)c(cc4c(CCC(=O)O)c(C)c(cc5c(CCC(=O)O)c(C)c(c2)[nH]5)n4)[nH]3)c1CCC(=O)O	Recon2
Coproporphyrinogen I	CC1C(CCC(=O)O)=C2NC=1CC1=C(CCC(=O)O)C(C)=C(CC3=C(CCC(=O)O)C(C)=C(CC4=C(CCC(=O)O)C(C)=C(C2)N4)N3)N1	Recon2	0	0	4	0	0	0	0	0	0	0	0	0	0	0	0	0	0	0	0	0	0	0	0	0	0	0	0	0	0	0	0	0	0	0	0	0	0	0	0	0	0	0	0	0	4	0	0
Coproporphyrinogen III	CC1C(CCC(=O)[O-])=C2NC=1CC1=C(C)C(CCC(=O)[O-])=C(CC3=C(CCC(=O)[O-])C(C)=C(CC4=C(CCC(=O)[O-])C(C)=C(C2)N4)N3)N1	Recon2	0	0	4	0	0	0	0	0	0	0	0	0	0	0	0	0	0	0	0	0	0	0	0	0	0	0	0	0	0	0	0	0	0	0	0	0	0	0	0	0	0	0	0	0	4	0	0
corticosterone	C[C@@]12[C@@H](C(CO)=O)CC[C@H]1[C@@H]1CCC3[C@@](C)([C@H]1[C@@H](O)C2)CCC(=O)C=3	Recon2	0	1	2	0	0	0	0	0	0	0	0	0	0	0	0	0	0	0	0	0	0	0	0	0	0	0	0	0	0	0	0	0	0	0	0	0	0	0	0	0	0	0	1	0	0	0	0
cortisol	C[C@@]12[C@@H]3[C@H]([C@H]4[C@@](C[C@@H]3O)(C)[C@](C(CO)=O)(O)CC4)CCC1=CC(=O)CC2	Recon2	0	1	2	0	0	0	0	0	0	0	0	0	0	0	0	0	0	0	0	0	0	0	0	0	0	0	0	0	0	0	0	0	0	0	0	0	0	0	0	0	0	0	1	0	0	0	0
cortisone	C[C@@]12[C@@H]3[C@H]([C@H]4[C@@](CC3=O)(C)[C@](C(CO)=O)(O)CC4)CCC1=CC(=O)CC2	Recon2	0	1	3	0	0	0	0	0	0	0	0	0	0	0	0	0	0	0	0	0	0	0	0	0	0	0	0	0	0	0	0	0	0	0	0	0	0	0	0	0	0	0	0	0	0	0	0
creatine	CN(C(N)=N)CC(O)=O	Recon2	0	0	1	0	0	0	0	0	0	0	0	0	0	0	0	0	0	0	0	0	0	0	0	0	0	0	0	0	0	0	0	0	0	0	0	0	0	0	0	0	0	0	0	0	1	0	0
creatinine	CN1C(=N)NC(=O)C1	Recon2	0	0	1	0	0	0	0	0	0	0	0	0	0	0	0	0	0	0	0	0	0	0	0	0	0	0	0	0	0	0	0	0	0	0	0	0	0	0	0	0	0	0	0	0	0	0	0
crotonoyl-CoA(4-)	C/C=C/C(SCCNC(CCNC([C@@H](C(COP(OP(OC[C@@H]1[C@@H](OP(=O)([O-])[O-])[C@@H](O)[C@H](N2C3C(=C(N=CN=3)N)N=C2)O1)(=O)[O-])(=O)[O-])(C)C)O)=O)=O)=O	Recon2	0	1	3	0	0	0	0	0	0	0	0	0	0	0	0	0	0	0	0	0	0	0	0	0	0	0	0	0	0	0	0	0	0	0	0	0	0	0	0	0	1	1	0	0	0	0	4
CTP	Nc1nc(=O)[n]([C@H]2[C@H](O)[C@H](O)[C@@H](COP(OP(OP(=O)([O-])[O-])(=O)[O-])(=O)[O-])O2)cc1	Recon2
Cyanate	[O-]C#N	Recon2	0	0	0	0	0	0	0	0	0	0	0	0	0	0	0	0	0	0	0	0	0	0	0	0	0	0	0	0	0	0	0	0	0	0	0	0	0	0	0	0	0	0	0	0	0	0	0
cysteaminium	[NH3+]CCS	Recon2	0	0	0	0	0	0	0	0	0	0	0	0	0	0	0	0	0	0	0	0	0	0	0	0	0	0	0	0	0	0	0	0	0	0	0	0	0	0	0	0	0	0	0	0	0	0	0
Cytidine	NC1C=CN([C@H]2[C@H](O)[C@H](O)[C@@H](CO)O2)C(=O)N=1	Recon2	0	1	1	0	0	0	0	0	0	0	0	0	0	0	0	0	0	0	0	0	0	0	0	0	0	0	0	0	0	0	0	0	0	0	0	0	0	0	0	0	0	0	0	0	0	0	0
cytosine	NC1C=CNC(=O)N=1	Recon2	0	1	1	0	0	0	0	0	0	0	0	0	0	0	0	0	0	0	0	0	0	0	0	0	0	0	0	0	0	0	0	0	0	0	0	0	0	0	0	0	0	0	0	0	0	0	0
dADP	NC1=C2C(N([C@@H]3O[C@H](COP(OP(=O)([O-])[O-])(=O)[O-])[C@@H](O)C3)C=N2)=NC=N1	Recon2	0	0	0	0	0	0	0	0	0	0	0	0	0	0	0	0	0	0	0	0	0	0	0	0	0	0	0	0	0	0	0	0	0	0	0	0	0	0	0	0	0	1	0	0	0	0	0
D-alanine	C[C@H](C(O)=O)N	Recon2	0	0	1	0	0	0	0	0	0	0	0	0	0	0	0	0	0	0	0	0	0	0	0	0	0	0	0	0	0	0	0	0	0	0	0	0	0	0	0	0	0	0	0	0	1	0	0
dAMP(2-)	NC1=C2C(N([C@@H]3O[C@H](COP(=O)([O-])[O-])[C@@H](O)C3)C=N2)=NC=N1	Recon2	0	0	0	0	0	0	0	0	0	0	0	0	0	0	0	0	0	0	0	0	0	0	0	0	0	0	0	0	0	0	0	0	0	0	0	0	0	0	0	0	0	1	0	0	0	0	0
D-argininium(1+)	NC(NCCC[C@H](C(=O)[O-])[NH3+])=[NH2+]	Recon2	0	0	1	0	0	0	0	0	0	0	0	0	0	0	0	0	0	0	0	0	0	0	0	0	0	0	0	0	0	0	0	0	0	0	0	0	0	0	0	0	0	0	0	0	1	0	0
D-aspartate(1-)	[NH3+][C@@H](C(=O)[O-])CC(=O)[O-]	Recon2	0	0	2	0	0	0	0	0	0	0	0	0	0	0	0	0	0	0	0	0	0	0	0	0	0	0	0	0	0	0	0	0	0	0	0	0	0	0	0	0	0	0	0	0	2	0	0
dATP	NC1=C2C(N([C@@H]3O[C@H](COP(OP(OP(=O)([O-])[O-])(=O)[O-])(=O)[O-])[C@@H](O)C3)C=N2)=NC=N1	Recon2	0	0	0	0	0	0	0	0	0	0	0	0	0	0	0	0	0	0	0	0	0	0	0	0	0	0	0	0	0	0	0	0	0	0	0	0	0	0	0	0	0	1	0	0	0	0	0
dCDP	Nc1nc(=O)[n]([C@@H]2O[C@H](COP(OP(=O)([O-])[O-])(=O)[O-])[C@@H](O)C2)cc1	Recon2
dCMP	Nc1nc(=O)[n]([C@@H]2O[C@H](COP(=O)([O-])[O-])[C@@H](O)C2)cc1	Recon2
dCTP	NC1C=CN([C@@H]2O[C@H](COP(OP(OP(O)(O)=O)(O)=O)(O)=O)[C@@H](O)C2)C(=O)N=1	Recon2	0	1	1	0	0	0	0	0	0	0	0	0	0	0	0	0	0	0	0	0	0	0	0	0	0	0	0	0	0	0	0	0	0	0	0	0	0	0	0	0	0	0	0	0	0	0	0
Deamino-NAD+	NC1=C2C(N([C@H]3[C@H](O)[C@H](O)[C@@H](COP(OP(OC[C@@H]4[C@@H](O)[C@@H](O)[C@H]([N+]5C=C(C(=O)O)C=CC=5)O4)(=O)O)(=O)O)O3)C=N2)=NC=N1	Recon2	0	0	1	0	0	0	0	0	0	0	0	0	0	0	0	0	0	0	0	0	0	0	0	0	0	0	0	0	0	0	0	0	1	0	1	0	0	0	1	0	3	1	0	0	1	0	6
Decanoyl-ACP	CCCCCCCCCC(S%91)=O.[*]%91	Recon2	0	0	1	0	0	0	0	0	0	0	0	0	0	0	0	0	0	0	0	0	0	0	0	0	0	0	0	0	0	0	0	0	0	0	0	0	0	0	0	0	0	0	0	0	0	0	0
Decanoyl-CoA (n-C10:0CoA)	CCCCCCCCCC(SCCNC(CCNC([C@@H](C(COP(OP(OC[C@@H]1[C@@H](OP(=O)([O-])[O-])[C@@H](O)[C@H](N2C3C(=C(N=CN=3)N)N=C2)O1)(=O)[O-])(=O)[O-])(C)C)O)=O)=O)=O	Recon2	0	0	3	0	0	0	0	0	0	0	0	0	0	0	0	0	0	0	0	0	0	0	0	0	0	0	0	0	0	0	0	0	0	0	0	0	0	0	0	0	1	1	0	0	0	0	4
dehydroascorbide(1-)	OCC([C-]1C(=O)C(=O)C(=O)O1)O	Recon2	0	0	3	0	0	0	0	0	0	0	0	0	0	0	0	0	0	0	0	0	0	0	0	0	1	0	0	0	0	0	0	0	0	0	0	0	0	0	0	0	0	0	0	0	1	0	0
Dehydrodolichol diphosphate, human liver homolog	CC(C)=CCCC(C)=CCCC(C)=CCCC(C)=CCCC(C)=CCOP(OP(O)(O)=O)(O)=O	Recon2	0	5	0	0	0	0	0	0	0	0	0	0	0	0	0	0	0	0	0	0	0	0	0	0	0	0	0	0	0	0	0	0	0	0	0	0	0	0	0	0	0	0	0	0	0	0	0
deoxycholate	[H][C@@]12C[C@H](O)CC[C@]1(C)[C@]1([H])[C@@]([C@]3([C@@]([C@H](C1)O)(C)[C@]([C@@H](CCC(=O)[O-])C)([H])CC3)[H])([H])CC2	Recon2	0	0	1	0	0	0	0	0	0	0	0	0	0	0	0	0	0	0	0	0	0	0	0	0	0	0	0	0	0	0	0	0	0	0	0	0	0	0	0	0	0	0	2	0	1	0	0
deoxycholoyl-CoA	[H][C@]([C@@]1([C@]2(C)[C@@]([C@]3([C@@](C[C@@H]2O)([H])[C@]2(C)[C@](C[C@@H](CC2)O)([H])CC3)[H])([H])CC1)[H])(CCC(SCCNC(CCNC([C@@H](C(COP(OP(OC[C@@H]1[C@@H](OP(=O)([O-])[O-])[C@@H](O)[C@H](N2C3C(=C(N=CN=3)N)N=C2)O1)(=O)[O-])(=O)[O-])(C)C)O)=O)=O)=O)C	Recon2	0	0	3	0	0	0	0	0	0	0	0	0	0	0	0	0	0	0	0	0	0	0	0	0	0	0	0	0	0	0	0	0	0	0	0	0	0	0	0	0	1	1	2	0	0	0	4
deoxyhypusine	NCCCCNCCCC[C@@H](C(=O)O)N	Recon2	0	0	1	0	0	0	0	0	0	0	0	0	0	0	0	0	0	0	0	0	0	0	0	0	0	0	0	0	0	0	0	0	0	0	0	0	0	0	0	0	0	0	0	0	1	0	0
Deoxyinosine	OC[C@@H]1[C@@H](O)C[C@H](N2C3=C(C(NC=N3)=O)N=C2)O1	Recon2	0	0	1	0	0	0	0	0	0	0	0	0	0	0	0	0	0	0	0	0	0	0	0	0	0	0	0	0	0	0	0	0	0	0	0	0	0	0	0	0	0	0	0	0	0	0	0
D-Erythrose 4-phosphate	[H]C([C@@H]([C@@H](COP(=O)([O-])[O-])O)O)=O	Recon2	0	0	1	0	0	0	0	0	0	0	0	0	0	0	0	0	0	0	0	0	0	0	0	0	0	0	0	0	0	0	0	0	0	0	0	0	0	0	0	0	0	0	0	0	0	0	0
desmosterol	C[C@@H]([C@@H]1[C@]2(C)[C@H]([C@H]3[C@H](CC2)[C@]2(C)C(C[C@H](CC2)O)=CC3)CC1)CCC=C(C)C	Recon2	0	2	0	0	0	0	0	0	0	0	0	0	0	0	0	0	0	0	0	0	0	0	0	0	0	0	0	0	0	0	0	0	0	0	0	0	0	0	0	0	0	0	1	0	0	0	0
D-Fructose	C(O)C1OC(O)(CO)C(O)C1O	Recon2	0	0	0	0	0	0	0	0	0	0	0	0	0	0	0	0	0	0	0	0	0	0	0	0	0	0	0	0	0	0	0	0	0	0	0	0	0	0	0	0	0	0	0	0	0	0	0
D-Fructose 1,6-bisphosphate	O[C@@H]([C@H]([C@@H](C(COP(O)(O)=O)=O)O)O)COP(O)(O)=O	Recon2	0	0	1	0	0	0	0	0	0	0	0	0	0	0	0	0	0	0	0	0	0	0	0	0	0	0	0	0	0	0	0	0	0	0	0	0	0	0	0	0	0	0	0	0	0	0	0
D-Fructose 1-phosphate	[H][C@]([C@]([C@@](C(COP(=O)(O)O)=O)(O)[H])(O)[H])(CO)O	Recon2	0	0	1	0	0	0	0	0	0	0	0	0	0	0	0	0	0	0	0	0	0	0	0	0	0	0	0	0	0	0	0	0	0	0	0	0	0	0	0	0	0	0	0	0	0	0	0
D-Fructose 6-phosphate	OCC([C@H]([C@@H]([C@@H](COP(=O)([O-])[O-])O)O)O)=O	Recon2	0	0	1	0	0	0	0	0	0	0	0	0	0	0	0	0	0	0	0	0	0	0	0	0	0	0	0	0	0	0	0	0	0	0	0	0	0	0	0	0	0	0	0	0	0	0	0
D-Galactose	OC[C@@H]1[C@H](O)[C@H](O)[C@@H](O)C(O)O1	Recon2	0	0	0	0	0	0	0	0	0	0	0	0	0	0	0	0	0	0	0	0	0	0	0	0	0	0	0	0	0	0	0	0	0	0	0	0	0	0	0	0	0	0	0	2	0	0	0
D-galactosyl-N-acylsphingosine	CCCCCCCCCCCCC/C=C/[C@H]([C@@H](NC%91=O)CO[C@H]1[C@H](O)[C@@H](O)[C@@H](O)[C@@H](CO)O1)O.[*]%91	Recon2	0	1	1	0	0	0	0	0	0	0	0	0	0	0	0	0	0	0	0	0	0	0	0	0	0	0	0	0	0	0	0	0	0	0	0	0	0	0	0	0	0	0	0	2	0	0	0
dGDP	Nc1[nH]c(=O)c2c([n]([C@@H]3O[C@H](COP(OP(=O)([O-])[O-])(=O)[O-])[C@@H](O)C3)cn2)n1	Recon2
D-glucarate(2-)	O[C@H]([C@@H](C(=O)[O-])O)[C@@H]([C@H](C(=O)[O-])O)O	Recon2	0	0	2	0	0	0	0	0	0	0	0	0	0	0	0	0	0	0	0	0	0	0	0	0	0	0	0	0	0	0	0	0	0	0	0	0	0	0	0	0	0	0	0	0	2	0	0
D-glucitol	OC[C@H]([C@H]([C@@H]([C@H](CO)O)O)O)O	Recon2	0	0	0	0	0	0	0	0	0	0	0	0	0	0	0	0	0	0	0	0	0	0	0	0	0	0	0	0	0	0	0	0	0	0	0	0	0	0	0	0	0	0	0	0	0	0	0
D-gluconate	OC[C@H]([C@H]([C@@H]([C@H](C(=O)[O-])O)O)O)O	Recon2	0	0	1	0	0	0	0	0	0	0	0	0	0	0	0	0	0	0	0	0	0	0	0	0	0	0	0	0	0	0	0	0	0	0	0	0	0	0	0	0	0	0	0	0	1	0	0
D-Glucosamine	C(O)C1OC(O)C(N)C(O)C1O	Recon2	0	0	0	0	0	0	0	0	0	0	0	0	0	0	0	0	0	0	0	0	0	0	0	0	0	0	0	0	0	0	0	0	0	0	0	0	0	0	0	0	0	0	0	1	0	0	0
D-glucose	OC[C@@H]1[C@@H](O)[C@H](O)[C@@H](O)C(O)O1	Recon2	0	0	0	0	0	0	0	0	0	0	0	0	0	0	0	0	0	0	0	0	0	0	0	0	0	0	0	0	0	0	0	0	0	0	0	0	0	0	0	0	0	0	0	2	0	0	0
D-Glucose 6-phosphate	OC1[C@H](O)[C@@H](O)[C@H](O)[C@@H](COP(=O)([O-])[O-])O1	Recon2	0	0	0	0	0	0	0	0	0	0	0	0	0	0	0	0	0	0	0	0	0	0	0	0	0	0	0	0	0	0	0	0	0	0	0	0	0	0	0	0	0	0	0	2	0	0	0
D-glucosyl-N-acylsphingosine	CCCCCCCCCCCCC/C=C/[C@H]([C@@H](NC%91=O)COC1[C@H](O)[C@@H](O)[C@H](O)[C@@H](CO)O1)O.[*]%91	Recon2	0	1	1	0	0	0	0	0	0	0	0	0	0	0	0	0	0	0	0	0	0	0	0	0	0	0	0	0	0	0	0	0	0	0	0	0	0	0	0	0	0	0	0	2	0	0	0
D-glucuronate	C1(O)C(O)C(O)OC(C(O)=O)C1O	Recon2	0	0	1	0	0	0	0	0	0	0	0	0	0	0	0	0	0	0	0	0	0	0	0	0	0	0	0	0	0	0	0	0	0	0	0	0	0	0	0	0	0	0	0	2	1	0	0
D-Glucuronate 1-phosphate	O[C@H]1[C@H](O)[C@@H](C(=O)[O-])OC(OP(=O)(O)O)[C@@H]1O	Recon2	0	0	1	0	0	0	0	0	0	0	0	0	0	0	0	0	0	0	0	0	0	0	0	0	0	0	0	0	0	0	0	0	0	0	0	0	0	0	0	0	0	0	0	2	1	0	0
D-glucurono-6,3-lactone	[H][C@@]1([C@H](C=O)O)[C@H](O)[C@H](O)C(=O)O1	Recon2	0	0	2	0	0	0	0	0	0	0	0	0	0	0	0	0	0	0	0	0	0	0	0	0	0	0	0	0	0	0	0	0	0	0	0	0	0	0	0	0	0	0	0	0	1	0	0
D-Glyceraldehyde	[H]C([C@@H](CO)O)=O	Recon2	0	0	1	0	0	0	0	0	0	0	0	0	0	0	0	0	0	0	0	0	0	0	0	0	0	0	0	0	0	0	0	0	0	0	0	0	0	0	0	0	0	0	0	0	0	0	0
D-glycerate	OC[C@H](C(=O)[O-])O	Recon2	0	0	1	0	0	0	0	0	0	0	0	0	0	0	0	0	0	0	0	0	0	0	0	0	0	0	0	0	0	0	0	0	0	0	0	0	0	0	0	0	0	0	0	0	1	0	0
D-Glycerate 2-phosphate	OC[C@H](C(=O)[O-])OP(=O)([O-])[O-]	Recon2	0	0	1	0	0	0	0	0	0	0	0	0	0	0	0	0	0	0	0	0	0	0	0	0	0	0	0	0	0	0	0	0	0	0	0	0	0	0	0	0	0	0	0	0	1	0	0
dGMP	Nc1[nH]c(=O)c2c([n]([C@@H]3O[C@H](COP(=O)([O-])[O-])[C@@H](O)C3)cn2)n1	Recon2
dGTP	NC1NC(=O)C2N=CN([C@@H]3O[C@H](COP(OP(OP(O)(O)=O)(O)=O)(O)=O)[C@@H](O)C3)C=2N=1	Recon2	0	0	1	0	0	0	0	0	0	0	0	0	0	0	0	0	0	0	0	0	0	0	0	0	0	0	0	0	0	0	0	0	0	0	0	0	0	0	0	0	0	1	0	0	0	0	0
dIDP	O[C@@H]1[C@@H](COP(OP(=O)(O)O)(=O)O)O[C@@H]([n]2c3nc[nH]c(=O)c3nc2)C1	Recon2
Dihomo-gamma-linolenate	CCCCC/C=C\C/C=C\C/C=C\CCCCCCC(O)=O	Recon2	0	3	1	0	0	0	0	0	0	0	0	0	0	0	0	0	0	0	0	0	0	0	0	0	0	0	0	0	0	0	0	0	0	0	0	0	0	0	0	0	0	0	0	0	1	0	0
dihomo-gamma-linolenyl coenzyme A	CCCCC/C=C\C/C=C\C/C=C\CCCCCCC(SCCNC(CCNC([C@@H](C(COP(OP(OC[C@@H]1[C@@H](OP(=O)(O)O)[C@@H](O)[C@H](N2C3C(=C(N=CN=3)N)N=C2)O1)(=O)O)(=O)O)(C)C)O)=O)=O)=O	Recon2	0	3	3	0	0	0	0	0	0	0	0	0	0	0	0	0	0	0	0	0	0	0	0	0	0	0	0	0	0	0	0	0	0	0	0	0	0	0	0	0	1	1	0	0	0	0	4
dihydroceramide	CCCCCCCCCCCCCCC[C@H]([C@@H](NC%91=O)CO)O.[*]%91	Recon2	0	0	1	0	0	0	0	0	0	0	0	0	0	0	0	0	0	0	0	0	0	0	0	0	0	0	0	0	0	0	0	0	0	0	0	0	0	0	0	0	0	0	0	0	0	0	0
dihydrolipoamide	NC(CCCCC(CCS)S)=O	Recon2	0	0	1	0	0	0	0	0	0	0	0	0	0	0	0	0	0	0	0	0	0	0	0	0	0	0	0	0	0	0	0	0	0	0	0	0	0	0	0	0	0	0	0	0	0	0	0
dihydrolipoate	[O-]C(CCCCC(CCS)S)=O	Recon2	0	0	1	0	0	0	0	0	0	0	0	0	0	0	0	0	0	0	0	0	0	0	0	0	0	0	0	1	0	0	0	0	0	0	0	0	0	0	0	0	0	0	0	0	1	0	0
Dihydroneopterin	Nc1[nH]c(=O)c2c(NCC([C@@H]([C@@H](CO)O)O)=N2)n1	Recon2
Dihydroxyacetone phosphate	OCC(COP(=O)([O-])[O-])=O	Recon2	0	0	1	0	0	0	0	0	0	0	0	0	0	0	0	0	0	0	0	0	0	0	0	0	0	0	0	0	0	0	0	0	0	0	0	0	0	0	0	0	0	0	0	0	0	0	0
Dimethylallyl diphosphate	CC(=CCOP(OP(=O)([O-])[O-])(=O)[O-])C	Recon2	0	1	0	0	0	0	0	0	0	0	0	0	0	0	0	0	0	0	0	0	0	0	0	0	0	0	0	0	0	0	0	0	0	0	0	0	0	0	0	0	0	0	0	0	0	0	0
dioxygen	O=O	Recon2	0	0	0	0	0	0	0	0	0	0	0	0	0	0	0	0	0	0	0	0	0	0	0	0	0	0	0	0	0	0	0	0	0	0	0	0	0	0	0	0	0	0	0	0	0	0	0
Diphosphate	OP(OP(O)(O)=O)(O)=O	Recon2	0	0	0	0	0	0	0	0	0	0	0	0	0	0	0	0	0	0	0	0	0	0	0	0	0	0	0	0	0	0	0	0	0	0	0	0	0	0	0	0	0	0	0	0	0	0	0
diphosphate(3-)	OP(OP(=O)([O-])[O-])(=O)[O-]	Recon2	0	0	0	0	0	0	0	0	0	0	0	0	0	0	0	0	0	0	0	0	0	0	0	0	0	0	0	0	0	0	0	0	0	0	0	0	0	0	0	0	0	0	0	0	0	0	0
dITP(4-)	O[C@@H]1[C@@H](COP(OP(OP(=O)([O-])[O-])(=O)[O-])(=O)[O-])O[C@@H]([n]2c3nc[nH]c(=O)c3nc2)C1	Recon2
D-Mannose	C(O)C1OC(O)C(O)C(O)C1O	Recon2	0	0	0	0	0	0	0	0	0	0	0	0	0	0	0	0	0	0	0	0	0	0	0	0	0	0	0	0	0	0	0	0	0	0	0	0	0	0	0	0	0	0	0	2	0	0	0
D-Mannose 1,6-bisphosphate	C(OP(O)(O)=O)C1OC(OP(O)(O)=O)C(O)C(O)C1O	Recon2	0	0	0	0	0	0	0	0	0	0	0	0	0	0	0	0	0	0	0	0	0	0	0	0	0	0	0	0	0	0	0	0	0	0	0	0	0	0	0	0	0	0	0	2	0	0	0
D-Mannose 1-phosphate	OC[C@@H]1[C@@H](O)[C@H](O)[C@H](O)C(OP(=O)(O)O)O1	Recon2	0	0	0	0	0	0	0	0	0	0	0	0	0	0	0	0	0	0	0	0	0	0	0	0	0	0	0	0	0	0	0	0	0	0	0	0	0	0	0	0	0	0	0	2	0	0	0
D-Mannose 6-phosphate	C(OP(O)(O)=O)C1OC(O)C(O)C(O)C1O	Recon2	0	0	0	0	0	0	0	0	0	0	0	0	0	0	0	0	0	0	0	0	0	0	0	0	0	0	0	0	0	0	0	0	0	0	0	0	0	0	0	0	0	0	0	2	0	0	0
docosa-4,7,10,13,16-pentaenoic acid	CCCCC/C=C\C/C=C\C/C=C\C/C=C\C/C=C\CCC(O)=O	Recon2	0	5	1	0	0	0	0	0	0	0	0	0	0	0	0	0	0	0	0	0	0	0	0	0	0	0	0	0	0	0	0	0	0	0	0	0	0	0	0	0	0	0	0	0	1	0	0
docosa-4,7,10,13,16-pentaenoyl coenzyme A	CCCCC/C=C\C/C=C\C/C=C\C/C=C\C/C=C\CCC(SCCNC(CCNC([C@@H](C(COP(OP(OC[C@@H]1[C@@H](OP(=O)(O)O)[C@@H](O)[C@H](N2C3C(=C(N=CN=3)N)N=C2)O1)(=O)O)(=O)O)(C)C)O)=O)=O)=O	Recon2	0	5	3	0	0	0	0	0	0	0	0	0	0	0	0	0	0	0	0	0	0	0	0	0	0	0	0	0	0	0	0	0	0	0	0	0	0	0	0	0	1	1	0	0	0	0	4
docosanedioicacid	OC(=O)CCCCCCCCCCCCCCCCCCCCC(=O)O	Recon2	0	0	2	0	0	0	0	0	0	0	0	0	0	0	0	0	0	0	0	0	0	0	0	0	0	0	0	0	0	0	0	0	0	0	0	0	0	0	0	0	0	0	0	0	2	0	0
Dodecanoyl-CoA (n-C12:0CoA)	CCCCCCCCCCCC(SCCNC(CCNC([C@@H](C(COP(OP(OC[C@@H]1[C@@H](OP(=O)([O-])[O-])[C@@H](O)[C@H](N2C3C(=C(N=CN=3)N)N=C2)O1)(=O)[O-])(=O)[O-])(C)C)O)=O)=O)=O	Recon2	0	0	3	0	0	0	0	0	0	0	0	0	0	0	0	0	0	0	0	0	0	0	0	0	0	0	0	0	0	0	0	0	0	0	0	0	0	0	0	0	1	1	0	0	0	0	4
Dolichol diphosphate, human liver homolog	CC(CCOP(OP(O)(O)=O)(O)=O)CCC=C(CCC=C(CCC=C(CCC=C(C)C)C)C)C	Recon2	0	4	0	0	0	0	0	0	0	0	0	0	0	0	0	0	0	0	0	0	0	0	0	0	0	0	0	0	0	0	0	0	0	0	0	0	0	0	0	0	0	0	0	0	0	0	0
Dolichol, human liver homolog	CC(CCO)CCC=C(CCC=C(CCC=C(CCC=C(C)C)C)C)C	Recon2	0	4	0	0	0	0	0	0	0	0	0	0	0	0	0	0	0	0	0	0	0	0	0	0	0	0	0	0	0	0	0	0	0	0	0	0	0	0	0	0	0	0	0	0	0	0	0
Dolichyl beta-D-glucosyl phosphate, human liver homolog	CC(CCOP(OC1OC(CO)C(O)C(O)C1O)(O)=O)CCC=C(CCC=C(CCC=C(CCC=C(C)C)C)C)C	Recon2	0	4	0	0	0	0	0	0	0	0	0	0	0	0	0	0	0	0	0	0	0	0	0	0	0	0	0	0	0	0	0	0	0	0	0	0	0	0	0	0	0	0	0	2	0	0	0
dopamine 3-O-sulfate	NCCC1C=C(OS(=O)(=O)O)C(O)=CC=1	Recon2	0	0	0	0	0	0	0	0	0	0	0	0	0	0	0	0	0	0	2	0	1	0	0	0	0	0	0	0	0	0	0	0	0	0	0	0	0	0	0	0	0	0	0	0	0	0	0
dopaminium(1+)	[NH3+]CCC1C=C(O)C(O)=CC=1	Recon2	0	0	0	0	0	0	0	0	0	0	0	0	0	0	0	0	0	0	0	0	0	0	0	0	0	0	0	0	0	0	0	0	0	0	0	0	0	0	0	0	0	0	0	0	0	0	0
D-ornithinium(1+)	[NH3+]CCC[C@H](C(=O)[O-])[NH3+]	Recon2	0	0	1	0	0	0	0	0	0	0	0	0	0	0	0	0	0	0	0	0	0	0	0	0	0	0	0	0	0	0	0	0	0	0	0	0	0	0	0	0	0	0	0	0	1	0	0
D-proline	OC([C@@H]1NCCC1)=O	Recon2	0	0	1	0	0	0	0	0	0	0	0	0	0	0	0	0	0	0	0	0	0	0	0	0	0	0	0	0	0	0	0	0	0	0	0	0	0	0	0	0	0	0	0	0	1	0	0
D-ribitol	OC[C@@H]([C@@H]([C@@H](CO)O)O)O	Recon2	0	0	0	0	0	0	0	0	0	0	0	0	0	0	0	0	0	0	0	0	0	0	0	0	0	0	0	0	0	0	0	0	0	0	0	0	0	0	0	0	0	0	0	0	0	0	0
D-ribulose	OC[C@H]([C@H](C(CO)=O)O)O	Recon2	0	0	1	0	0	0	0	0	0	0	0	0	0	0	0	0	0	0	0	0	0	0	0	0	0	0	0	0	0	0	0	0	0	0	0	0	0	0	0	0	0	0	0	0	0	0	0
D-ribulose 5-phosphate(2-)	OCC([C@@H]([C@@H](COP(=O)([O-])[O-])O)O)=O	Recon2	0	0	1	0	0	0	0	0	0	0	0	0	0	0	0	0	0	0	0	0	0	0	0	0	0	0	0	0	0	0	0	0	0	0	0	0	0	0	0	0	0	0	0	0	0	0	0
D-serine	N[C@@H](C(=O)O)CO	Recon2	0	0	1	0	0	0	0	0	0	0	0	0	0	0	0	0	0	0	0	0	0	0	0	0	0	0	0	0	0	0	0	0	0	0	0	0	0	0	0	0	0	0	0	0	1	0	0
D-tagatofuranose 1,6-bisphosphate(4-)	O[C@H]1[C@@H](COP(=O)([O-])[O-])OC(COP(=O)([O-])[O-])(O)[C@H]1O	Recon2	0	0	0	0	0	0	0	0	0	0	0	0	0	0	0	0	0	0	0	0	0	0	0	0	0	0	0	0	0	0	0	0	0	0	0	0	0	0	0	0	0	0	0	0	0	0	0
D-tagatofuranose 6-phosphate(2-)	OCC1([C@@H](O)[C@@H](O)[C@@H](COP(=O)([O-])[O-])O1)O	Recon2	0	0	0	0	0	0	0	0	0	0	0	0	0	0	0	0	0	0	0	0	0	0	0	0	0	0	0	0	0	0	0	0	0	0	0	0	0	0	0	0	0	0	0	0	0	0	0
dTDP-4-dehydro-6-deoxy-alpha-D-glucose(2-)	C[C@@H]1C(=O)[C@H](O)[C@@H](O)[C@@H](OP(OP(OC[C@@H]2[C@@H](O)C[C@H]([n]3c(=O)[nH]c(=O)c(C)c3)O2)(=O)[O-])(=O)[O-])O1	Recon2	0	0	1	0	0	0	0	0	0	0	0	0	0	0	0	0	0	0	0	0	0	0	0	0	0	0	0	0	0	0	0	0	0	0	0	0	0	0	0	0	0	0	0	1	0	0	0
dTDP-4-dehydro-6-deoxy-L-mannose(2-)	C[C@H]1C(=O)[C@@H](O)[C@@H](O)C(OP(OP(OC[C@@H]2[C@@H](O)C[C@H]([n]3c(=O)[nH]c(=O)c(C)c3)O2)(=O)[O-])(=O)[O-])O1	Recon2	0	0	1	0	0	0	0	0	0	0	0	0	0	0	0	0	0	0	0	0	0	0	0	0	0	0	0	0	0	0	0	0	0	0	0	0	0	0	0	0	0	0	0	1	0	0	0
dTDP-glucose(2-)	Cc1c(=O)[nH]c(=O)[n]([C@@H]2O[C@H](COP(OP(O[C@@H]3[C@H](O)[C@@H](O)[C@H](O)[C@@H](CO)O3)(=O)[O-])(=O)[O-])[C@@H](O)C2)c1	Recon2	0	0	0	0	0	0	0	0	0	0	0	0	0	0	0	0	0	0	0	0	0	0	0	0	0	0	0	0	0	0	0	0	0	0	0	0	0	0	0	0	0	0	0	2	0	0	0
dTDP-L-rhamnose	C[C@H]1[C@H](O)[C@@H](O)[C@@H](O)C(OP(OP(OC[C@@H]2[C@@H](O)C[C@H]([n]3c(=O)[nH]c(=O)c(C)c3)O2)(=O)O)(=O)O)O1	Recon2	0	0	0	0	0	0	0	0	0	0	0	0	0	0	0	0	0	0	0	0	0	0	0	0	0	0	0	0	0	0	0	0	0	0	0	0	0	0	0	0	0	0	0	2	0	0	0
dTMP	Cc1c(=O)[nH]c(=O)[n]([C@@H]2O[C@H](COP(=O)([O-])[O-])[C@@H](O)C2)c1	Recon2	0	0	0	0	0	0	0	0	0	0	0	0	0	0	0	0	0	0	0	0	0	0	0	0	0	0	0	0	0	0	0	0	0	0	0	0	0	0	0	0	0	0	0	0	0	0	0
dTTP	Cc1c(=O)[nH]c(=O)[n]([C@@H]2O[C@H](COP(OP(OP(=O)([O-])[O-])(=O)[O-])(=O)[O-])[C@@H](O)C2)c1	Recon2	0	0	0	0	0	0	0	0	0	0	0	0	0	0	0	0	0	0	0	0	0	0	0	0	0	0	0	0	0	0	0	0	0	0	0	0	0	0	0	0	0	0	0	0	0	0	0
dUDP	O[C@@H]1[C@@H](COP(OP(=O)([O-])[O-])(=O)[O-])O[C@@H]([n]2c(=O)[nH]c(=O)cc2)C1	Recon2	0	0	0	0	0	0	0	0	0	0	0	0	0	0	0	0	0	0	0	0	0	0	0	0	0	0	0	0	0	0	0	0	0	0	0	0	0	0	0	0	0	0	0	0	0	0	0
dUMP	O[C@@H]1[C@@H](COP(=O)([O-])[O-])O[C@@H]([n]2c(=O)[nH]c(=O)cc2)C1	Recon2	0	0	0	0	0	0	0	0	0	0	0	0	0	0	0	0	0	0	0	0	0	0	0	0	0	0	0	0	0	0	0	0	0	0	0	0	0	0	0	0	0	0	0	0	0	0	0
dUTP	O[C@@H]1[C@@H](COP(OP(OP(O)(O)=O)(O)=O)(O)=O)O[C@@H](N2C(=O)NC(=O)C=C2)C1	Recon2	0	1	2	0	0	0	0	0	0	0	0	0	0	0	0	0	0	0	0	0	0	0	0	0	0	0	0	0	0	0	0	0	0	0	0	0	0	0	0	0	0	0	0	0	0	0	0
D-xylulose	OC[C@H]([C@@H](C(CO)=O)O)O	Recon2	0	0	1	0	0	0	0	0	0	0	0	0	0	0	0	0	0	0	0	0	0	0	0	0	0	0	0	0	0	0	0	0	0	0	0	0	0	0	0	0	0	0	0	0	0	0	0
D-xylulose 5-phosphate(2-)	OCC([C@H]([C@@H](COP(=O)([O-])[O-])O)O)=O	Recon2	0	0	1	0	0	0	0	0	0	0	0	0	0	0	0	0	0	0	0	0	0	0	0	0	0	0	0	0	0	0	0	0	0	0	0	0	0	0	0	0	0	0	0	0	0	0	0
dynorphin B	CC(C[C@@H](C(N[C@H](C(N[C@H](C(N[C@H](C(N[C@H](C(N[C@H](C(N[C@H](C(N[C@H](C(N[C@H](C(O)=O)[C@H](O)C)=O)C(C)C)=O)C(C)C)=O)CCCCN)=O)CC1C=CC=CC=1)=O)CCC(N)=O)=O)CCCNC(N)=N)=O)CCCNC(N)=N)=O)NC([C@@H](NC(CNC(CNC([C@H](CC1C=CC(O)=CC=1)N)=O)=O)=O)CC1C=CC=CC=1)=O)C	Recon2	0	0	14	0	0	0	0	0	0	0	0	0	0	0	0	0	0	0	0	0	0	0	0	0	0	0	0	0	0	0	0	0	0	0	0	0	0	0	0	0	0	0	0	0	1	0	0
eicosatetranoyl coenzyme A	CC/C=C\C/C=C\C/C=C\C/C=C\CCCCCCC(SCCNC(CCNC([C@@H](C(COP(OP(OC[C@@H]1[C@@H](OP(=O)(O)O)[C@@H](O)[C@H](N2C3C(=C(N=CN=3)N)N=C2)O1)(=O)O)(=O)O)(C)C)O)=O)=O)=O	Recon2	0	4	3	0	0	0	0	0	0	0	0	0	0	0	0	0	0	0	0	0	0	0	0	0	0	0	0	0	0	0	0	0	0	0	0	0	0	0	0	0	1	1	0	0	0	0	4
elaidate	CCCCCCCC/C=C/CCCCCCCC(=O)[O-]	Recon2	0	1	1	0	0	0	0	0	0	0	0	0	0	0	0	0	0	0	0	0	0	0	0	0	0	0	0	0	0	0	0	0	0	0	0	0	0	0	0	0	0	0	0	0	1	0	0
Epinephrine	CNCC(C1C=C(O)C(O)=CC=1)O	Recon2	0	0	0	0	0	0	0	0	0	0	0	0	0	0	0	0	0	0	0	0	0	0	0	0	0	0	0	0	0	0	0	0	0	0	0	0	0	0	0	0	0	0	0	0	0	0	0
erythro-4-hydroxy-L-glutamate(1-)	[NH3+][C@H](C(=O)[O-])C[C@H](C(=O)[O-])O	Recon2	0	0	2	0	0	0	0	0	0	0	0	0	0	0	0	0	0	0	0	0	0	0	0	0	0	0	0	0	0	0	0	0	0	0	0	0	0	0	0	0	0	0	0	0	2	0	0
erythro-5-hydroxy-L-lysinium(1+)	[NH3+]C[C@@H](CC[C@@H](C(=O)[O-])[NH3+])O	Recon2	0	0	1	0	0	0	0	0	0	0	0	0	0	0	0	0	0	0	0	0	0	0	0	0	0	0	0	0	0	0	0	0	0	0	0	0	0	0	0	0	0	0	0	0	1	0	0
estradiol	C[C@@]12[C@@H](O)CC[C@H]1[C@@H]1CCC3C([C@H]1CC2)=CC=C(O)C=3	Recon2	0	0	0	0	0	0	0	0	0	0	0	0	0	0	0	0	0	0	0	0	0	0	0	0	0	0	0	0	0	0	0	0	0	0	0	0	0	0	0	0	0	0	0	0	0	0	0
estriol	C[C@@]12[C@@H](O)[C@H](O)C[C@H]1[C@@H]1CCC3C([C@H]1CC2)=CC=C(O)C=3	Recon2	0	0	0	0	0	0	0	0	0	0	0	0	0	0	0	0	0	0	0	0	0	0	0	0	0	0	0	0	0	0	0	0	0	0	0	0	0	0	0	0	0	0	0	0	0	0	0
estrone	C[C@@]12C(=O)CC[C@H]1[C@@H]1CCC3C([C@H]1CC2)=CC=C(O)C=3	Recon2	0	0	1	0	0	0	0	0	0	0	0	0	0	0	0	0	0	0	0	0	0	0	0	0	0	0	0	0	0	0	0	0	0	0	0	0	0	0	0	0	0	0	0	0	0	0	0
estrone 3-glucosiduronic acid	[H][C@@]12C3C(=CC(=CC=3)O[C@H]3[C@H](O)[C@@H](C)[C@H](O)[C@@H](C(=O)O)O3)CC[C@@]1([H])[C@@]1([H])[C@](C(CC1)=O)(C)CC2	Recon2	0	0	2	0	0	0	0	0	0	0	0	0	0	0	0	0	0	0	0	0	0	0	0	0	0	0	0	0	0	0	0	0	0	0	0	0	0	0	0	0	0	0	0	2	1	0	0
estrone 3-sulfate(1-)	[H][C@@]12C3C(=CC(=CC=3)OS(=O)(=O)[O-])CC[C@@]1([H])[C@@]1([H])[C@](C(CC1)=O)(C)CC2	Recon2	0	0	1	0	0	0	0	0	0	0	0	0	0	0	0	0	0	0	2	0	1	0	0	0	0	0	0	0	0	0	0	0	0	0	0	0	0	0	0	0	0	0	0	0	0	0	0
etha[c]	[NH3+]CCO	Recon2	0	0	0	0	0	0	0	0	0	0	0	0	0	0	0	0	0	0	0	0	0	0	0	0	0	0	0	0	0	0	0	0	0	0	0	0	0	0	0	0	0	0	0	0	0	0	0
ethamp[c]	[NH3+]CCOP(=O)([O-])[O-]	Recon2	0	0	0	0	0	0	0	0	0	0	0	0	0	0	0	0	0	0	0	0	0	0	0	0	0	0	0	0	0	0	0	0	0	0	0	0	0	0	0	0	0	0	0	0	0	0	0
ethanol	CCO	Recon2	0	0	0	0	0	0	0	0	0	0	0	0	0	0	0	0	0	0	0	0	0	0	0	0	0	0	0	0	0	0	0	0	0	0	0	0	0	0	0	0	0	0	0	0	0	0	0
FADH2(2-)	CC1C(C)=CC2=C(Nc3c(=O)[nH]c(=O)[nH]c3N2C[C@@H]([C@@H]([C@@H](COP(OP(OC[C@@H]2[C@@H](O)[C@@H](O)[C@H](N3C4C(=C(N=CN=4)N)N=C3)O2)(=O)[O-])(=O)[O-])O)O)O)C=1	Recon2	0	0	0	0	0	0	0	0	0	0	0	0	0	0	0	0	0	0	0	0	0	0	0	0	0	0	0	0	0	0	0	0	0	0	0	0	0	0	0	0	1	1	0	0	0	0	2
Farnesyl diphosphate	CC(=CCC/C(=C/CC/C(=C/COP(OP(=O)([O-])[O-])(=O)[O-])/C)/C)C	Recon2	0	3	0	0	0	0	0	0	0	0	0	0	0	0	0	0	0	0	0	0	0	0	0	0	0	0	0	0	0	0	0	0	0	0	0	0	0	0	0	0	0	0	0	0	0	0	0
Flavin adenine dinucleotide oxidized	CC1C(C)=CC2=C(N=C3C(N2C[C@@H]([C@@H]([C@@H](COP(OP(OC[C@@H]2[C@@H](O)[C@@H](O)[C@H](N4C5C(=C(N=CN=5)N)N=C4)O2)(O)=O)(O)=O)O)O)O)=NC(=O)NC3=O)C=1	Recon2	0	0	2	0	0	0	0	0	0	0	0	0	0	0	0	0	0	0	0	0	0	0	0	0	0	0	0	0	0	0	0	0	0	0	0	0	0	0	0	0	1	1	0	0	0	0	2
FMN	Cc1c(C)cc2c(nc3c(=O)[n-]c(=O)nc3[n]2C[C@@H]([C@@H]([C@@H](COP(=O)([O-])[O-])O)O)O)c1	Recon2
formaldehyde	[H]C(=O)[H]	Recon2	0	0	1	0	0	0	0	0	0	0	0	0	0	0	0	0	0	0	0	0	0	0	0	0	0	0	0	0	0	0	0	0	0	0	0	0	0	0	0	0	0	0	0	0	0	0	0
Formamidopyrimidine nucleoside triphosphate	C(OP(OP(OP(O)(O)=O)(O)=O)(O)=O)C1OC(NC2NC(N)=NC(=O)C=2NC=O)C(O)C1O	Recon2	0	1	2	0	0	0	0	0	0	0	0	0	0	0	0	0	0	0	0	0	0	0	0	0	0	0	0	0	0	0	0	0	0	0	0	0	0	0	0	0	0	0	0	0	0	0	0
Formate	[H]C(=O)[O-]	Recon2	0	0	1	0	0	0	0	0	0	0	0	0	0	0	0	0	0	0	0	0	0	0	0	0	0	0	0	0	0	0	0	0	0	0	0	0	0	0	0	0	0	0	0	0	1	0	0
Formyl-5-hydroxykynurenamine	NCCC(C1C(NC=O)=CC=C(O)C=1)=O	Recon2	0	0	2	0	0	0	0	0	0	0	0	0	0	0	0	0	0	1	0	0	0	0	0	0	0	0	0	0	0	0	0	0	0	0	0	0	0	0	0	0	0	0	0	0	0	0	0
formyl-CoA(4-)	[H]C(SCCNC(CCNC([C@@H](C(COP(OP(OC[C@@H]1[C@@H](OP(=O)([O-])[O-])[C@@H](O)[C@H](N2C3C(=C(N=CN=3)N)N=C2)O1)(=O)[O-])(=O)[O-])(C)C)O)=O)=O)=O	Recon2	0	0	3	0	0	0	0	0	0	0	0	0	0	0	0	0	0	0	0	0	0	0	0	0	0	0	0	0	0	0	0	0	0	0	0	0	0	0	0	0	1	1	0	0	0	0	4
Formyl-N-acetyl-5-methoxykynurenamine	CC(NCCC(C1C=C(OC)C=CC=1NC=O)=O)=O	Recon2	0	0	3	0	0	0	0	0	0	0	0	0	0	0	0	0	0	1	0	0	0	0	0	0	0	0	0	0	0	0	0	0	0	0	0	0	0	0	0	0	0	0	0	0	0	0	0
fructoseglycine	[H][C@]([C@]([C@@](C(CNCC(=O)O)=O)(O)[H])(O)[H])(CO)O	Recon2	0	0	2	0	0	0	0	0	0	0	0	0	0	0	0	0	0	0	0	0	0	0	0	0	0	0	0	0	0	0	0	0	0	0	0	0	0	0	0	0	0	0	0	0	1	0	0
Fumarate	[O-]C(/C=C/C(=O)[O-])=O	Recon2	0	1	2	0	0	0	0	0	0	0	0	0	0	0	0	0	0	0	0	0	0	0	0	2	0	0	0	0	0	0	0	0	0	0	0	0	0	0	0	0	0	0	0	0	2	0	0
GA2	Nc1[nH]c(=O)c2c([n](cn2)COC(CO)CO)n1	Recon2
galactitol	OC[C@H]([C@@H]([C@@H]([C@H](CO)O)O)O)O	Recon2	0	0	0	0	0	0	0	0	0	0	0	0	0	0	0	0	0	0	0	0	0	0	0	0	0	0	0	0	0	0	0	0	0	0	0	0	0	0	0	0	0	0	0	0	0	0	0
Galactose-1P	OC[C@@H]1[C@H](O)[C@H](O)[C@@H](O)C(OP(O)(O)=O)O1	Recon2	0	0	0	0	0	0	0	0	0	0	0	0	0	0	0	0	0	0	0	0	0	0	0	0	0	0	0	0	0	0	0	0	0	0	0	0	0	0	0	0	0	0	0	2	0	0	0
Galactosylglycerol	OC[C@H](CO[C@H]1[C@H](O)[C@@H](O)[C@@H](O)[C@@H](CO)O1)O	Recon2	0	0	0	0	0	0	0	0	0	0	0	0	0	0	0	0	0	0	0	0	0	0	0	0	0	0	0	0	0	0	0	0	0	0	0	0	0	0	0	0	0	0	0	2	0	0	0
gamma-Glutamyl-3-aminopropiononitrile	N[C@H](C(=O)O)CCC(NCCC#N)=O	Recon2	0	0	2	0	0	0	0	0	0	0	0	0	0	0	0	0	0	0	0	0	0	0	0	0	0	0	0	0	0	0	0	0	0	0	0	0	0	0	0	0	0	0	0	0	1	0	0
gamma-Glutamyl-beta-cyanoalanine	N[C@H](C(=O)O)CCC(N[C@H](C(=O)O)CC#N)=O	Recon2	0	0	3	0	0	0	0	0	0	0	0	0	0	0	0	0	0	0	0	0	0	0	0	0	0	0	0	0	0	0	0	0	0	0	0	0	0	0	0	0	0	0	0	0	2	0	0
gamma-L-Glutamyl-L-cysteine	[NH3+][C@H](C(=O)[O-])CCC(N[C@H](C(=O)[O-])CS)=O	Recon2	0	0	3	0	0	0	0	0	0	0	0	0	0	0	0	0	0	0	0	0	0	0	0	0	0	0	0	0	0	1	0	0	0	0	0	0	0	0	0	0	0	0	0	0	2	0	0
gamma-linolenate	CCCCC/C=C\C/C=C\C/C=C\CCCCC(=O)[O-]	Recon2	0	3	1	0	0	0	0	0	0	0	0	0	0	0	0	0	0	0	0	0	0	0	0	0	0	0	0	0	0	0	0	0	0	0	0	0	0	0	0	0	0	0	0	0	1	0	0
gamma-linolenoyl-CoA(4-)	CCCCC/C=C\C/C=C\C/C=C\CCCCC(SCCNC(CCNC([C@@H](C(COP(OP(OC[C@@H]1[C@@H](OP(=O)([O-])[O-])[C@@H](O)[C@H](N2C3C(=C(N=CN=3)N)N=C2)O1)(=O)[O-])(=O)[O-])(C)C)O)=O)=O)=O	Recon2	0	3	3	0	0	0	0	0	0	0	0	0	0	0	0	0	0	0	0	0	0	0	0	0	0	0	0	0	0	0	0	0	0	0	0	0	0	0	0	0	1	1	0	0	0	0	4
gamma-tocopherol	CC(CCC[C@H](CCC[C@H](CCC[C@]1(OC2C(=CC(=C(C=2C)C)O)CC1)C)C)C)C	Recon2	0	0	0	0	0	0	0	0	0	0	0	0	0	0	0	0	0	0	0	0	0	0	0	0	0	0	0	0	0	0	0	0	0	0	0	0	0	0	0	0	0	0	0	0	0	0	0
ganglioside GM1	[H][C@]1([C@@H]([C@@H](CO)O)O)[C@H](NC(=O)C)[C@@H](O)C[C@@](C(=O)O)(O[C@H]2[C@@H](O[C@H]3[C@H](NC(=O)C)[C@@H](O[C@H]4[C@H](O)[C@@H](O)[C@@H](O)[C@@H](CO)O4)[C@@H](O)[C@@H](CO)O3)[C@@H](CO)O[C@@H](O[C@H]3[C@H](O)[C@@H](O)[C@H](OC[C@@H]([C@@H](/C=C/CCCCCCCCCCCCC)O)NC(=O)C)O[C@@H]3CO)[C@@H]2O)O1	Recon2	0	1	4	0	0	0	0	0	0	0	0	0	0	0	0	0	0	0	0	0	0	0	0	0	0	0	0	0	0	0	0	0	0	0	0	0	0	0	0	0	0	0	0	7	1	0	0
GD2	[H][C@]1([C@@H]([C@@H](CO)O)O)[C@H](NC(=O)C)[C@@H](O)C[C@@](C(=O)O)(O[C@@H]([C@H]([C@]2([C@H](NC(=O)C)[C@@H](O)C[C@@](C(=O)O)(O[C@H]3[C@@H](O[C@H]4[C@H](NC(=O)C)[C@@H](O)[C@@H](O)[C@@H](CO)O4)[C@@H](CO)O[C@@H](O[C@@H]4[C@@H](CO)O[C@@H](OC[C@@H]([C@@H](/C=C/CCCCCCCCCCCCC)O)NC%91=O)[C@H](O)[C@H]4O)[C@@H]3O)O2)[H])O)CO)O1.[*]%91	Recon2	0	1	6	0	0	0	0	0	0	0	0	0	0	0	0	0	0	0	0	0	0	0	0	0	0	0	0	0	0	0	0	0	0	0	0	0	0	0	0	0	0	0	0	5	2	0	0
GD3	[H][C@]1([C@@H]([C@@H](CO)O)O)[C@H](NC(=O)C)[C@@H](O)C[C@@](C(=O)O)(O[C@@H]([C@H]([C@]2([C@H](NC(=O)C)[C@@H](O)C[C@@](C(=O)O)(O[C@@H]3[C@@H](O)[C@H](O[C@@H]4[C@@H](CO)O[C@@H](OC[C@@H]([C@@H](/C=C/CCCCCCCCCCCCC)O)NC%91=O)[C@H](O)[C@H]4O)O[C@H](CO)[C@@H]3O)O2)[H])O)CO)O1.[*]%91	Recon2	0	1	5	0	0	0	0	0	0	0	0	0	0	0	0	0	0	0	0	0	0	0	0	0	0	0	0	0	0	0	0	0	0	0	0	0	0	0	0	0	0	0	0	4	2	0	0
GDP	Nc1[nH]c(=O)c2c([n]([C@H]3[C@H](O)[C@H](O)[C@@H](COP(OP(=O)([O-])[O-])(=O)[O-])O3)cn2)n1	Recon2
GDP-4-dehydro-6-deoxy-alpha-D-mannose(2-)	C[C@@H]1C(=O)[C@H](O)[C@H](O)[C@@H](OP(OP(OC[C@@H]2[C@@H](O)[C@@H](O)[C@H]([n]3c4nc([nH]c(=O)c4nc3)N)O2)(=O)[O-])(=O)[O-])O1	Recon2
GDP-alpha-D-mannose(2-)	Nc1[nH]c(=O)c2c([n]([C@H]3[C@H](O)[C@H](O)[C@@H](COP(OP(O[C@@H]4[C@@H](O)[C@@H](O)[C@H](O)[C@@H](CO)O4)(=O)[O-])(=O)[O-])O3)cn2)n1	Recon2
GDP-L-fucose(2-)	C[C@H]1[C@@H](O)[C@@H](O)[C@H](O)C(OP(OP(OC[C@@H]2[C@@H](O)[C@@H](O)[C@H]([n]3c4nc([nH]c(=O)c4nc3)N)O2)(=O)[O-])(=O)[O-])O1	Recon2
Geranyl diphosphate	CC(=CCC/C(=C/COP(OP(=O)([O-])[O-])(=O)[O-])/C)C	Recon2	0	2	0	0	0	0	0	0	0	0	0	0	0	0	0	0	0	0	0	0	0	0	0	0	0	0	0	0	0	0	0	0	0	0	0	0	0	0	0	0	0	0	0	0	0	0	0
globoside	CCCCCCCCCCCCC/C=C/[C@H]([C@@H](NC%91=O)CO[C@H]1[C@H](O)[C@@H](O)[C@H](O[C@H]2[C@H](O)[C@@H](O)[C@@H](O[C@@H]3[C@H](O)[C@@H](O[C@H]4[C@H](NC(=O)C)[C@@H](O)[C@@H](O)[C@@H](CO)O4)[C@@H](O)[C@@H](CO)O3)[C@@H](CO)O2)[C@@H](CO)O1)O.[*]%91	Recon2	0	1	2	0	0	0	0	0	0	0	0	0	0	0	0	0	0	0	0	0	0	0	0	0	0	0	0	0	0	0	0	0	0	0	0	0	0	0	0	0	0	0	0	7	0	0	0
glucose-1,3-mannose oligosaccharide	OC[C@@H]1[C@@H](O)[C@H](O)[C@@H](O)[C@@H](O[C@H]2[C@H](O)[C@@H](CO)O[C@@H](O)[C@H]2O)O1	Recon2	0	0	0	0	0	0	0	0	0	0	0	0	0	0	0	0	0	0	0	0	0	0	0	0	0	0	0	0	0	0	0	0	0	0	0	0	0	0	0	0	0	0	0	4	0	0	0
glutaryl-CoA(5-)	CC([C@H](C(NCCC(NCCSC(CCCC(=O)[O-])=O)=O)=O)O)(COP(OP(OC[C@@H]1[C@@H](OP(=O)([O-])[O-])[C@@H](O)[C@H](N2C3C(=C(N=CN=3)N)N=C2)O1)(=O)[O-])(=O)[O-])C	Recon2	0	0	4	0	0	0	0	0	0	0	0	0	0	0	0	0	0	0	0	0	0	0	0	0	0	0	0	0	0	0	0	0	0	0	0	0	0	0	0	0	1	1	0	0	1	0	4
glutathionate(1-)	[NH3+][C@H](C(=O)[O-])CCC(N[C@H](C(NCC(=O)[O-])=O)CS)=O	Recon2	0	0	4	0	0	0	0	0	0	0	0	0	0	0	0	0	0	0	0	0	0	0	0	0	0	0	0	0	0	0	0	0	0	0	0	0	0	0	0	0	0	0	0	0	2	0	0
Glyceraldehyde 3-phosphate	[H]C(C(COP(=O)([O-])[O-])O)=O	Recon2	0	0	1	0	0	0	0	0	0	0	0	0	0	0	0	0	0	0	0	0	0	0	0	0	0	0	0	0	0	0	0	0	0	0	0	0	0	0	0	0	0	0	0	0	0	0	0
Glycerol	OCC(CO)O	Recon2	0	0	0	0	0	0	0	0	0	0	0	0	0	0	0	0	0	0	0	0	0	0	0	0	0	0	0	0	0	0	0	0	0	0	0	0	0	0	0	0	0	0	0	0	0	0	0
Glycerol 3-phosphate	OC[C@H](COP(=O)([O-])[O-])O	Recon2	0	0	0	0	0	0	0	0	0	0	0	0	0	0	0	0	0	0	0	0	0	0	0	0	0	0	0	0	0	0	0	0	0	0	0	0	0	0	0	0	0	0	0	0	0	0	0
glycerone	OCC(CO)=O	Recon2	0	0	1	0	0	0	0	0	0	0	0	0	0	0	0	0	0	0	0	0	0	0	0	0	0	0	0	0	0	0	0	0	0	0	0	0	0	0	0	0	0	0	0	0	0	0	0
Glycine	NCC(O)=O	Recon2	0	0	1	0	0	0	0	0	0	0	0	0	0	0	0	0	0	0	0	0	0	0	0	0	0	0	0	0	0	0	0	0	0	0	0	0	0	0	0	0	0	0	0	0	1	0	0
glycine betaine	C[N+](CC([O-])=O)(C)C	Recon2	0	0	1	0	0	0	0	0	0	0	0	0	0	0	0	0	0	0	0	0	0	0	0	0	0	0	0	0	0	0	0	0	0	0	0	0	0	0	0	0	0	0	0	0	1	0	0
glycochenodeoxycholate	C[C@@H]([C@@H]1[C@]2(C)[C@H]([C@H]3[C@H](CC2)[C@]2(C)[C@@H](C[C@@H](CC2)O)C[C@H]3O)CC1)CCC(NCC([O-])=O)=O	Recon2	0	0	2	0	0	0	0	0	0	0	0	0	0	0	0	0	0	0	0	0	0	0	0	0	0	0	0	0	0	0	0	0	0	0	0	0	0	0	0	0	0	0	2	0	1	0	0
glycocholate	C[C@@H]([C@@H]1[C@]2(C)[C@H]([C@H]3[C@H](C[C@@H]2O)[C@]2(C)[C@@H](C[C@@H](CC2)O)C[C@H]3O)CC1)CCC(NCC([O-])=O)=O	Recon2	0	0	2	0	0	0	0	0	0	0	0	0	0	0	0	0	0	0	0	0	0	0	0	0	0	0	0	0	0	0	0	0	0	0	0	0	0	0	0	0	0	0	3	0	1	0	0
glycolaldehyde	[H]C(CO)=O	Recon2	0	0	1	0	0	0	0	0	0	0	0	0	0	0	0	0	0	0	0	0	0	0	0	0	0	0	0	0	0	0	0	0	0	0	0	0	0	0	0	0	0	0	0	0	0	0	0
glycolate	OCC(=O)[O-]	Recon2	0	0	1	0	0	0	0	0	0	0	0	0	0	0	0	0	0	0	0	0	0	0	0	0	0	0	0	0	0	0	0	0	0	0	0	0	0	0	0	0	0	0	0	0	1	0	0
glycolithocholate	C[C@@H]([C@@H]1[C@]2(C)[C@H]([C@H]3[C@H](CC2)[C@]2(C)[C@@H](C[C@@H](CC2)O)CC3)CC1)CCC(NCC([O-])=O)=O	Recon2	0	0	2	0	0	0	0	0	0	0	0	0	0	0	0	0	0	0	0	0	0	0	0	0	0	0	0	0	0	0	0	0	0	0	0	0	0	0	0	0	0	0	1	0	1	0	0
Glycyl-glycine	NCC(NCC(O)=O)=O	Recon2	0	0	2	0	0	0	0	0	0	0	0	0	0	0	0	0	0	0	0	0	0	0	0	0	0	0	0	0	0	0	0	0	0	0	0	0	0	0	0	0	0	0	0	0	1	0	0
Glycylleucine	CC(C[C@@H](C(O)=O)NC(CN)=O)C	Recon2	0	0	2	0	0	0	0	0	0	0	0	0	0	0	0	0	0	0	0	0	0	0	0	0	0	0	0	0	0	0	0	0	0	0	0	0	0	0	0	0	0	0	0	0	1	0	0
Glycylphenylalanine	CC12CCC(=O)C=C1CCCC2	Recon2	0	1	1	0	0	0	0	0	0	0	0	0	0	0	0	0	0	0	0	0	0	0	0	0	0	0	0	0	0	0	0	0	0	0	0	0	0	0	0	0	0	0	0	0	0	0	0
Glycylproline	OC(CCCCCCCCCCCCCCC(=O)O)=O	Recon2	0	0	2	0	0	0	0	0	0	0	0	0	0	0	0	0	0	0	0	0	0	0	0	0	0	0	0	0	0	0	0	0	0	0	0	0	0	0	0	0	0	0	0	0	2	0	0
Glycylsarcosine	CCOS(OCC)(=O)=O.COC1C=CC2C(=NC3C(N=2)=CC=CC=3)C=1	Recon2	0	0	0	0	0	0	0	0	0	0	0	0	0	0	0	0	0	0	2	0	1	0	0	0	0	0	0	0	0	0	0	0	0	0	0	0	0	0	0	0	0	0	0	0	0	0	0
glyoxylate	[H]C(C(=O)[O-])=O	Recon2	0	0	2	0	0	0	0	0	0	0	0	0	0	0	0	0	0	0	0	0	0	0	0	0	0	0	0	0	0	0	0	0	0	0	0	0	0	0	0	0	0	0	0	0	1	0	0
GMP	Nc1[nH]c(=O)c2c([n]([C@H]3[C@H](O)[C@H](O)[C@@H](COP(=O)([O-])[O-])O3)cn2)n1	Recon2
GT1a	[H][C@]1([C@@H]([C@@H](CO)O)O)[C@H](NC(=O)C)[C@@H](O)C[C@@](C(=O)O)(O[C@@H]([C@H]([C@]2([C@H](NC(=O)C)[C@@H](O)C[C@@](C(=O)O)(O[C@@H]3[C@@H](O)[C@H](O[C@@H]4[C@@H](NC(=O)C)[C@H](O[C@@H]5[C@H](O[C@@]6(C(=O)O)O[C@]([C@@H]([C@@H](CO)O)O)([H])[C@H](NC(=O)C)[C@@H](O)C6)[C@@H](O)[C@H](O[C@@H]6[C@@H](CO)O[C@@H](OC[C@@H]([C@@H](/C=C/CCCCCCCCCCCCC)O)NC%91=O)[C@H](O)[C@H]6O)O[C@@H]5CO)O[C@H](CO)[C@@H]4O)O[…	Recon2	0	1	8	0	0	0	0	0	0	0	0	0	0	0	0	0	0	0	0	0	0	0	0	0	0	0	0	0	0	0	0	0	0	0	0	0	0	0	0	0	0	0	0	7	3	0	0
GT1b	[H][C@]1([C@@H]([C@@H](CO)O)O)[C@H](NC(=O)C)[C@@H](O)C[C@@](C(=O)O)(O[C@@H]([C@H]([C@]2([C@H](NC(=O)C)[C@@H](O)C[C@@](C(=O)O)(O[C@H]3[C@@H](O[C@H]4[C@H](NC(=O)C)[C@@H](O[C@H]5[C@H](O)[C@@H](O[C@@]6(C(=O)O)O[C@]([C@@H]([C@@H](CO)O)O)([H])[C@H](NC(=O)C)[C@@H](O)C6)[C@@H](O)[C@@H](CO)O5)[C@@H](O)[C@@H](CO)O4)[C@@H](CO)O[C@@H](O[C@@H]4[C@@H](CO)O[C@@H](OC[C@@H]([C@@H](/C=C/CCCCCCCCCCCCC)O)NC%91=O)[C@…	Recon2	0	1	8	0	0	0	0	0	0	0	0	0	0	0	0	0	0	0	0	0	0	0	0	0	0	0	0	0	0	0	0	0	0	0	0	0	0	0	0	0	0	0	0	7	3	0	0
GTP	Nc1[nH]c(=O)c2c([n]([C@H]3[C@H](O)[C@H](O)[C@@H](COP(OP(OP(=O)([O-])[O-])(=O)[O-])(=O)[O-])O3)cn2)n1	Recon2
guanidinoacetic acid	NC(NCC(O)=O)=N	Recon2	0	0	1	0	0	0	0	0	0	0	0	0	0	0	0	0	0	0	0	0	0	0	0	0	0	0	0	0	0	0	0	0	0	0	0	0	0	0	0	0	0	0	0	0	1	0	0
guanine	NC1NC(=O)C2=C(NC=N2)N=1	Recon2	0	0	1	0	0	0	0	0	0	0	0	0	0	0	0	0	0	0	0	0	0	0	0	0	0	0	0	0	0	0	0	0	0	0	0	0	0	0	0	0	0	0	0	0	0	0	0
Guanosine	Nc1[nH]c(=O)c2c([n]([C@H]3[C@H](O)[C@H](O)[C@@H](CO)O3)cn2)n1	Recon2
H2O	O	Recon2	0	0	0	0	0	0	0	0	0	0	0	0	0	0	0	0	0	0	0	0	0	0	0	0	0	0	0	0	0	0	0	0	0	0	0	0	0	0	0	0	0	0	0	0	0	0	0
hexadecanal	CCCCCCCCCCCCCCCC=O	Recon2	0	0	1	0	0	0	0	0	0	0	0	0	0	0	0	0	0	0	0	0	0	0	0	0	0	0	0	0	0	0	0	0	0	0	0	0	0	0	0	0	0	0	0	0	0	0	0
hexadecanediocacid	OC[C@H]([C@H](C([C@@H]([C@@H](CO)O)O)O)O)O	Recon2	0	0	0	0	0	0	0	0	0	0	0	0	0	0	0	0	0	0	0	0	0	0	0	0	0	0	0	0	0	0	0	0	0	0	0	0	0	0	0	0	0	0	0	0	0	0	0
Hexadecanoate (n-C16:0)	CCCCCCCCCCCCCCCC(=O)O	Recon2	0	0	1	0	0	0	0	0	0	0	0	0	0	0	0	0	0	0	0	0	0	0	0	0	0	0	0	0	0	0	0	0	0	0	0	0	0	0	0	0	0	0	0	0	1	0	0
Hexadecenal	[H]C(/C=C/CCCCCCCCCCCCC)=O	Recon2	0	1	1	0	0	0	0	0	0	0	0	0	0	0	0	0	0	0	0	0	0	0	0	0	0	0	0	0	0	0	0	0	0	0	0	0	0	0	0	0	0	0	0	0	0	0	0
Hexadecenoate (n-C16:1)	CCCCCC/C=C\CCCCCCCC(=O)[O-]	Recon2	0	1	1	0	0	0	0	0	0	0	0	0	0	0	0	0	0	0	0	0	0	0	0	0	0	0	0	0	0	0	0	0	0	0	0	0	0	0	0	0	0	0	0	0	1	0	0
Hexanoyl-CoA	CCCCCC(SCCNC(CCNC([C@@H](C(COP(OP(OC[C@@H]1[C@@H](OP(=O)(O)O)[C@@H](O)[C@H](N2C3C(=C(N=CN=3)N)N=C2)O1)(=O)O)(=O)O)(C)C)O)=O)=O)=O	Recon2	0	0	3	0	0	0	0	0	0	0	0	0	0	0	0	0	0	0	0	0	0	0	0	0	0	0	0	0	0	0	0	0	0	0	0	0	0	0	0	0	1	1	0	0	0	0	4
histamium	[NH3+]CCC1N=CNC=1	Recon2	0	0	0	0	0	0	0	0	0	0	0	0	0	0	0	0	0	0	0	0	0	0	0	0	0	0	0	0	0	0	0	0	0	0	0	0	0	0	0	0	0	0	0	0	0	0	0
Homocarnosine	C1N=CNC=1CC(NC(CCCN)=O)C(O)=O	Recon2	0	0	2	0	0	0	0	0	0	0	0	0	0	0	0	0	0	0	0	0	0	0	0	0	0	0	0	0	0	0	0	0	0	0	0	0	0	0	0	0	0	0	0	0	1	0	0
homocysteine thiolactone	N[C@@H]1C(=O)SCC1	Recon2	0	0	1	0	0	0	0	0	0	0	0	0	0	0	0	0	0	0	0	0	0	0	0	0	0	0	0	0	0	0	0	0	0	0	0	0	0	0	0	0	0	0	0	0	0	0	0
Homovanillate	COC1C(O)=CC=C(CC(=O)O)C=1	Recon2	0	0	1	0	0	0	0	0	0	0	0	0	0	0	0	0	0	0	0	0	0	0	0	0	0	0	0	0	0	0	0	0	0	0	0	0	0	0	0	0	0	0	0	0	1	0	0
hyaluronan biosynthesis, precursor 1	CC(N[C@@H]1[C@@H](O[C@H]2[C@H](O)[C@@H](O)C=C(C(=O)O)O2)[C@H](O)[C@@H](CO)O[C@H]1O)=O	Recon2	0	1	2	0	0	0	0	0	0	0	0	0	0	0	0	0	0	0	0	0	0	0	0	1	0	0	0	0	0	0	0	0	0	0	0	0	0	0	0	0	0	0	0	1	1	0	0
Hydrogen	[H][H]	Recon2	0	0	0	0	0	0	0	0	0	0	0	0	0	0	0	0	0	0	0	0	0	0	0	0	0	0	0	0	0	0	0	0	0	0	0	0	0	0	0	0	0	0	0	0	0	0	0
hydrogen cyanide	C#N	Recon2	0	0	0	0	0	0	0	0	0	0	0	0	0	0	0	0	0	0	0	0	0	0	0	0	0	0	0	0	0	0	0	0	0	0	0	0	0	0	0	0	0	0	0	0	0	0	0
Hydrogen peroxide	OO	Recon2	0	0	0	0	0	0	0	0	0	0	0	0	0	0	0	0	0	0	0	0	0	0	0	0	0	0	0	0	0	0	0	0	0	0	0	0	0	0	0	0	0	0	0	0	0	0	0
hydrogenphosphate	OP(=O)([O-])[O-]	Recon2	0	0	0	0	0	0	0	0	0	0	0	0	0	0	0	0	0	0	0	0	0	0	0	0	0	0	0	0	0	0	0	0	0	0	0	0	0	0	0	0	0	0	0	0	0	0	0
hydrogensulfite	OS(=O)[O-]	Recon2	0	0	0	0	0	0	0	0	0	0	0	0	0	0	0	0	0	0	1	0	0	0	0	0	0	0	0	0	0	0	0	0	0	0	0	0	0	0	0	0	0	0	0	0	0	0	0
hydroxidodioxidosulfidosulfate(1-)	[H]OS(=O)(=O)[S-]	Recon2	0	0	0	0	0	0	0	0	0	0	0	0	0	0	0	0	0	0	2	0	1	0	0	0	0	0	0	0	0	0	0	0	0	0	0	0	0	0	0	0	0	0	0	0	0	0	0
hydroxyacetone	CC(CO)=O	Recon2	0	0	1	0	0	0	0	0	0	0	0	0	0	0	0	0	0	0	0	0	0	0	0	0	0	0	0	0	0	0	0	0	0	0	0	0	0	0	0	0	0	0	0	0	0	0	0
Hydroxymethylbilane	OCC1=C(CC(=O)[O-])C(CCC(=O)[O-])=C(CC2=C(CC(=O)[O-])C(CCC(=O)[O-])=C(CC3=C(CC(=O)[O-])C(CCC(=O)[O-])=C(CC4=C(CC(=O)[O-])C(CCC(=O)[O-])=CN4)N3)N2)N1	Recon2	0	0	8	0	0	0	0	0	0	0	0	0	0	0	0	0	0	0	0	0	0	0	0	0	0	0	0	0	0	0	0	0	0	0	0	0	0	0	0	0	0	0	0	0	8	0	0
Hydroxymethylglutaryl-CoA	C[C@@](CC(SCCNC(CCNC([C@@H](C(COP(OP(OC[C@@H]1[C@@H](OP(O)(O)=O)[C@@H](O)[C@H](N2C3C(=C(N=CN=3)N)N=C2)O1)(O)=O)(O)=O)(C)C)O)=O)=O)=O)(CC(O)=O)O	Recon2	0	0	4	0	0	0	0	0	0	0	0	0	0	0	0	0	0	0	0	0	0	0	0	0	0	0	0	0	0	0	0	0	0	0	0	0	0	0	0	0	1	1	0	0	1	0	4
hypochlorous acid	OCl	Recon2	0	0	0	0	0	0	0	0	0	0	0	0	0	0	0	0	0	0	0	0	0	0	0	0	0	0	0	0	0	0	0	0	0	0	0	0	0	0	0	0	0	0	0	0	0	0	0
Hypotaurine	NCCS(O)=O	Recon2	0	0	0	0	0	0	0	0	0	0	0	0	0	0	0	0	0	0	1	0	0	0	0	0	0	0	0	0	0	0	0	0	0	0	0	0	0	0	0	0	0	0	0	0	0	0	0
hypoxanthine	O=C1C2=C(N=CN2)N=CN1	Recon2	0	0	1	0	0	0	0	0	0	0	0	0	0	0	0	0	0	0	0	0	0	0	0	0	0	0	0	0	0	0	0	0	0	0	0	0	0	0	0	0	0	0	0	0	0	0	0
IDP(3-)	O[C@H]1[C@@H](O)[C@H]([n]2c3nc[nH]c(=O)c3nc2)O[C@@H]1COP(OP(=O)([O-])[O-])(=O)[O-]	Recon2
imidazol-4-ylacetate	[O-]C(CC1N=CNC=1)=O	Recon2	0	0	1	0	0	0	0	0	0	0	0	0	0	0	0	0	0	0	0	0	0	0	0	0	0	0	0	0	0	0	0	0	0	0	0	0	0	0	0	0	0	0	0	0	1	0	0
imidazole-4-acetaldehyde	O=CCC1N=CNC=1	Recon2	0	0	1	0	0	0	0	0	0	0	0	0	0	0	0	0	0	0	0	0	0	0	0	0	0	0	0	0	0	0	0	0	0	0	0	0	0	0	0	0	0	0	0	0	0	0	0
IMP	O[C@H]1[C@@H](O)[C@H]([n]2c3nc[nH]c(=O)c3nc2)O[C@@H]1COP(=O)([O-])[O-]	Recon2
indol-3-ylacetaldehyde	[H]C(CC1C2C(=CC=CC=2)NC=1)=O	Recon2	0	0	1	0	0	0	0	0	0	0	0	0	0	0	0	0	0	0	0	0	0	0	0	0	0	0	0	0	0	0	0	0	0	0	0	0	0	0	0	0	0	0	0	0	0	0	0
indole-3-acetate	[O-]C(CC1C2C(=CC=CC=2)NC=1)=O	Recon2	0	0	1	0	0	0	0	0	0	0	0	0	0	0	0	0	0	0	0	0	0	0	0	0	0	0	0	0	0	0	0	0	0	0	0	0	0	0	0	0	0	0	0	0	1	0	0
Inosine	OC[C@@H]1[C@@H](O)[C@@H](O)[C@H](N2C3C(=C(N=CN=3)O)N=C2)O1	Recon2	0	0	0	0	0	0	0	0	0	0	0	0	0	0	0	0	0	0	0	0	0	0	0	0	0	0	0	0	0	0	0	0	0	0	0	0	0	0	0	0	0	0	0	0	0	0	0
isobutyryl-CoA(4-)	CC(C(SCCNC(CCNC([C@@H](C(COP(OP(OC[C@@H]1[C@@H](OP(=O)([O-])[O-])[C@@H](O)[C@H](N2C3C(=C(N=CN=3)N)N=C2)O1)(=O)[O-])(=O)[O-])(C)C)O)=O)=O)=O)C	Recon2	0	0	3	0	0	0	0	0	0	0	0	0	0	0	0	0	0	0	0	0	0	0	0	0	0	0	0	0	0	0	0	0	0	0	0	0	0	0	0	0	1	1	0	0	0	0	4
Isocitrate	OC(C(=O)[O-])C(C(=O)[O-])CC(=O)[O-]	Recon2	0	0	3	0	0	0	0	0	0	0	0	0	0	0	0	0	0	0	0	0	0	0	0	0	0	0	0	0	0	0	0	0	0	0	0	0	0	0	0	0	0	0	0	0	3	0	0
Isomaltose	OC[C@@H]1[C@@H](O)[C@H](O)[C@@H](O)[C@@H](OC[C@@H]2[C@@H](O)[C@H](O)[C@@H](O)C(O)O2)O1	Recon2	0	0	0	0	0	0	0	0	0	0	0	0	0	0	0	0	0	0	0	0	0	0	0	0	0	0	0	0	0	0	0	0	0	0	0	0	0	0	0	0	0	0	0	4	0	0	0
Isopentenyl diphosphate	CC(CCOP(OP(=O)([O-])[O-])(=O)[O-])=C	Recon2	0	1	0	0	0	0	0	0	0	0	0	0	0	0	0	0	0	0	0	0	0	0	0	0	0	0	0	0	0	0	0	0	0	0	0	0	0	0	0	0	0	0	0	0	0	0	0
Isovaleryl-CoA	CC(CC(SCCNC(CCNC([C@@H](C(COP(OP(OC[C@@H]1[C@@H](OP(=O)([O-])[O-])[C@@H](O)[C@H](N2C3C(=C(N=CN=3)N)N=C2)O1)(=O)[O-])(=O)[O-])(C)C)O)=O)=O)=O)C	Recon2	0	0	3	0	0	0	0	0	0	0	0	0	0	0	0	0	0	0	0	0	0	0	0	0	0	0	0	0	0	0	0	0	0	0	0	0	0	0	0	0	1	1	0	0	0	0	4
itaconate(2-)	[O-]C(CC(C(=O)[O-])=C)=O	Recon2	0	1	2	0	0	0	0	0	0	0	0	0	0	0	0	0	0	0	0	0	0	0	0	1	0	0	0	0	0	0	0	0	0	0	0	0	0	0	0	0	0	0	0	0	2	0	0
itaconyl-CoA(5-)	CC([C@H](C(NCCC(NCCSC(CC(C(=O)[O-])=C)=O)=O)=O)O)(COP(OP(OC[C@@H]1[C@@H](OP(=O)([O-])[O-])[C@@H](O)[C@H](N2C3C(=C(N=CN=3)N)N=C2)O1)(=O)[O-])(=O)[O-])C	Recon2	0	1	4	0	0	0	0	0	0	0	0	0	0	0	0	0	0	0	0	0	0	0	0	1	0	0	0	0	0	0	0	0	0	0	0	0	0	0	0	0	1	1	0	0	1	0	4
ITP(3-)	O[C@H]1[C@@H](O)[C@H]([n]2c3nc[nH]c(=O)c3nc2)O[C@@H]1COP(OP(OP(=O)([O-])O)(=O)[O-])(=O)[O-]	Recon2
keto-phenylpyruvate	[O-]C(C(CC1C=CC=CC=1)=O)=O	Recon2	0	0	2	0	0	0	0	0	0	0	0	0	0	0	0	0	0	0	0	0	0	0	0	0	0	0	0	0	0	0	0	0	0	0	0	0	0	0	0	0	0	0	0	0	1	0	0
kynurenate	OC1C2C(=CC=CC=2)N=C(C(=O)[O-])C=1	Recon2	0	0	1	0	0	0	0	0	0	0	0	0	0	0	0	0	0	0	0	0	0	0	0	0	0	0	0	0	0	0	0	0	0	0	1	2	2	0	0	0	0	0	0	0	1	0	0
L-1-Pyrroline-3-hydroxy-5-carboxylate	[H][C@]1(C(=O)O)N=C[C@H](O)C1	Recon2	0	0	1	0	0	0	0	0	0	0	0	0	0	0	0	0	0	0	0	0	0	0	0	0	0	0	0	0	0	0	0	0	0	0	0	0	0	0	0	0	0	0	0	0	1	0	0
L-2-amino-3-oxobutanoic acid	CC([C@@H](C(=O)O)N)=O	Recon2	0	0	2	0	0	0	0	0	0	0	0	0	0	0	0	0	0	0	0	0	0	0	0	0	1	0	0	0	0	0	0	0	0	0	0	0	0	0	0	0	0	0	0	0	1	0	0
L-2-aminoadipate(1-)	[NH3+][C@H](C(=O)[O-])CCCC(=O)[O-]	Recon2	0	0	2	0	0	0	0	0	0	0	0	0	0	0	0	0	0	0	0	0	0	0	0	0	0	0	0	0	0	0	0	0	0	0	0	0	0	0	0	0	0	0	0	0	2	0	0
L-3-Cyanoalanine	N[C@H](C(=O)O)CC#N	Recon2	0	0	1	0	0	0	0	0	0	0	0	0	0	0	0	0	0	0	0	0	0	0	0	0	0	0	0	0	0	0	0	0	0	0	0	0	0	0	0	0	0	0	0	0	1	0	0
L-4-hydroxyglutamic semialdehyde	N[C@H](C(=O)O)C[C@H](C=O)O	Recon2	0	0	2	0	0	0	0	0	0	0	0	0	0	0	0	0	0	0	0	0	0	0	0	0	0	0	0	0	0	0	0	0	0	0	0	0	0	0	0	0	0	0	0	0	1	0	0
Lactose	OC[C@@H]1[C@H](O)[C@H](O)[C@@H](O)[C@H](O[C@H]2[C@H](O)[C@@H](O)C(O)O[C@@H]2CO)O1	Recon2	0	0	0	0	0	0	0	0	0	0	0	0	0	0	0	0	0	0	0	0	0	0	0	0	0	0	0	0	0	0	0	0	0	0	0	0	0	0	0	0	0	0	0	4	0	0	0
Lactose-6P	C(O)C1OC(O)C(O)C(O)C1OC1OC(COP(O)(O)=O)C(O)C(O)C1O	Recon2	0	0	0	0	0	0	0	0	0	0	0	0	0	0	0	0	0	0	0	0	0	0	0	0	0	0	0	0	0	0	0	0	0	0	0	0	0	0	0	0	0	0	0	4	0	0	0
L-alanine	C[C@@H](C(O)=O)N	Recon2	0	0	1	0	0	0	0	0	0	0	0	0	0	0	0	0	0	0	0	0	0	0	0	0	0	0	0	0	0	0	0	0	0	0	0	0	0	0	0	0	0	0	0	0	1	0	0
L-allysine	[H]C(CCC[C@@H](C(=O)O)N)=O	Recon2	0	0	2	0	0	0	0	0	0	0	0	0	0	0	0	0	0	0	0	0	0	0	0	0	0	0	0	0	0	0	0	0	0	0	0	0	0	0	0	0	0	0	0	0	1	0	0
lanosterol	C[C@@H]([C@@H]1[C@]2(C)[C@@](C3CC[C@@H]4[C@@](CC[C@@H](C4(C)C)O)(C)C=3CC2)(C)CC1)CCC=C(C)C	Recon2	0	2	0	0	0	0	0	0	0	0	0	0	0	0	0	0	0	0	0	0	0	0	0	0	0	0	0	0	0	0	0	0	0	0	0	0	0	0	0	0	0	0	1	0	0	0	0
L-arabinitol	OC[C@@H](C([C@H](CO)O)O)O	Recon2	0	0	0	0	0	0	0	0	0	0	0	0	0	0	0	0	0	0	0	0	0	0	0	0	0	0	0	0	0	0	0	0	0	0	0	0	0	0	0	0	0	0	0	0	0	0	0
L-argininium(1+)	NC(NCCC[C@@H](C(=O)[O-])[NH3+])=[NH2+]	Recon2	0	0	1	0	0	0	0	0	0	0	0	0	0	0	0	0	0	0	0	0	0	0	0	0	0	0	0	0	0	0	0	0	0	0	0	0	0	0	0	0	0	0	0	0	1	0	0
L-ascorbate	[H][C@@]1([C@H](CO)O)C([O-])=C(O)C(=O)O1	Recon2	0	1	1	0	0	0	0	0	0	0	0	0	0	0	0	0	0	0	0	0	0	0	0	1	0	0	0	0	0	0	0	0	0	0	0	0	0	0	0	0	0	0	0	0	1	0	0
L-asparagine	N[C@H](C(O)=O)CC(N)=O	Recon2	0	0	2	0	0	0	0	0	0	0	0	0	0	0	0	0	0	0	0	0	0	0	0	0	0	0	0	0	0	0	0	0	0	0	0	0	0	0	0	0	0	0	0	0	1	0	0
L-aspartate(1-)	[NH3+][C@H](C(=O)[O-])CC(=O)[O-]	Recon2	0	0	2	0	0	0	0	0	0	0	0	0	0	0	0	0	0	0	0	0	0	0	0	0	0	0	0	0	0	0	0	0	0	0	0	0	0	0	0	0	0	0	0	0	2	0	0
laurate	CCCCCCCCCCCC(=O)[O-]	Recon2	0	0	1	0	0	0	0	0	0	0	0	0	0	0	0	0	0	0	0	0	0	0	0	0	0	0	0	0	0	0	0	0	0	0	0	0	0	0	0	0	0	0	0	0	1	0	0
L-cystathionine	N[C@H](C(=O)O)CCSC[C@@H](C(=O)O)N	Recon2	0	0	2	0	0	0	0	0	0	0	0	0	0	0	0	0	0	0	0	0	0	0	0	0	0	0	0	0	0	1	0	0	0	0	0	0	0	0	0	0	0	0	0	0	2	0	0
L-cysteate(1-)	[NH3+][C@H](C(=O)[O-])CS(=O)(=O)[O-]	Recon2	0	0	1	0	0	0	0	0	0	0	0	0	0	0	0	0	0	0	2	0	1	0	0	0	0	0	0	0	0	1	2	0	0	0	0	0	0	0	0	0	0	0	0	0	1	0	0
L-cysteine	N[C@H](C(O)=O)CS	Recon2	0	0	1	0	0	0	0	0	0	0	0	0	0	0	0	0	0	0	0	0	0	0	0	0	0	0	0	0	0	1	0	0	0	0	0	0	0	0	0	0	0	0	0	0	1	0	0
L-cysteinylglycine	N[C@H](C(NCC(O)=O)=O)CS	Recon2	0	0	2	0	0	0	0	0	0	0	0	0	0	0	0	0	0	0	0	0	0	0	0	0	0	0	0	0	0	0	0	0	0	0	0	0	0	0	0	0	0	0	0	0	1	0	0
L-cystine	N[C@H](C(O)=O)CSSC[C@@H](C(O)=O)N	Recon2	0	0	2	0	0	0	0	0	0	0	0	0	0	0	0	0	0	0	0	0	0	0	0	0	0	0	0	0	0	2	0	0	0	0	0	0	0	0	0	0	0	0	0	0	2	0	0
L-dopa	N[C@H](C(O)=O)CC1C=C(O)C(O)=CC=1	Recon2	0	0	1	0	0	0	0	0	0	0	0	0	0	0	0	0	0	0	0	0	0	0	0	0	0	0	0	0	0	0	0	0	0	0	0	0	0	0	0	0	0	0	0	0	1	0	0
L-dopaquinone	N[C@H](C(=O)O)CC1C=CC(=O)C(=O)C=1	Recon2	0	2	3	0	0	0	0	0	0	0	0	0	0	0	0	0	0	0	0	0	0	0	0	0	0	0	0	0	0	0	0	0	0	0	0	0	0	0	0	0	0	0	0	0	1	0	0
L-erythrulose	OC[C@@H](C(CO)=O)O	Recon2	0	0	1	0	0	0	0	0	0	0	0	0	0	0	0	0	0	0	0	0	0	0	0	0	0	0	0	0	0	0	0	0	0	0	0	0	0	0	0	0	0	0	0	0	0	0	0
Leucylglycine	CC(C(CCCC1N=CC=CC=1)=O)(CCC1N=CC=CC=1)C	Recon2	0	0	1	0	0	0	0	0	0	0	0	0	0	0	0	0	0	0	0	0	0	0	0	0	0	0	0	0	0	0	0	0	0	0	0	0	0	0	0	0	0	0	0	0	0	0	0
Leucylleucine	CCCCCC(O)C1C(=O)OC(C)C(O)C=CC=CC=CC=CC=C(C)C(O)CC(O)CC(O)CC(O)CC(O)CC(O)CC1O	Recon2	0	5	1	0	0	0	0	0	0	0	0	0	0	0	0	0	0	0	0	0	0	0	0	0	0	0	0	0	0	0	0	0	0	0	0	0	0	0	0	0	0	0	0	0	1	0	0
leukotriene A4(1-)	CCCCC/C=C\C/C=C\C=C\C=C\[C@H]1[C@H](CCCC(=O)[O-])O1	Recon2	0	4	1	0	0	0	0	0	0	0	0	0	0	0	0	0	0	0	0	0	0	0	0	0	0	0	0	0	0	0	0	0	0	0	0	0	0	0	0	0	0	0	0	0	1	0	0
leukotriene B4(1-)	CCCCC/C=C\C[C@H](/C=C/C=C/C=C\[C@H](CCCC(=O)[O-])O)O	Recon2	0	4	1	0	0	0	0	0	0	0	0	0	0	0	0	0	0	0	0	0	0	0	0	0	0	0	0	0	0	0	0	0	0	0	0	0	0	0	0	0	0	0	0	0	1	0	0
leukotriene C4(2-)	CCCCC/C=C\C/C=C\C=C\C=C\[C@H]([C@H](CCCC(=O)[O-])O)SC[C@@H](C(NCC(=O)[O-])=O)NC(CC[C@@H](C(=O)[O-])[NH3+])=O	Recon2	0	4	5	0	0	0	0	0	0	0	0	0	0	0	0	0	0	0	0	0	0	0	0	0	0	0	0	0	0	0	0	0	0	0	0	0	0	0	0	0	0	0	0	0	3	0	0
Leukotriene D4	CCCCC/C=C\C/C=C\C=C\C=C\[C@H]([C@H](CCCC(O)=O)O)SC[C@@H](C(NCC(O)=O)=O)N	Recon2	0	4	3	0	0	0	0	0	0	0	0	0	0	0	0	0	0	0	0	0	0	0	0	0	0	0	0	0	0	0	0	0	0	0	0	0	0	0	0	0	0	0	0	0	2	0	0
leukotriene E4(1-)	CCCCC/C=C\C/C=C\C=C\C=C\[C@H]([C@H](CCCC(=O)[O-])O)SC[C@@H](C(=O)[O-])[NH3+]	Recon2	0	4	2	0	0	0	0	0	0	0	0	0	0	0	0	0	0	0	0	0	0	0	0	0	0	0	0	0	0	1	0	0	0	0	0	0	0	0	0	0	0	0	0	0	2	0	0
leukotriene F4	CCCCC/C=C\C/C=C\C=C\C=C\[C@H]([C@H](CCCC(O)=O)O)SC[C@@H](C(O)=O)NC(CC[C@H](C(O)=O)N)=O	Recon2	0	4	4	0	0	0	0	0	0	0	0	0	0	0	0	0	0	0	0	0	0	0	0	0	0	0	0	0	0	1	0	0	0	0	0	0	0	0	0	0	0	0	0	0	3	0	0
L-Fucose 1-phosphate	C[C@H]1[C@@H](O)[C@@H](O)[C@H](O)C(OP(=O)(O)O)O1	Recon2	0	0	0	0	0	0	0	0	0	0	0	0	0	0	0	0	0	0	0	0	0	0	0	0	0	0	0	0	0	0	0	0	0	0	0	0	0	0	0	0	0	0	0	2	0	0	0
L-Fuculose	C[C@@H]([C@H]([C@H](C(CO)=O)O)O)O	Recon2	0	0	1	0	0	0	0	0	0	0	0	0	0	0	0	0	0	0	0	0	0	0	0	0	0	0	0	0	0	0	0	0	0	0	0	0	0	0	0	0	0	0	0	0	0	0	0
L-Glutamate 5-phosphate	[NH3+][C@H](C(=O)[O-])CCC(OP(=O)([O-])[O-])=O	Recon2	0	0	2	0	0	0	0	0	0	0	0	0	0	0	0	0	0	0	0	0	0	0	0	0	0	0	0	0	0	0	0	0	0	0	0	0	0	0	0	0	0	0	0	0	2	0	0
L-Glutamate 5-semialdehyde	[H]C(CC[C@@H](C(=O)O)N)=O	Recon2	0	0	2	0	0	0	0	0	0	0	0	0	0	0	0	0	0	0	0	0	0	0	0	0	0	0	0	0	0	0	0	0	0	0	0	0	0	0	0	0	0	0	0	0	1	0	0
L-glutamate(1-)	[NH3+][C@H](C(=O)[O-])CCC(=O)[O-]	Recon2	0	0	2	0	0	0	0	0	0	0	0	0	0	0	0	0	0	0	0	0	0	0	0	0	0	0	0	0	0	0	0	0	0	0	0	0	0	0	0	0	0	0	0	0	2	0	0
L-glutamine	N[C@H](C(O)=O)CCC(N)=O	Recon2	0	0	2	0	0	0	0	0	0	0	0	0	0	0	0	0	0	0	0	0	0	0	0	0	0	0	0	0	0	0	0	0	0	0	0	0	0	0	0	0	0	0	0	0	1	0	0
L-gulonate	OC[C@@H]([C@H]([C@@H]([C@@H](C(=O)[O-])O)O)O)O	Recon2	0	0	1	0	0	0	0	0	0	0	0	0	0	0	0	0	0	0	0	0	0	0	0	0	0	0	0	0	0	0	0	0	0	0	0	0	0	0	0	0	0	0	0	0	1	0	0
L-gulono-1,4-lactone	[H][C@@]1([C@H](CO)O)[C@H](O)[C@H](O)C(=O)O1	Recon2	0	0	1	0	0	0	0	0	0	0	0	0	0	0	0	0	0	0	0	0	0	0	0	0	0	0	0	0	0	0	0	0	0	0	0	0	0	0	0	0	0	0	0	0	1	0	0
L-histidine	N[C@H](C(O)=O)CC1N=CNC=1	Recon2	0	0	1	0	0	0	0	0	0	0	0	0	0	0	0	0	0	0	0	0	0	0	0	0	0	0	0	0	0	0	0	0	0	0	0	0	0	0	0	0	0	0	0	0	1	0	0
L-homocysteine	N[C@H](C(O)=O)CCS	Recon2	0	0	1	0	0	0	0	0	0	0	0	0	0	0	0	0	0	0	0	0	0	0	0	0	0	0	0	0	0	0	0	0	0	0	0	0	0	0	0	0	0	0	0	0	1	0	0
L-homoserine	N[C@H](C(O)=O)CCO	Recon2	0	0	1	0	0	0	0	0	0	0	0	0	0	0	0	0	0	0	0	0	0	0	0	0	0	0	0	0	0	0	0	0	0	0	0	0	0	0	0	0	0	0	0	0	1	0	0
L-Iditol	OC[C@@H]([C@H]([C@@H]([C@H](CO)O)O)O)O	Recon2	0	0	0	0	0	0	0	0	0	0	0	0	0	0	0	0	0	0	0	0	0	0	0	0	0	0	0	0	0	0	0	0	0	0	0	0	0	0	0	0	0	0	0	0	0	0	0
L-iduronate	[H]C([C@@]([C@]([C@@]([C@](C(=O)[O-])(O)[H])(O)[H])(O)[H])(O)[H])=O	Recon2	0	0	2	0	0	0	0	0	0	0	0	0	0	0	0	0	0	0	0	0	0	0	0	0	0	0	0	0	0	0	0	0	0	0	0	0	0	0	0	0	0	0	0	0	1	0	0
lignocerate	CCCCCCCCCCCCCCCCCCCCCCCC(=O)[O-]	Recon2	0	0	1	0	0	0	0	0	0	0	0	0	0	0	0	0	0	0	0	0	0	0	0	0	0	0	0	0	0	0	0	0	0	0	0	0	0	0	0	0	0	0	0	0	1	0	0
linoleate	CCCCC/C=C\C/C=C\CCCCCCCC(=O)[O-]	Recon2	0	2	1	0	0	0	0	0	0	0	0	0	0	0	0	0	0	0	0	0	0	0	0	0	0	0	0	0	0	0	0	0	0	0	0	0	0	0	0	0	0	0	0	0	1	0	0
linoleic coenzyme A	CCOCCCNC(N(CC1C(=O)NC2C(=CC(OC)=C(OC)C=2)C=1)CC1C=CC(F)=CC=1)=S	Recon2	0	1	1	0	0	0	0	0	0	0	0	0	0	0	0	0	0	0	0	0	0	0	0	0	0	0	0	0	0	0	0	0	0	0	0	0	0	0	0	0	0	0	0	0	0	0	0
lipoamide	NC(CCCCC1SSCC1)=O	Recon2	0	0	1	0	0	0	0	0	0	0	0	0	0	0	0	0	0	0	0	0	0	0	0	0	0	0	0	0	0	0	0	0	0	0	0	0	0	0	0	0	0	0	0	0	0	0	0
lipoate	[O-]C(CCCCC1SSCC1)=O	Recon2	0	0	1	0	0	0	0	0	0	0	0	0	0	0	0	0	0	0	0	0	0	0	0	0	0	0	0	1	1	0	0	0	0	0	0	0	0	0	0	0	0	0	0	0	1	0	0
Lipoxin A4	CCCCC[C@@H](/C=C/C=C\C=C\C=C\[C@H]([C@H](CCCC(O)=O)O)O)O	Recon2	0	4	1	0	0	0	0	0	0	0	0	0	0	0	0	0	0	0	0	0	0	0	0	0	0	0	0	0	0	0	0	0	0	0	0	0	0	0	0	0	0	0	0	0	1	0	0
Lipoxin B4	CCCCC[C@@H]([C@@H](/C=C/C=C/C=C\C=C\[C@H](CCCC(=O)O)O)O)O	Recon2	0	4	1	0	0	0	0	0	0	0	0	0	0	0	0	0	0	0	0	0	0	0	0	0	0	0	0	0	0	0	0	0	0	0	0	0	0	0	0	0	0	0	0	0	1	0	0
lipoyl-AMP(1-)	NC1=C2C(N([C@H]3[C@H](O)[C@H](O)[C@@H](COP(OC(CCCCC4SSCC4)=O)(=O)[O-])O3)C=N2)=NC=N1	Recon2	0	0	1	0	0	0	0	0	0	0	0	0	0	0	0	0	0	0	0	0	0	0	0	0	0	0	0	1	1	0	0	0	0	0	0	0	0	0	0	0	1	1	0	0	1	0	2
L-isoleucine	CC[C@@H]([C@@H](C(O)=O)N)C	Recon2	0	0	1	0	0	0	0	0	0	0	0	0	0	0	0	0	0	0	0	0	0	0	0	0	0	0	0	0	0	0	0	0	0	0	0	0	0	0	0	0	0	0	0	0	1	0	0
lithocholate	C[C@@H]([C@@H]1[C@]2(C)[C@H]([C@H]3[C@H](CC2)[C@]2(C)[C@@H](C[C@@H](CC2)O)CC3)CC1)CCC([O-])=O	Recon2	0	0	1	0	0	0	0	0	0	0	0	0	0	0	0	0	0	0	0	0	0	0	0	0	0	0	0	0	0	0	0	0	0	0	0	0	0	0	0	0	0	0	1	0	1	0	0
L-kynurenine	N[C@H](C(O)=O)CC(C1C(N)=CC=CC=1)=O	Recon2	0	0	2	0	0	0	0	0	0	0	0	0	0	0	0	0	0	1	0	0	0	0	0	0	0	0	0	0	0	0	0	0	0	0	0	0	0	0	0	0	0	0	0	0	1	0	0
L-leucine	CC(C[C@@H](C(O)=O)N)C	Recon2	0	0	1	0	0	0	0	0	0	0	0	0	0	0	0	0	0	0	0	0	0	0	0	0	0	0	0	0	0	0	0	0	0	0	0	0	0	0	0	0	0	0	0	0	1	0	0
L-lysinium(1+)	[NH3+]CCCC[C@@H](C(=O)[O-])[NH3+]	Recon2	0	0	1	0	0	0	0	0	0	0	0	0	0	0	0	0	0	0	0	0	0	0	0	0	0	0	0	0	0	0	0	0	0	0	0	0	0	0	0	0	0	0	0	0	1	0	0
L-lyxonate	C(O)C(O)C(O)C(O)C(O)=O	Recon2	0	0	1	0	0	0	0	0	0	0	0	0	0	0	0	0	0	0	0	0	0	0	0	0	0	0	0	0	0	0	0	0	0	0	0	0	0	0	0	0	0	0	0	0	1	0	0
L-methionine	CSCC[C@@H](C(O)=O)N	Recon2	0	0	1	0	0	0	0	0	0	0	0	0	0	0	0	0	0	0	0	0	0	0	0	0	0	0	0	0	0	0	0	0	0	0	0	0	0	0	0	0	0	0	0	0	1	0	0
L-Normetanephrine	COC1C=C(C(O)CN)C=CC=1O	Recon2	0	0	0	0	0	0	0	0	0	0	0	0	0	0	0	0	0	0	0	0	0	0	0	0	0	0	0	0	0	0	0	0	0	0	0	0	0	0	0	0	0	0	0	0	0	0	0
L-Octanoylcarnitine	CCCCCCCC(O[C@@H](C[N+](C)(C)C)CC(=O)[O-])=O	Recon2	0	0	2	0	0	0	0	0	0	0	0	0	0	0	0	0	0	0	0	0	0	0	0	0	0	0	0	0	0	0	0	0	0	0	0	0	0	0	0	0	0	0	0	0	2	0	0
L-palmitoylcarnitine	CCCCCCCCCCCCCCCC(O[C@H](C[N+](C)(C)C)CC([O-])=O)=O	Recon2	0	0	2	0	0	0	0	0	0	0	0	0	0	0	0	0	0	0	0	0	0	0	0	0	0	0	0	0	0	0	0	0	0	0	0	0	0	0	0	0	0	0	0	0	2	0	0
L-phenylalanine	N[C@H](C(O)=O)CC1C=CC=CC=1	Recon2	0	0	1	0	0	0	0	0	0	0	0	0	0	0	0	0	0	0	0	0	0	0	0	0	0	0	0	0	0	0	0	0	0	0	0	0	0	0	0	0	0	0	0	0	1	0	0
L-pipecolic acid	OC([C@H]1NCCCC1)=O	Recon2	0	0	1	0	0	0	0	0	0	0	0	0	0	0	0	0	0	0	0	0	0	0	0	0	0	0	0	0	0	0	0	0	0	0	0	0	0	0	0	0	0	0	0	0	1	0	0
L-proline	OC([C@H]1NCCC1)=O	Recon2	0	0	1	0	0	0	0	0	0	0	0	0	0	0	0	0	0	0	0	0	0	0	0	0	0	0	0	0	0	0	0	0	0	0	0	0	0	0	0	0	0	0	0	0	1	0	0
L-saccharopinate(1-)	[NH3+][C@H](C(=O)[O-])CCCC[NH2+][C@H](C(=O)[O-])CCC(=O)[O-]	Recon2	0	0	3	0	0	0	0	0	0	0	0	0	0	0	0	0	0	0	0	0	0	0	0	0	0	0	0	0	0	0	0	0	0	0	0	0	0	0	0	0	0	0	0	0	3	0	0
L-serine	N[C@H](C(O)=O)CO	Recon2	0	0	1	0	0	0	0	0	0	0	0	0	0	0	0	0	0	0	0	0	0	0	0	0	0	0	0	0	0	0	0	0	0	0	0	0	0	0	0	0	0	0	0	0	1	0	0
L-Sorbose	OC[C@@H]([C@H]([C@@H](C(CO)=O)O)O)O	Recon2	0	0	1	0	0	0	0	0	0	0	0	0	0	0	0	0	0	0	0	0	0	0	0	0	0	0	0	0	0	0	0	0	0	0	0	0	0	0	0	0	0	0	0	0	0	0	0
L-threonate	OC[C@@H]([C@H](C(=O)[O-])O)O	Recon2	0	0	1	0	0	0	0	0	0	0	0	0	0	0	0	0	0	0	0	0	0	0	0	0	0	0	0	0	0	0	0	0	0	0	0	0	0	0	0	0	0	0	0	0	1	0	0
L-threonine	C[C@H]([C@@H](C(O)=O)N)O	Recon2	0	0	1	0	0	0	0	0	0	0	0	0	0	0	0	0	0	0	0	0	0	0	0	0	0	0	0	0	0	0	0	0	0	0	0	0	0	0	0	0	0	0	0	0	1	0	0
L-thyroxine	N[C@H](C(O)=O)CC1C=C(I)C(OC2C=C(I)C(O)=C(I)C=2)=C(I)C=1	Recon2	0	0	1	0	0	0	0	0	0	0	0	0	0	0	0	0	0	0	0	0	0	0	0	0	0	0	0	0	0	0	0	0	0	0	0	0	0	0	0	0	0	0	0	0	1	0	0
L-tryptophan	N[C@H](C(=O)O)CC1C2C(=CC=CC=2)NC=1	Recon2	0	0	1	0	0	0	0	0	0	0	0	0	0	0	0	0	0	0	0	0	0	0	0	0	0	0	0	0	0	0	0	0	0	0	0	0	0	0	0	0	0	0	0	0	1	0	0
L-tyrosine	N[C@H](C(O)=O)CC1C=CC(O)=CC=1	Recon2	0	0	1	0	0	0	0	0	0	0	0	0	0	0	0	0	0	0	0	0	0	0	0	0	0	0	0	0	0	0	0	0	0	0	0	0	0	0	0	0	0	0	0	0	1	0	0
L-valine	CC([C@@H](C(O)=O)N)C	Recon2	0	0	1	0	0	0	0	0	0	0	0	0	0	0	0	0	0	0	0	0	0	0	0	0	0	0	0	0	0	0	0	0	0	0	0	0	0	0	0	0	0	0	0	0	1	0	0
L-xylonate	OC[C@@H]([C@H]([C@@H](C(=O)[O-])O)O)O	Recon2	0	0	1	0	0	0	0	0	0	0	0	0	0	0	0	0	0	0	0	0	0	0	0	0	0	0	0	0	0	0	0	0	0	0	0	0	0	0	0	0	0	0	0	0	1	0	0
L-xylulose	OC[C@@H]([C@H](C(CO)=O)O)O	Recon2	0	0	1	0	0	0	0	0	0	0	0	0	0	0	0	0	0	0	0	0	0	0	0	0	0	0	0	0	0	0	0	0	0	0	0	0	0	0	0	0	0	0	0	0	0	0	0
lysophosphatidic acid	[H]C(=C(CCCCCCCC(OCC(COP(=O)(O)O)O)=O)[H])CCCCCCCC	Recon2	0	1	1	0	0	0	0	0	0	0	0	0	0	0	0	0	0	0	0	0	0	0	0	0	0	0	0	0	0	0	0	0	0	0	0	0	0	0	0	0	0	0	0	0	1	0	0
Malonate	OC(CC(O)=O)=O	Recon2	0	0	2	0	0	0	0	0	0	0	0	0	0	0	0	0	0	0	0	0	0	0	0	0	2	0	0	0	0	0	0	0	0	0	0	0	0	0	0	0	0	0	0	0	2	0	0
Malonyl-[acyl-carrier protein]	OC(CC(S%91)=O)=O.[*]%91	Recon2	0	0	2	0	0	0	0	0	0	0	0	0	0	0	0	0	0	0	0	0	0	0	0	0	1	0	0	0	0	1	0	0	0	0	0	0	0	0	0	0	0	0	0	0	1	0	0
Malonyl-CoA	CC([C@H](C(NCCC(NCCSC(CC(=O)[O-])=O)=O)=O)O)(COP(OP(OC[C@@H]1[C@@H](OP(=O)([O-])[O-])[C@@H](O)[C@H](N2C3C(=C(N=CN=3)N)N=C2)O1)(=O)[O-])(=O)[O-])C	Recon2	0	0	4	0	0	0	0	0	0	0	0	0	0	0	0	0	0	0	0	0	0	0	0	0	1	0	0	0	0	1	0	0	0	0	0	0	0	0	0	0	1	1	0	0	1	0	4
Maltohexaose	OC[C@H]([C@H]([C@@H]([C@H](C=O)O)O)O[C@@H]1[C@H](O)[C@@H](O)[C@H](O[C@@H]2[C@H](O)[C@@H](O)[C@H](O[C@@H]3[C@H](O)[C@@H](O)[C@H](O[C@@H]4[C@H](O)[C@@H](O)[C@H](O[C@@H]5[C@H](O)[C@@H](O)[C@H](O)[C@@H](CO)O5)[C@@H](CO)O4)[C@@H](CO)O3)[C@@H](CO)O2)[C@@H](CO)O1)O	Recon2	0	0	1	0	0	0	0	0	0	0	0	0	0	0	0	0	0	0	0	0	0	0	0	0	0	0	0	0	0	0	0	0	0	0	0	0	0	0	0	0	0	0	0	10	0	0	0
Maltose	OC[C@@H]1[C@@H](O)[C@H](O)[C@@H](O)[C@@H](O[C@H]2[C@H](O)[C@@H](O)C(O)O[C@@H]2CO)O1	Recon2	0	0	0	0	0	0	0	0	0	0	0	0	0	0	0	0	0	0	0	0	0	0	0	0	0	0	0	0	0	0	0	0	0	0	0	0	0	0	0	0	0	0	0	4	0	0	0
Maltotetraose	OC[C@H]([C@H]([C@@H]([C@H](C=O)O)O)O[C@@H]1[C@H](O)[C@@H](O)[C@H](O[C@@H]2[C@H](O)[C@@H](O)[C@H](O[C@@H]3[C@H](O)[C@@H](O)[C@H](O)[C@@H](CO)O3)[C@@H](CO)O2)[C@@H](CO)O1)O	Recon2	0	0	1	0	0	0	0	0	0	0	0	0	0	0	0	0	0	0	0	0	0	0	0	0	0	0	0	0	0	0	0	0	0	0	0	0	0	0	0	0	0	0	0	6	0	0	0
maltotriose	OC[C@@H]1[C@@H](O)[C@H](O)[C@@H](O)[C@@H](O[C@H]2[C@H](O)[C@@H](O)[C@@H](O[C@H]3[C@H](O)[C@@H](O)[C@@H](O)O[C@@H]3CO)O[C@@H]2CO)O1	Recon2	0	0	0	0	0	0	0	0	0	0	0	0	0	0	0	0	0	0	0	0	0	0	0	0	0	0	0	0	0	0	0	0	0	0	0	0	0	0	0	0	0	0	0	6	0	0	0
margarate	CCCCCCCCCCCCCCCCC(=O)[O-]	Recon2	0	0	1	0	0	0	0	0	0	0	0	0	0	0	0	0	0	0	0	0	0	0	0	0	0	0	0	0	0	0	0	0	0	0	0	0	0	0	0	0	0	0	0	0	1	0	0
Melanin	CC1C(=O)C(=O)C2C3C4C(=C(C)C(C(C=4C4=CNC=1C=24)=O)=O)NC=3	Recon2	0	6	4	0	0	0	0	0	0	0	0	0	0	0	0	0	0	0	0	0	0	0	0	0	0	0	0	0	0	0	0	0	0	0	0	0	0	0	0	0	0	0	0	0	0	0	0
melatonin	COC1C=C2C(NC=C2CCNC(C)=O)=CC=1	Recon2	0	0	1	0	0	0	0	0	0	0	0	0	0	0	0	0	0	0	0	0	0	0	0	0	0	0	0	0	0	0	0	0	0	0	0	0	0	0	0	0	0	0	0	0	0	0	0
Mesaconate	C/C(/C(=O)[O-])=C\C(=O)[O-]	Recon2	0	1	2	0	0	0	0	0	0	0	0	0	0	0	0	0	0	0	0	0	0	0	0	2	0	0	0	0	0	0	0	0	0	0	0	0	0	0	0	0	0	0	0	0	2	0	0
Mesaconyl-CoA	C/C(/C(SCCNC(CCNC([C@@H](C(COP(OP(OC[C@@H]1[C@@H](OP(=O)(O)O)[C@@H](O)[C@H](N2C3C(=C(N=CN=3)N)N=C2)O1)(=O)O)(=O)O)(C)C)O)=O)=O)=O)=C\C(=O)O	Recon2	0	1	4	0	0	0	0	0	0	0	0	0	0	0	0	0	0	0	0	0	0	0	0	1	0	0	0	0	0	0	0	0	0	0	0	0	0	0	0	0	1	1	0	0	1	0	4
Metanephrine	CNCC(C1C=C(OC)C(O)=CC=1)O	Recon2	0	0	0	0	0	0	0	0	0	0	0	0	0	0	0	0	0	0	0	0	0	0	0	0	0	0	0	0	0	0	0	0	0	0	0	0	0	0	0	0	0	0	0	0	0	0	0
Methanethiol	CS	Recon2	0	0	0	0	0	0	0	0	0	0	0	0	0	0	0	0	0	0	0	0	0	0	0	0	0	0	0	0	0	0	0	0	0	0	0	0	0	0	0	0	0	0	0	0	0	0	0
methanol	CO	Recon2	0	0	0	0	0	0	0	0	0	0	0	0	0	0	0	0	0	0	0	0	0	0	0	0	0	0	0	0	0	0	0	0	0	0	0	0	0	0	0	0	0	0	0	0	0	0	0
methylammonium	C[NH3+]	Recon2	0	0	0	0	0	0	0	0	0	0	0	0	0	0	0	0	0	0	0	0	0	0	0	0	0	0	0	0	0	0	0	0	0	0	0	0	0	0	0	0	0	0	0	0	0	0	0
Methylcobalamin	[H][C@]12[C@]3([C@]([C@H](CCC(=O)N)C4=[N+]3[Co-3]356([N+]7C([C@]([C@H](CCC(=O)N)C=7C=C7C([C@H](CCC(=O)N)C(=[N+]37)C(C)=C([C@@](CCC(NC[C@H](OP(O[C@@H]3[C@@H](CO)O[C@H](N7C8C(=CC(=C(C=8)C)C)[N+]5=C7)[C@@H]3O)(=O)[O-])C)=O)(C)[C@H]1CC(=O)N)N62)(C)C)(CC(=O)N)C)=C4C)C)(CC(=O)N)C)C	Recon2	0	3	7	0	0	0	0	0	0	0	0	0	0	0	0	0	0	0	0	0	0	0	0	0	0	0	0	0	0	0	0	0	0	0	0	0	0	0	0	0	0	0	0	0	0	0	4
methylglyoxal	CC(C=O)=O	Recon2	0	0	2	0	0	0	0	0	0	0	0	0	0	0	0	0	0	0	0	0	0	0	0	0	0	0	0	0	0	0	0	0	0	0	0	0	0	0	0	0	0	0	0	0	0	0	0
Methylmalonate	CC(C(O)=O)C(O)=O	Recon2	0	0	2	0	0	0	0	0	0	0	0	0	0	0	0	0	0	0	0	0	0	0	0	0	2	0	0	0	0	0	0	0	0	0	0	0	0	0	0	0	0	0	0	0	2	0	0
mono(glucosyluronic acid)bilirubin(2-)	CC1C(=O)N/C(=C/C2=C(C)C(CCC(O[C@H]3[C@H](O)[C@@H](O)[C@H](O)[C@@H](C(=O)[O-])O3)=O)=C(CC3=C(CCC(=O)[O-])C(C)=C(/C=C4\C(C)=C(C=C)C(=O)N\4)N3)N2)/C=1C=C	Recon2	0	6	5	0	0	0	0	0	0	0	0	0	0	0	0	0	0	0	0	0	0	0	0	0	0	0	0	0	0	0	0	0	0	0	0	0	0	0	0	0	0	0	0	2	3	0	0
monodehydroascorbate(1-)	[H][C@@]1([C@H](CO)O)C([O])=C([O-])C(=O)O1 |^1:7|	Recon2	0	1	1	0	0	0	0	0	0	0	0	0	0	0	0	0	0	0	0	0	0	0	0	1	0	0	0	0	0	0	0	0	0	0	0	0	0	0	0	0	0	0	0	0	1	0	0
myo-inositol	O[C@H]1[C@H](O)[C@@H](O)[C@H](O)[C@@H](O)[C@H]1O	Recon2	0	0	0	0	0	0	0	0	0	0	0	0	0	0	0	0	0	0	0	0	0	0	0	0	0	0	0	0	0	0	0	0	0	0	0	0	0	0	0	0	0	0	6	0	0	0	0
myo-inositol 1,3,4,5,6-pentakisphosphate(10-)	O[C@H]1[C@@H](OP(=O)([O-])[O-])[C@H](OP(=O)([O-])[O-])[C@@H](OP(=O)([O-])[O-])[C@H](OP(=O)([O-])[O-])[C@H]1OP(=O)([O-])[O-]	Recon2	0	0	0	0	0	0	0	0	0	0	0	0	0	0	0	0	0	0	0	0	0	0	0	0	0	0	0	0	0	0	0	0	0	0	0	0	0	0	0	5	0	0	6	0	0	0	0
myo-inositol 1,3,4,6-tetrakisphosphate(8-)	O[C@@H]1[C@@H](OP(=O)([O-])[O-])[C@H](OP(=O)([O-])[O-])[C@H](O)[C@H](OP(=O)([O-])[O-])[C@H]1OP(=O)([O-])[O-]	Recon2	0	0	0	0	0	0	0	0	0	0	0	0	0	0	0	0	0	0	0	0	0	0	0	0	0	0	0	0	0	0	0	0	0	0	0	0	0	0	0	4	0	0	6	0	0	0	0
myo-inositol hexakisphosphate(12-)	[O-]P(O[C@H]1[C@H](OP(=O)([O-])[O-])[C@@H](OP(=O)([O-])[O-])[C@H](OP(=O)([O-])[O-])[C@@H](OP(=O)([O-])[O-])[C@H]1OP(=O)([O-])[O-])(=O)[O-]	Recon2	0	0	0	0	0	0	0	0	0	0	0	0	0	0	0	0	0	0	0	0	0	0	0	0	0	0	0	0	0	0	0	0	0	0	0	0	0	0	0	6	0	0	6	0	0	0	0
myristate	CCCCCCCCCCCCCC(=O)[O-]	Recon2	0	0	1	0	0	0	0	0	0	0	0	0	0	0	0	0	0	0	0	0	0	0	0	0	0	0	0	0	0	0	0	0	0	0	0	0	0	0	0	0	0	0	0	0	1	0	0
Myristoyl-ACP (n-C14:0ACP)	CCCCCCCCCCCCCC(S%91)=O.[*]%91	Recon2	0	0	1	0	0	0	0	0	0	0	0	0	0	0	0	0	0	0	0	0	0	0	0	0	0	0	0	0	0	0	0	0	0	0	0	0	0	0	0	0	0	0	0	0	0	0	0
N-((R)-4-Phosphopantothenoyl)-L-cysteine	CC([C@H](C(NCCC(N[C@H](C(=O)[O-])CS)=O)=O)O)(COP(=O)([O-])[O-])C	Recon2	0	0	3	0	0	0	0	0	0	0	0	0	0	0	0	0	0	0	0	0	0	0	0	0	0	0	0	0	0	1	0	0	0	0	0	0	0	0	0	0	0	0	0	0	1	0	0
N(1),N(12)-diacetylsperminium(2+)	CC(NCCC[NH2+]CCCC[NH2+]CCCNC(=O)C)=O	Recon2	0	0	2	0	0	0	0	0	0	0	0	0	0	0	0	0	0	0	0	0	0	0	0	0	0	0	0	0	0	0	0	0	0	0	0	0	0	0	0	0	0	0	0	0	0	0	0
N(1)-acetylspermidinium(2+)	CC(NCCC[NH2+]CCCC[NH3+])=O	Recon2	0	0	1	0	0	0	0	0	0	0	0	0	0	0	0	0	0	0	0	0	0	0	0	0	0	0	0	0	0	0	0	0	0	0	0	0	0	0	0	0	0	0	0	0	0	0	0
N(1)-acetylsperminium(3+)	CC(NCCC[NH2+]CCCC[NH2+]CCC[NH3+])=O	Recon2	0	0	1	0	0	0	0	0	0	0	0	0	0	0	0	0	0	0	0	0	0	0	0	0	0	0	0	0	0	0	0	0	0	0	0	0	0	0	0	0	0	0	0	0	0	0	0
N(2)-acetyl-L-ornithine	CC(N[C@H](C(=O)O)CCCN)=O	Recon2	0	0	2	0	0	0	0	0	0	0	0	0	0	0	0	0	0	0	0	0	0	0	0	0	0	0	0	0	0	0	0	0	0	0	0	0	0	0	0	0	0	0	0	0	1	0	0
N(8)-acetylspermidinium(2+)	CC(NCCCC[NH2+]CCC[NH3+])=O	Recon2	0	0	1	0	0	0	0	0	0	0	0	0	0	0	0	0	0	0	0	0	0	0	0	0	0	0	0	0	0	0	0	0	0	0	0	0	0	0	0	0	0	0	0	0	0	0	0
N(omega)-(L-Arginino)succinate	[NH3+][C@H](C(=O)[O-])CCCNC(NC(C(=O)[O-])CC(=O)[O-])=[NH2+]	Recon2	0	0	3	0	0	0	0	0	0	0	0	0	0	0	0	0	0	0	0	0	0	0	0	0	0	0	0	0	0	0	0	0	0	0	0	0	0	0	0	0	0	0	0	0	3	0	0
N-(omega)-Hydroxyarginine	NC(C(=O)O)CCCN/C(=N\O)/N	Recon2	0	0	1	0	0	0	0	0	0	0	0	0	0	0	0	0	0	0	0	0	0	0	0	0	0	0	0	0	0	0	0	0	0	0	0	0	0	0	0	0	0	0	0	0	1	0	0
N(tele)-methylhistaminium	CN1C=C(CC[NH3+])N=C1	Recon2	0	0	0	0	0	0	0	0	0	0	0	0	0	0	0	0	0	0	0	0	0	0	0	0	0	0	0	0	0	0	0	0	0	0	0	0	0	0	0	0	0	0	0	0	0	0	0
N,N-Diacetylchitobiosyldiphosphodolichol, human liver homolog	CC(CCOP(OP(OC1OC(CO)C(OC2OC(CO)C(O)C(O)C2NC(C)=O)C(O)C1NC(C)=O)(O)=O)(O)=O)CCC=C(CCC=C(CCC=C(CCC=C(C)C)C)C)C	Recon2	0	4	2	0	0	0	0	0	0	0	0	0	0	0	0	0	0	0	0	0	0	0	0	0	0	0	0	0	0	0	0	0	0	0	0	0	0	0	0	0	0	0	0	2	0	0	0
N,N-dimethylglycine	CN(CC(=O)O)C	Recon2	0	0	1	0	0	0	0	0	0	0	0	0	0	0	0	0	0	0	0	0	0	0	0	0	0	0	0	0	0	0	0	0	0	0	0	0	0	0	0	0	0	0	0	0	1	0	0
N-[(E)-4-ammoniobutylidene]propane-1,3-diaminium	[NH3+]CCC/C=[NH+]/CCC[NH3+]	Recon2	0	0	0	0	0	0	0	0	0	0	0	0	0	0	0	0	0	0	0	0	0	0	0	0	0	0	0	0	0	0	0	0	0	0	0	0	0	0	0	0	0	0	0	0	0	0	0
N-[(R)-pantothenoyl]-L-cysteinate	CC([C@H](C(NCCC(N[C@H](C(=O)[O-])CS)=O)=O)O)(CO)C	Recon2	0	0	3	0	0	0	0	0	0	0	0	0	0	0	0	0	0	0	0	0	0	0	0	0	0	0	0	0	0	1	0	0	0	0	0	0	0	0	0	0	0	0	0	0	1	0	0
N1-(5-Phospho-D-ribosyl)glycinamide	[NH3+]CC(NC1[C@H](O)[C@H](O)[C@@H](COP(=O)([O-])[O-])O1)=O	Recon2	0	0	1	0	0	0	0	0	0	0	0	0	0	0	0	0	0	0	0	0	0	0	0	0	0	0	0	0	0	0	0	0	0	0	0	0	0	0	0	0	0	0	0	0	0	0	0
N2-Formyl-N1-(5-phospho-D-ribosyl)glycinamide	O[C@@H]1[C@@H](COP(=O)([O-])[O-])OC(NC(CNC=O)=O)[C@@H]1O	Recon2	0	0	2	0	0	0	0	0	0	0	0	0	0	0	0	0	0	0	0	0	0	0	0	0	0	0	0	0	0	0	0	0	0	0	0	0	0	0	0	0	0	0	0	0	0	0	0
N4-{N-Acetyl-beta-D-glucosaminyl-(1,2)-alpha-D-mannosyl-(1,3)-[N-acetyl-beta-D-glucosaminyl-(1,2)-alpha-D-mannosyl-(1,6)]-beta-D-mannosyl-(1,4)-N-acetyl-beta-D-glucosaminyl-(1,4)-[alpha-L-fucosyl-(1,6)]-N-acetyl-beta-D-glucosaminyl}asparagine	C[C@H]1[C@@H](O)[C@@H](O)[C@H](O)[C@H](OC[C@@H]2[C@@H](O[C@H]3[C@H](NC(=O)C)[C@@H](O)[C@H](O[C@H]4[C@@H](O)[C@@H](O[C@@H]5[C@@H](O[C@H]6[C@H](NC(=O)C)[C@@H](O)[C@H](O)[C@@H](CO)O6)[C@@H](O)[C@H](O)[C@@H](CO)O5)[C@H](O)[C@@H](CO[C@@H]5[C@@H](O[C@H]6[C@H](NC(=O)C)[C@@H](O)[C@H](O)[C@@H](CO)O6)[C@@H](O)[C@H](O)[C@@H](CO)O5)O4)[C@@H](CO)O3)[C@H](O)[C@@H](NC(=O)C)[C@H](NC(C[C@@H](C(=O)O)N)=O)O2)O1	Recon2	0	0	6	0	0	0	0	0	0	0	0	0	0	0	0	0	0	0	0	0	0	0	0	0	0	0	0	0	0	0	0	0	0	0	0	0	0	0	0	0	0	0	0	12	1	0	0
N6-(1,2-Dicarboxyethyl)-AMP	O[C@H]1[C@@H](O)[C@H](N2C3C(=C(N=CN=3)NC(C(=O)[O-])CC(=O)[O-])N=C2)O[C@@H]1COP(=O)([O-])[O-]	Recon2	0	0	2	0	0	0	0	0	0	0	0	0	0	0	0	0	0	0	0	0	0	0	0	0	0	0	0	0	0	0	0	0	0	0	0	0	0	0	0	0	1	1	0	0	2	0	2
N6,N6,N6-Trimethyl-L-lysine	C[N+](CCCC[C@@H](C(O)=O)N)(C)C	Recon2	0	0	1	0	0	0	0	0	0	0	0	0	0	0	0	0	0	0	0	0	0	0	0	0	0	0	0	0	0	0	0	0	0	0	0	0	0	0	0	0	0	0	0	0	1	0	0
N-acetyl-beta-D-galactosaminyl-(1->4)-[alpha-N-acetylneuraminosyl-(2->3)]-beta-D-galactosyl-beta-D-glucosyl-(1<->1)-ceramide anion	CCCCCCCCCCCCC/C=C/[C@H]([C@@H](NC%91=O)CO[C@H]1[C@H](O)[C@@H](O)[C@H](O[C@H]2[C@H](O)[C@@H](O[C@@]3(C(=O)[O-])O[C@@H]([C@@H]([C@@H](CO)O)O)[C@H](NC(=O)C)[C@@H](O)C3)[C@@H](O[C@H]3[C@H](NC(=O)C)[C@@H](O)[C@@H](O)[C@@H](CO)O3)[C@@H](CO)O2)[C@@H](CO)O1)O.[*]%91	Recon2	0	1	4	0	0	0	0	0	0	0	0	0	0	0	0	0	0	0	0	0	0	0	0	0	0	0	0	0	0	0	0	0	0	0	0	0	0	0	0	0	0	0	0	5	1	0	0
N-acetyl-beta-D-glucosaminyl-(1->3)-beta-D-galactosyl-(1->4)-beta-D-glucosylceramide	CCCCCCCCCCCCC/C=C/[C@H]([C@@H](NC(=O)C)CO[C@H]1[C@H](O)[C@@H](O)[C@H](O[C@H]2[C@H](O)[C@@H](O[C@H]3[C@H](NC(=O)C)[C@@H](O)[C@H](O)[C@@H](CO)O3)[C@@H](O)[C@@H](CO)O2)[C@@H](CO)O1)O	Recon2	0	1	2	0	0	0	0	0	0	0	0	0	0	0	0	0	0	0	0	0	0	0	0	0	0	0	0	0	0	0	0	0	0	0	0	0	0	0	0	0	0	0	0	5	0	0	0
N-acetyl-D-galactosamine	CC(N[C@@H]1[C@@H](O)[C@@H](O)[C@@H](CO)OC1O)=O	Recon2	0	0	1	0	0	0	0	0	0	0	0	0	0	0	0	0	0	0	0	0	0	0	0	0	0	0	0	0	0	0	0	0	0	0	0	0	0	0	0	0	0	0	0	1	0	0	0
N-Acetyl-D-galactosamine 1-phosphate	CC(N[C@H]1C(OP(=O)(O)O)O[C@H](CO)[C@H](O)[C@@H]1O)=O	Recon2	0	0	1	0	0	0	0	0	0	0	0	0	0	0	0	0	0	0	0	0	0	0	0	0	0	0	0	0	0	0	0	0	0	0	0	0	0	0	0	0	0	0	0	1	0	0	0
N-acetyl-D-glucosamine	[H]C([C@@H]([C@H]([C@@H]([C@@H](CO)O)O)O)NC(=O)C)=O	Recon2	0	0	2	0	0	0	0	0	0	0	0	0	0	0	0	0	0	0	0	0	0	0	0	0	0	0	0	0	0	0	0	0	0	0	0	0	0	0	0	0	0	0	0	0	0	0	0
N-Acetyl-D-glucosamine 1-phosphate	CC(N[C@H]1C(OP(=O)(O)O)O[C@H](CO)[C@@H](O)[C@@H]1O)=O	Recon2	0	0	1	0	0	0	0	0	0	0	0	0	0	0	0	0	0	0	0	0	0	0	0	0	0	0	0	0	0	0	0	0	0	0	0	0	0	0	0	0	0	0	0	1	0	0	0
N-acetyl-D-glucosamine 6-phosphate(2-)	CC(N[C@@H]1[C@@H](O)[C@H](O)[C@@H](COP(=O)([O-])[O-])OC1O)=O	Recon2	0	0	1	0	0	0	0	0	0	0	0	0	0	0	0	0	0	0	0	0	0	0	0	0	0	0	0	0	0	0	0	0	0	0	0	0	0	0	0	0	0	0	0	1	0	0	0
N-Acetyl-D-glucosaminyldiphosphodolichol, human liver homolog	CC(CCOP(OP(OC1OC(CO)C(O)C(O)C1NC(C)=O)(O)=O)(O)=O)CCC=C(CCC=C(CCC=C(CCC=C(C)C)C)C)C	Recon2	0	4	1	0	0	0	0	0	0	0	0	0	0	0	0	0	0	0	0	0	0	0	0	0	0	0	0	0	0	0	0	0	0	0	0	0	0	0	0	0	0	0	0	1	0	0	0
N-acetyl-D-mannosamine	CC(N[C@H]([C@@H]([C@H]([C@H](CO)O)O)O)C=O)=O	Recon2	0	0	2	0	0	0	0	0	0	0	0	0	0	0	0	0	0	0	0	0	0	0	0	0	0	0	0	0	0	0	0	0	0	0	0	0	0	0	0	0	0	0	0	0	0	0	0
N-acetyl-D-mannosamine 6-phosphate(2-)	[H][C@]([C@]([C@@]([C@@](C=O)(NC(=O)C)[H])(O)[H])(O)[H])(COP(=O)([O-])[O-])O	Recon2	0	0	2	0	0	0	0	0	0	0	0	0	0	0	0	0	0	0	0	0	0	0	0	0	0	0	0	0	0	0	0	0	0	0	0	0	0	0	0	0	0	0	0	0	0	0	0
N-acetyl-L-aspartate(2-)	CC(N[C@H](C(=O)[O-])CC(=O)[O-])=O	Recon2	0	0	3	0	0	0	0	0	0	0	0	0	0	0	0	0	0	0	0	0	0	0	0	0	0	0	0	0	0	0	0	0	0	0	0	0	0	0	0	0	0	0	0	0	2	0	0
N-acetyl-L-gamma-glutamyl phosphate(3-)	CC(N[C@H](C(=O)[O-])CCC(OP(=O)([O-])[O-])=O)=O	Recon2	0	0	3	0	0	0	0	0	0	0	0	0	0	0	0	0	0	0	0	0	0	0	0	0	0	0	0	0	0	0	0	0	0	0	0	0	0	0	0	0	0	0	0	0	2	0	0
N-acetyl-L-glutamate(2-)	CC(N[C@H](C(=O)[O-])CCC(=O)[O-])=O	Recon2	0	0	3	0	0	0	0	0	0	0	0	0	0	0	0	0	0	0	0	0	0	0	0	0	0	0	0	0	0	0	0	0	0	0	0	0	0	0	0	0	0	0	0	0	2	0	0
N-Acetylmethionine	CSCC[C@@H](C(=O)O)NC(=O)C	Recon2	0	0	2	0	0	0	0	0	0	0	0	0	0	0	0	0	0	0	0	0	0	0	0	0	0	0	0	0	0	0	0	0	0	0	0	0	0	0	0	0	0	0	0	0	1	0	0
N-acetylneuraminate	[H][C@]1([C@@H]([C@@H](CO)O)O)[C@H](NC(=O)C)[C@@H](O)CC(C(=O)[O-])(O)O1	Recon2	0	0	2	0	0	0	0	0	0	0	0	0	0	0	0	0	0	0	0	0	0	0	0	0	0	0	0	0	0	0	0	0	0	0	0	0	0	0	0	0	0	0	0	0	1	0	0
N-Acetylneuraminate 9-phosphate	[H][C@]1([C@@H]([C@@H](COP(=O)(O)O)O)O)[C@H](NC(=O)C)[C@@H](O)CC(C(=O)O)(O)O1	Recon2	0	0	2	0	0	0	0	0	0	0	0	0	0	0	0	0	0	0	0	0	0	0	0	0	0	0	0	0	0	0	0	0	0	0	0	0	0	0	0	0	0	0	0	0	1	0	0
N-acetylneuraminosyl-D-galactosyl-N-acetyl-D-galactosaminyl-(N-acetylneuraminosyl)-D-galactosyl-D-glucosylceramide dianion	[H][C@]1([C@@H]([C@@H](CO)O)O)[C@H](NC(=O)C)[C@@H](O)C[C@@](C(=O)[O-])(O[C@@H]2[C@@H](O)[C@H](O[C@@H]3[C@@H](NC(=O)C)[C@H](O[C@@H]4[C@H](O[C@@]5(C(=O)[O-])O[C@@H]([C@@H]([C@@H](CO)O)O)[C@H](NC(=O)C)[C@@H](O)C5)[C@@H](O)[C@H](O[C@@H]5[C@@H](CO)O[C@@H](OC[C@@H]([C@@H](/C=C/CCCCCCCCCCCCC)O)NC%91=O)[C@H](O)[C@H]5O)O[C@@H]4CO)O[C@H](CO)[C@@H]3O)O[C@H](CO)[C@@H]2O)O1.[*]%91	Recon2	0	1	6	0	0	0	0	0	0	0	0	0	0	0	0	0	0	0	0	0	0	0	0	0	0	0	0	0	0	0	0	0	0	0	0	0	0	0	0	0	0	0	0	7	2	0	0
N-acetylputrescinium	CC(NCCCC[NH3+])=O	Recon2	0	0	1	0	0	0	0	0	0	0	0	0	0	0	0	0	0	0	0	0	0	0	0	0	0	0	0	0	0	0	0	0	0	0	0	0	0	0	0	0	0	0	0	0	0	0	0
N-acetylserotonin	CC(NCCC1C2C(=CC=C(C=2)O)NC=1)=O	Recon2	0	0	1	0	0	0	0	0	0	0	0	0	0	0	0	0	0	0	0	0	0	0	0	0	0	0	0	0	0	0	0	0	0	0	0	0	0	0	0	0	0	0	0	0	0	0	0
N-acylsphingosine	CCCCCCCCCCCCC/C=C/[C@H]([C@@H](NC%91=O)CO)O.[*]%91	Recon2	0	1	1	0	0	0	0	0	0	0	0	0	0	0	0	0	0	0	0	0	0	0	0	0	0	0	0	0	0	0	0	0	0	0	0	0	0	0	0	0	0	0	0	0	0	0	0
NAD(1-)	NC(C1C=[N+]([C@H]2[C@H](O)[C@H](O)[C@@H](COP(OP(OC[C@@H]3[C@@H](O)[C@@H](O)[C@H](N4C5C(=C(N=CN=5)N)N=C4)O3)(=O)[O-])(=O)[O-])O2)C=CC=1)=O	Recon2	0	0	1	0	0	0	0	0	0	0	0	0	0	0	0	0	0	0	0	0	0	0	0	0	0	0	0	0	0	0	0	0	0	0	0	0	0	0	1	0	3	1	0	0	0	0	6
NADH(2-)	NC(C1CC=CN([C@H]2[C@H](O)[C@H](O)[C@@H](COP(OP(OC[C@@H]3[C@@H](O)[C@@H](O)[C@H](N4C5C(=C(N=CN=5)N)N=C4)O3)(=O)[O-])(=O)[O-])O2)C=1)=O	Recon2	0	2	1	0	0	0	0	0	0	0	0	0	0	0	0	0	0	0	0	0	0	0	0	0	0	0	0	0	0	0	0	0	0	0	0	0	0	0	0	0	1	1	0	0	0	0	2
NADP+(3-)	NC(C1C=[N+]([C@H]2[C@H](O)[C@H](O)[C@@H](COP(OP(OC[C@@H]3[C@@H](O)[C@@H](OP(=O)([O-])[O-])[C@H](N4C5C(=C(N=CN=5)N)N=C4)O3)(=O)[O-])(=O)[O-])O2)C=CC=1)=O	Recon2	0	0	1	0	0	0	0	0	0	0	0	0	0	0	0	0	0	0	0	0	0	0	0	0	0	0	0	0	0	0	0	0	0	0	0	0	0	0	1	0	3	1	0	0	0	0	6
NADPH(4-)	NC(C1CC=CN([C@H]2[C@H](O)[C@H](O)[C@@H](COP(OP(OC[C@@H]3[C@@H](O)[C@@H](OP(=O)([O-])[O-])[C@H](N4C5C(=C(N=CN=5)N)N=C4)O3)(=O)[O-])(=O)[O-])O2)C=1)=O	Recon2	0	2	1	0	0	0	0	0	0	0	0	0	0	0	0	0	0	0	0	0	0	0	0	0	0	0	0	0	0	0	0	0	0	0	0	0	0	0	0	0	1	1	0	0	0	0	2
N-arachidonoylglycinate	CCCCC/C=C\C/C=C\C/C=C\C/C=C\CCCC(NCC(=O)[O-])=O	Recon2	0	4	2	0	0	0	0	0	0	0	0	0	0	0	0	0	0	0	0	0	0	0	0	0	0	0	0	0	0	0	0	0	0	0	0	0	0	0	0	0	0	0	0	0	1	0	0
N-benzoylglycinate	[O-]C(CNC(C1C=CC=CC=1)=O)=O	Recon2	0	0	2	0	0	0	0	0	0	0	0	0	0	0	0	0	0	1	0	0	0	0	0	0	0	0	0	0	0	0	0	0	0	0	0	0	0	0	0	0	0	0	0	0	1	0	0
N-carbamoyl-beta-alaninate	NC(NCCC(=O)[O-])=O	Recon2	0	0	2	0	0	0	0	0	0	0	0	0	0	0	0	0	0	0	0	0	0	0	0	0	0	0	0	0	0	0	0	0	0	0	0	0	0	0	0	0	0	0	0	0	1	0	0
N-Carbamoyl-L-aspartate	NC(N[C@H](C(=O)[O-])CC(=O)[O-])=O	Recon2	0	0	3	0	0	0	0	0	0	0	0	0	0	0	0	0	0	0	0	0	0	0	0	0	0	0	0	0	0	0	0	0	0	0	0	0	0	0	0	0	0	0	0	0	2	0	0
nervonate	CCCCCCCC/C=C\CCCCCCCCCCCCCC(=O)[O-]	Recon2	0	1	1	0	0	0	0	0	0	0	0	0	0	0	0	0	0	0	0	0	0	0	0	0	0	0	0	0	0	0	0	0	0	0	0	0	0	0	0	0	0	0	0	0	1	0	0
nervonyl coenzyme A	CCCCCCCC/C=C\CCCCCCCCCCCCCC(SCCNC(CCNC([C@@H](C(COP(OP(OC[C@@H]1[C@@H](OP(=O)(O)O)[C@@H](O)[C@H](N2C3C(=C(N=CN=3)N)N=C2)O1)(=O)O)(=O)O)(C)C)O)=O)=O)=O	Recon2	0	1	3	0	0	0	0	0	0	0	0	0	0	0	0	0	0	0	0	0	0	0	0	0	0	0	0	0	0	0	0	0	0	0	0	0	0	0	0	0	1	1	0	0	0	0	4
NeuNGc	[H][C@]1([C@@H]([C@@H](CO)O)O)[C@H](NC(CO)=O)[C@@H](O)CC(C(=O)[O-])(O)O1	Recon2	0	0	2	0	0	0	0	0	0	0	0	0	0	0	0	0	0	0	0	0	0	0	0	0	0	0	0	0	0	0	0	0	0	0	0	0	0	0	0	0	0	0	0	0	1	0	0
Neurotensin	CCC(C(C(NC(C(=O)O)CC(C)C)=O)NC(C(NC(C1N(C(C(NC(C(NC(C2N(C(C(NC(C(NC(C(NC(C(NC(C(NC(C3NC(=O)CC3)=O)CC(C)C)=O)CC3C=CC(O)=CC=3)=O)CCC(=O)O)=O)CC(=O)N)=O)CCCCN)=O)CCC2)=O)CCCNC(=N)N)=O)CCCNC(=N)N)=O)CCC1)=O)CC1C=CC(O)=CC=1)=O)C	Recon2	0	0	16	0	0	0	0	0	0	0	0	0	0	0	0	0	0	0	0	0	0	0	0	0	0	0	0	0	0	0	0	0	0	0	0	0	0	0	0	0	0	0	0	0	2	0	0
N-Formimidoyl-L-glutamate	[H]C(N[C@H](C(=O)[O-])CCC(=O)[O-])=N	Recon2	0	0	2	0	0	0	0	0	0	0	0	0	0	0	0	0	0	0	0	0	0	0	0	0	0	0	0	0	0	0	0	0	0	0	0	0	0	0	0	0	0	0	0	0	2	0	0
N-formylanthranilate	[O-]C(C1C(NC=O)=CC=CC=1)=O	Recon2	0	0	2	0	0	0	0	0	0	0	0	0	0	0	0	0	0	1	0	0	0	0	0	0	0	0	0	0	0	0	0	0	2	0	2	2	1	0	0	0	0	0	0	0	1	0	0
N-formyl-L-kynurenine	[H]C(NC1C(C(C[C@@H](C(=O)O)N)=O)=CC=CC=1)=O	Recon2	0	0	3	0	0	0	0	0	0	0	0	0	0	0	0	0	0	1	0	0	0	0	0	0	0	0	0	0	0	0	0	0	0	0	0	0	0	0	0	0	0	0	0	0	1	0	0
Nicotinamide	NC(C1C=NC=CC=1)=O	Recon2	0	0	1	0	0	0	0	0	0	0	0	0	0	0	0	0	0	0	0	0	0	0	0	0	0	0	0	0	0	0	0	0	0	0	0	0	0	0	0	0	0	0	0	0	0	0	0
Nicotinate	OC(C1C=NC=CC=1)=O	Recon2	0	0	1	0	0	0	0	0	0	0	0	0	0	0	0	0	0	0	0	0	0	0	0	0	0	0	0	0	0	0	0	0	1	0	1	0	0	0	0	0	0	0	0	0	1	0	0
Nicotinate D-ribonucleoside	OC[C@@H]1[C@@H](O)[C@@H](O)[C@H]([N+]2C=C(C(=O)[O-])C=CC=2)O1	Recon2	0	0	1	0	0	0	0	0	0	0	0	0	0	0	0	0	0	0	0	0	0	0	0	0	0	0	0	0	0	0	0	0	1	0	1	0	0	0	0	0	0	0	0	0	1	0	0
Nicotinate D-ribonucleotide	O[C@@H]1[C@@H](COP(=O)([O-])[O-])O[C@@H]([N+]2C=C(C(=O)[O-])C=CC=2)[C@@H]1O	Recon2	0	0	1	0	0	0	0	0	0	0	0	0	0	0	0	0	0	0	0	0	0	0	0	0	0	0	0	0	0	0	0	0	1	0	1	0	0	0	1	0	2	0	0	0	1	0	4
Nitric oxide	O=[N] |^1:1|	Recon2	0	0	0	0	0	0	0	0	0	0	1	0	0	0	0	0	0	0	0	0	0	0	0	0	0	0	0	0	0	0	0	0	0	0	0	0	0	0	0	0	0	0	0	0	0	0	0
Nitrite	[O-]N=O	Recon2	0	0	0	0	0	0	0	0	0	0	1	0	0	0	0	0	0	0	0	0	0	0	0	0	0	0	0	0	0	0	0	0	0	0	0	0	0	0	0	0	0	0	0	0	0	0	0
N-methylethanolaminium phosphate(1-)	C[NH2+]CCOP(=O)([O-])[O-]	Recon2	0	0	0	0	0	0	0	0	0	0	0	0	0	0	0	0	0	0	0	0	0	0	0	0	0	0	0	0	0	0	0	0	0	0	0	0	0	0	0	0	0	0	0	0	0	0	0
N-methylputrescinium(2+)	C[NH2+]CCCC[NH3+]	Recon2	0	0	0	0	0	0	0	0	0	0	0	0	0	0	0	0	0	0	0	0	0	0	0	0	0	0	0	0	0	0	0	0	0	0	0	0	0	0	0	0	0	0	0	0	0	0	0
N-Methylserotonin	CNCCC1C2C(=CC=C(C=2)O)NC=1	Recon2	0	0	0	0	0	0	0	0	0	0	0	0	0	0	0	0	0	0	0	0	0	0	0	0	0	0	0	0	0	0	0	0	0	0	0	0	0	0	0	0	0	0	0	0	0	0	0
N-methyltyraminium	C[NH2+]CCC1C=CC(O)=CC=1	Recon2	0	0	0	0	0	0	0	0	0	0	0	0	0	0	0	0	0	0	0	0	0	0	0	0	0	0	0	0	0	0	0	0	0	0	0	0	0	0	0	0	0	0	0	0	0	0	0
NMN	NC(C1C=[N+]([C@H]2[C@H](O)[C@H](O)[C@@H](COP(=O)([O-])[O-])O2)C=CC=1)=O	Recon2	0	0	1	0	0	0	0	0	0	0	0	0	0	0	0	0	0	0	0	0	0	0	0	0	0	0	0	0	0	0	0	0	0	0	0	0	0	0	1	0	2	0	0	0	0	0	4
nonanoate	CCCCCCCCC(=O)[O-]	Recon2	0	0	1	0	0	0	0	0	0	0	0	0	0	0	0	0	0	0	0	0	0	0	0	0	0	0	0	0	0	0	0	0	0	0	0	0	0	0	0	0	0	0	0	0	1	0	0
nonanoylcoa	CCCCCCCCC(SCCNC(CCNC([C@@H](C(COP(OP(OC[C@@H]1[C@@H](OP(=O)(O)O)[C@@H](O)[C@H](N2C3C(=C(N=CN=3)N)N=C2)O1)(=O)O)(=O)O)(C)C)O)=O)=O)=O	Recon2	0	0	3	0	0	0	0	0	0	0	0	0	0	0	0	0	0	0	0	0	0	0	0	0	0	0	0	0	0	0	0	0	0	0	0	0	0	0	0	0	1	1	0	0	0	0	4
Norepinephrine	NCC(C1C=C(O)C(O)=CC=1)O	Recon2	0	0	0	0	0	0	0	0	0	0	0	0	0	0	0	0	0	0	0	0	0	0	0	0	0	0	0	0	0	0	0	0	0	0	0	0	0	0	0	0	0	0	0	0	0	0	0
N-phosphocreatinate(2-)	CN(C(NP(=O)([O-])[O-])=[NH2+])CC(=O)[O-]	Recon2	0	0	1	0	0	0	0	0	0	0	0	0	0	0	0	0	0	0	0	0	0	0	0	0	0	0	0	0	0	0	0	0	0	0	0	0	0	0	0	0	0	0	0	0	1	0	0
N-Ribosylnicotinamide	NC(C1C=[N+]([C@H]2[C@H](O)[C@H](O)[C@@H](CO)O2)C=CC=1)=O	Recon2	0	0	1	0	0	0	0	0	0	0	0	0	0	0	0	0	0	0	0	0	0	0	0	0	0	0	0	0	0	0	0	0	0	0	0	0	0	0	0	0	0	0	0	0	0	0	0
N-Trimethyl-2-aminoethylphosphonate	C[N+](CCP(=O)(O)O)(C)C	Recon2	0	0	0	0	0	0	0	0	0	0	0	0	0	0	0	0	0	0	0	0	0	0	0	0	0	0	0	0	0	0	0	0	0	0	0	0	0	0	0	0	0	0	0	0	0	0	0
O-acetylcarnitine	CC(O[C@@H](C[N+](C)(C)C)CC([O-])=O)=O	Recon2	0	0	2	0	0	0	0	0	0	0	0	0	0	0	0	0	0	0	0	0	0	0	0	0	0	0	0	0	0	0	0	0	0	0	0	0	0	0	0	0	0	0	0	0	2	0	0
O-alkylglycerone phosphate(2-)	[O-]P(OCC(CO%91)=O)(=O)[O-].[*]%91	Recon2	0	0	1	0	0	0	0	0	0	0	0	0	0	0	0	0	0	0	0	0	0	0	0	0	0	0	0	0	0	0	0	0	0	0	0	0	0	0	0	0	0	0	0	0	0	0	0
octadecanoate (n-C18:0)	CCCCCCCCCCCCCCCCCC(=O)[O-]	Recon2	0	0	1	0	0	0	0	0	0	0	0	0	0	0	0	0	0	0	0	0	0	0	0	0	0	0	0	0	0	0	0	0	0	0	0	0	0	0	0	0	0	0	0	0	1	0	0
octadecenoate (n-C18:1)	CCCCCCCC/C=C\CCCCCCCC(=O)O	Recon2	0	1	1	0	0	0	0	0	0	0	0	0	0	0	0	0	0	0	0	0	0	0	0	0	0	0	0	0	0	0	0	0	0	0	0	0	0	0	0	0	0	0	0	0	1	0	0
Octadecenoyl-CoA (n-C18:1CoA)	CCCCCCCC/C=C\CCCCCCCC(SCCNC(CCNC([C@@H](C(COP(OP(OC[C@@H]1[C@@H](OP(=O)(O)O)[C@@H](O)[C@H](N2C3C(=C(N=CN=3)N)N=C2)O1)(=O)O)(=O)O)(C)C)O)=O)=O)=O	Recon2	0	1	3	0	0	0	0	0	0	0	0	0	0	0	0	0	0	0	0	0	0	0	0	0	0	0	0	0	0	0	0	0	0	0	0	0	0	0	0	0	1	1	0	0	0	0	4
octanoate (n-C8:0)	CCCCCCCC(=O)[O-]	Recon2	0	0	1	0	0	0	0	0	0	0	0	0	0	0	0	0	0	0	0	0	0	0	0	0	0	0	0	0	0	0	0	0	0	0	0	0	0	0	0	0	0	0	0	0	1	0	0
Octanoyl-ACP	CCCCCCCC(S%91)=O.[*]%91	Recon2	0	0	1	0	0	0	0	0	0	0	0	0	0	0	0	0	0	0	0	0	0	0	0	0	0	0	0	0	0	0	0	0	0	0	0	0	0	0	0	0	0	0	0	0	0	0	0
Octanoyl-CoA (n-C8:0CoA)	CCCCCCCC(SCCNC(CCNC([C@@H](C(COP(OP(OC[C@@H]1[C@@H](OP(=O)([O-])[O-])[C@@H](O)[C@H](N2C3C(=C(N=CN=3)N)N=C2)O1)(=O)[O-])(=O)[O-])(C)C)O)=O)=O)=O	Recon2	0	0	3	0	0	0	0	0	0	0	0	0	0	0	0	0	0	0	0	0	0	0	0	0	0	0	0	0	0	0	0	0	0	0	0	0	0	0	0	0	1	1	0	0	0	0	4
oleate	CCCCCCCC/C=C\CCCCCCCC(=O)[O-]	Recon2	0	1	1	0	0	0	0	0	0	0	0	0	0	0	0	0	0	0	0	0	0	0	0	0	0	0	0	0	0	0	0	0	0	0	0	0	0	0	0	0	0	0	0	0	1	0	0
oleoyl-CoA(4-)	CCCCCCCC/C=C\CCCCCCCC(SCCNC(CCNC([C@@H](C(COP(OP(OC[C@@H]1[C@@H](OP(=O)([O-])[O-])[C@@H](O)[C@H](N2C3C(=C(N=CN=3)N)N=C2)O1)(=O)[O-])(=O)[O-])(C)C)O)=O)=O)=O	Recon2	0	1	3	0	0	0	0	0	0	0	0	0	0	0	0	0	0	0	0	0	0	0	0	0	0	0	0	0	0	0	0	0	0	0	0	0	0	0	0	0	1	1	0	0	0	0	4
O-Phospho-L-serine	N[C@H](C(O)=O)COP(O)(O)=O	Recon2	0	0	1	0	0	0	0	0	0	0	0	0	0	0	0	0	0	0	0	0	0	0	0	0	0	0	0	0	0	0	0	0	0	0	0	0	0	0	0	0	0	0	0	0	1	0	0
O-phosphonato-L-homoserine(2-)	[NH3+][C@H](C(=O)[O-])CCOP(=O)([O-])[O-]	Recon2	0	0	1	0	0	0	0	0	0	0	0	0	0	0	0	0	0	0	0	0	0	0	0	0	0	0	0	0	0	0	0	0	0	0	0	0	0	0	0	0	0	0	0	0	1	0	0
O-Propanoylcarnitine	CCC(OC(C[N+](C)(C)C)CC([O-])=O)=O	Recon2	0	0	2	0	0	0	0	0	0	0	0	0	0	0	0	0	0	0	0	0	0	0	0	0	0	0	0	0	0	0	0	0	0	0	0	0	0	0	0	0	0	0	0	0	2	0	0
Ornithine	NCCCC(C(O)=O)N	Recon2	0	0	1	0	0	0	0	0	0	0	0	0	0	0	0	0	0	0	0	0	0	0	0	0	0	0	0	0	0	0	0	0	0	0	0	0	0	0	0	0	0	0	0	0	1	0	0
Orotate	[O-]C(c1[nH]c(=O)[nH]c(=O)c1)=O	Recon2	0	0	1	0	0	0	0	0	0	0	0	0	0	0	0	0	0	0	0	0	0	0	0	0	0	0	0	0	0	0	0	0	0	0	0	0	0	0	0	0	0	0	0	0	1	0	0
Orotidine 5-phosphate	O[C@@H]1[C@@H](COP(=O)([O-])[O-])O[C@@H]([n]2c(=O)[nH]c(=O)cc2C(=O)[O-])[C@@H]1O	Recon2	0	0	1	0	0	0	0	0	0	0	0	0	0	0	0	0	0	0	0	0	0	0	0	0	0	0	0	0	0	0	0	0	0	0	0	0	0	0	0	0	1	0	0	0	1	0	2
oxalate(2-)	[O-]C(C(=O)[O-])=O	Recon2	0	0	2	0	0	0	0	0	0	0	0	0	0	0	0	0	0	0	0	0	0	0	0	0	0	0	0	0	0	0	0	0	0	0	0	0	0	0	0	0	0	0	0	0	2	0	0
oxalatosuccinate(3-)	[O-]C(CC(C(C(=O)[O-])=O)C(=O)[O-])=O	Recon2	0	0	4	0	0	0	0	0	0	0	0	0	0	0	0	0	0	0	0	0	0	0	0	0	1	0	0	0	0	0	0	0	0	0	0	0	0	0	0	0	0	0	0	0	3	0	0
Oxaloacetate	OC(CC(C(=O)O)=O)=O	Recon2	0	0	3	0	0	0	0	0	0	0	0	0	0	0	0	0	0	0	0	0	0	0	0	0	1	0	0	0	0	0	0	0	0	0	0	0	0	0	0	0	0	0	0	0	2	0	0
P(1),P(4)-bis(5-adenosyl) tetraphosphate(4-)	NC1=C2C(N([C@H]3[C@H](O)[C@H](O)[C@@H](COP(OP(OP(OP(OC[C@@H]4[C@@H](O)[C@@H](O)[C@H](N5C6C(=C(N=CN=6)N)N=C5)O4)(=O)[O-])(=O)[O-])(=O)[O-])(=O)[O-])O3)C=N2)=NC=N1	Recon2	0	0	0	0	0	0	0	0	0	0	0	0	0	0	0	0	0	0	0	0	0	0	0	0	0	0	0	0	0	0	0	0	0	0	0	0	0	0	0	0	2	2	0	0	0	0	4
palmitate	CCCCCCCCCCCCCCCC(=O)[O-]	Recon2	0	0	1	0	0	0	0	0	0	0	0	0	0	0	0	0	0	0	0	0	0	0	0	0	0	0	0	0	0	0	0	0	0	0	0	0	0	0	0	0	0	0	0	0	1	0	0
palmitoleyl-CoA(4-)	CCCCCC/C=C\CCCCCCCC(SCCNC(CCNC([C@@H](C(COP(OP(OC[C@@H]1[C@@H](OP(=O)([O-])[O-])[C@@H](O)[C@H](N2C3C(=C(N=CN=3)N)N=C2)O1)(=O)[O-])(=O)[O-])(C)C)O)=O)=O)=O	Recon2	0	1	3	0	0	0	0	0	0	0	0	0	0	0	0	0	0	0	0	0	0	0	0	0	0	0	0	0	0	0	0	0	0	0	0	0	0	0	0	0	1	1	0	0	0	0	4
Palmitoyl-ACP (n-C16:0ACP)	CCCCCCCCCCCCCCCC(S%91)=O.[*]%91	Recon2	0	0	1	0	0	0	0	0	0	0	0	0	0	0	0	0	0	0	0	0	0	0	0	0	0	0	0	0	0	0	0	0	0	0	0	0	0	0	0	0	0	0	0	0	0	0	0
Palmitoyl-CoA (n-C16:0CoA)	CCCCCCCCCCCCCCCC(SCCNC(CCNC([C@@H](C(COP(OP(OC[C@@H]1[C@@H](OP(=O)([O-])[O-])[C@@H](O)[C@H](N2C3C(=C(N=CN=3)N)N=C2)O1)(=O)[O-])(=O)[O-])(C)C)O)=O)=O)=O	Recon2	0	0	3	0	0	0	0	0	0	0	0	0	0	0	0	0	0	0	0	0	0	0	0	0	0	0	0	0	0	0	0	0	0	0	0	0	0	0	0	0	1	1	0	0	0	0	4
pantetheine	CC([C@H](C(NCCC(NCCS)=O)=O)O)(CO)C	Recon2	0	0	2	0	0	0	0	0	0	0	0	0	0	0	0	0	0	0	0	0	0	0	0	0	0	0	0	0	0	0	0	0	0	0	0	0	0	0	0	0	0	0	0	0	0	0	0
Pantetheine 4-phosphate	CC(C(C(NCCC(NCCS)=O)=O)O)(COP(=O)([O-])[O-])C	Recon2	0	0	2	0	0	0	0	0	0	0	0	0	0	0	0	0	0	0	0	0	0	0	0	0	0	0	0	0	0	0	0	0	0	0	0	0	0	0	0	0	0	0	0	0	0	0	0
pentanoylcoa	CCCCC(SCCNC(CCNC([C@@H](C(COP(OP(OC[C@@H]1[C@@H](OP(=O)(O)O)[C@@H](O)[C@H](N2C3C(=C(N=CN=3)N)N=C2)O1)(=O)O)(=O)O)(C)C)O)=O)=O)=O	Recon2	0	0	3	0	0	0	0	0	0	0	0	0	0	0	0	0	0	0	0	0	0	0	0	0	0	0	0	0	0	0	0	0	0	0	0	0	0	0	0	0	1	1	0	0	0	0	4
peroxynitrite	[O-]ON=O	Recon2	0	0	0	0	0	0	0	0	0	0	1	0	0	0	0	0	0	0	0	0	0	0	0	0	0	0	0	0	0	0	0	0	0	0	0	0	0	0	0	0	0	0	0	0	0	0	0
phenylacetaldehyde	[H]C(CC1C=CC=CC=1)=O	Recon2	0	0	1	0	0	0	0	0	0	0	0	0	0	0	0	0	0	0	0	0	0	0	0	0	0	0	0	0	0	0	0	0	0	0	0	0	0	0	0	0	0	0	0	0	0	0	0
phenylacetate	[O-]C(CC1C=CC=CC=1)=O	Recon2	0	0	1	0	0	0	0	0	0	0	0	0	0	0	0	0	0	0	0	0	0	0	0	0	0	0	0	0	0	0	0	0	0	0	0	0	0	0	0	0	0	0	0	0	1	0	0
phenylacetyl-CoA(4-)	CC([C@H](C(NCCC(NCCSC(CC1C=CC=CC=1)=O)=O)=O)O)(COP(OP(OC[C@@H]1[C@@H](OP(=O)([O-])[O-])[C@@H](O)[C@H](N2C3C(=C(N=CN=3)N)N=C2)O1)(=O)[O-])(=O)[O-])C	Recon2	0	0	3	0	0	0	0	0	0	0	0	0	0	0	0	0	0	0	0	0	0	0	0	0	0	0	0	0	0	0	0	0	0	0	0	0	0	0	0	0	1	1	0	0	0	0	4
phosphatidate(2-)	[O-]P(OCC(OC%91=O)COC%92=O)(=O)[O-].[*]%92.[*]%91	Recon2	0	0	2	0	0	0	0	0	0	0	0	0	0	0	0	0	0	0	0	0	0	0	0	0	0	0	0	0	0	0	0	0	0	0	0	0	0	0	0	0	0	0	0	0	2	0	0
Phosphatidylcholine	C[N+](CCOP(OC[C@H](OC%91=O)COC%92=O)(=O)O)(C)C.[*]%92.[*]%91	Recon2	0	0	2	0	0	0	0	0	0	0	0	0	0	0	0	0	0	0	0	0	0	0	0	0	0	0	0	0	0	0	0	0	0	0	0	0	0	0	0	0	0	0	0	0	2	0	0
phosphatidylethanolamine	NCCOP(OCC(OC%91=O)COC%92=O)(=O)O.[*]%92.[*]%91	Recon2	0	0	2	0	0	0	0	0	0	0	0	0	0	0	0	0	0	0	0	0	0	0	0	0	0	0	0	0	0	0	0	0	0	0	0	0	0	0	0	0	0	0	0	0	2	0	0
phosphatidylglycerol(1-)	OCC(COP(OCC(OC%91=O)COC%92=O)(=O)[O-])O.[*]%92.[*]%91	Recon2	0	0	2	0	0	0	0	0	0	0	0	0	0	0	0	0	0	0	0	0	0	0	0	0	0	0	0	0	0	0	0	0	0	0	0	0	0	0	0	0	0	0	0	0	2	0	0
phosphatidylinositol 4,5-bisphosphate	[H][C@](OC%91=O)(COP(O[C@H]1[C@H](O)[C@@H](OP(=O)(O)O)[C@H](OP(=O)(O)O)[C@@H](O)[C@H]1O)(=O)O)COC%92=O.[*]%92.[*]%91	Recon2	0	0	2	0	0	0	0	0	0	0	0	0	0	0	0	0	0	0	0	0	0	0	0	0	0	0	0	0	0	0	0	0	0	0	0	0	0	0	0	3	0	0	6	0	2	0	0
Phosphatidyl-N-dimethylethanolamine	CN(CCOP(OCC(OC%91=O)COC%92=O)(=O)O)C.[*]%92.[*]%91	Recon2	0	0	2	0	0	0	0	0	0	0	0	0	0	0	0	0	0	0	0	0	0	0	0	0	0	0	0	0	0	0	0	0	0	0	0	0	0	0	0	0	0	0	0	0	2	0	0
Phosphatidyl-N-methylethanolamine	CNCCOP(OCC(OC%91=O)COC%92=O)(=O)O.[*]%92.[*]%91	Recon2	0	0	2	0	0	0	0	0	0	0	0	0	0	0	0	0	0	0	0	0	0	0	0	0	0	0	0	0	0	0	0	0	0	0	0	0	0	0	0	0	0	0	0	0	2	0	0
phosphatidylserine	N[C@H](C(=O)O)COP(OCC(OC%91=O)COC%92=O)(=O)O.[*]%92.[*]%91	Recon2	0	0	3	0	0	0	0	0	0	0	0	0	0	0	0	0	0	0	0	0	0	0	0	0	0	0	0	0	0	0	0	0	0	0	0	0	0	0	0	0	0	0	0	0	3	0	0
Phosphodimethylethanolamine	CN(CCOP(=O)(O)O)C	Recon2	0	0	0	0	0	0	0	0	0	0	0	0	0	0	0	0	0	0	0	0	0	0	0	0	0	0	0	0	0	0	0	0	0	0	0	0	0	0	0	0	0	0	0	0	0	0	0
Phosphoenolpyruvate	OP(OC(C(=O)[O-])=C)(=O)O	Recon2	0	1	1	0	0	0	0	0	0	0	0	0	0	0	0	0	0	0	0	0	0	1	0	1	0	0	0	0	0	0	0	0	0	0	0	0	0	0	0	0	0	0	0	0	1	0	0
phylloquinone	CC(CCC[C@H](CCC[C@H](CCC/C(/C)=C/CC1C(=O)C2C(=CC=CC=2)C(=O)C=1C)C)C)C	Recon2	0	2	2	0	0	0	0	0	0	0	0	0	0	0	0	0	0	2	0	0	0	0	0	0	0	0	0	0	0	0	0	0	0	0	0	0	0	0	0	0	0	0	0	0	0	0	0
Picolinic acid	OC(C1N=CC=CC=1)=O	Recon2	0	0	1	0	0	0	0	0	0	0	0	0	0	0	0	0	0	0	0	0	0	0	0	0	0	0	0	0	0	0	0	0	0	0	1	1	0	0	0	0	0	0	0	0	1	0	0
Porphobilinogen	[NH3+]CC1=C(CC(=O)[O-])C(CCC(=O)[O-])=CN1	Recon2	0	0	2	0	0	0	0	0	0	0	0	0	0	0	0	0	0	0	0	0	0	0	0	0	0	0	0	0	0	0	0	0	0	0	0	0	0	0	0	0	0	0	0	0	2	0	0
pregnenolone	CC([C@@H]1[C@]2(C)[C@H]([C@H]3[C@H](CC2)[C@]2(C)C(C[C@H](CC2)O)=CC3)CC1)=O	Recon2	0	1	1	0	0	0	0	0	0	0	0	0	0	0	0	0	0	0	0	0	0	0	0	0	0	0	0	0	0	0	0	0	0	0	0	0	0	0	0	0	0	0	1	0	0	0	0
pregnenolone sulfate	CC([C@@H]1[C@]2(C)[C@H]([C@H]3[C@H](CC2)[C@]2(C)C(C[C@@H](OS(O)(=O)=O)CC2)=CC3)CC1)=O	Recon2	0	1	1	0	0	0	0	0	0	0	0	0	0	0	0	0	0	0	2	0	1	0	0	0	0	0	0	0	0	0	0	0	0	0	0	0	0	0	0	0	0	0	1	0	0	0	0
presqualene diphosphate(3-)	CC(=CCC/C(=C/CC/C(=C/[C@@H]1[C@@](CC/C=C(/CCC=C(C)C)\C)(C)[C@H]1COP(OP(=O)([O-])[O-])(=O)[O-])/C)/C)C	Recon2	0	5	0	0	0	0	0	0	0	0	0	0	0	0	0	0	0	0	0	0	0	0	0	0	0	0	0	0	0	0	0	0	0	0	0	0	0	0	0	0	0	0	0	0	0	0	0
progesterone	CC([C@@H]1[C@]2(C)[C@H]([C@H]3[C@H](CC2)[C@]2(C)C(=CC(CC2)=O)CC3)CC1)=O	Recon2	0	1	2	0	0	0	0	0	0	0	0	0	0	0	0	0	0	0	0	0	0	0	0	0	0	0	0	0	0	0	0	0	0	0	0	0	0	0	0	0	0	0	0	0	0	0	0
Propanoyl-CoA	CCC(SCCNC(CCNC([C@@H](C(COP(OP(OC[C@@H]1[C@@H](OP(=O)([O-])[O-])[C@@H](O)[C@H](N2C3C(=C(N=CN=3)N)N=C2)O1)(=O)[O-])(=O)[O-])(C)C)O)=O)=O)=O	Recon2	0	0	3	0	0	0	0	0	0	0	0	0	0	0	0	0	0	0	0	0	0	0	0	0	0	0	0	0	0	0	0	0	0	0	0	0	0	0	0	0	1	1	0	0	0	0	4
Propinol adenylate	CCC(OP(OC[C@@H]1[C@@H](O)[C@@H](O)[C@H](N2C3C(=C(N=CN=3)N)N=C2)O1)(=O)O)=O	Recon2	0	0	1	0	0	0	0	0	0	0	0	0	0	0	0	0	0	0	0	0	0	0	0	0	0	0	0	0	0	0	0	0	0	0	0	0	0	0	0	0	1	1	0	0	1	0	2
propionate	CCC(=O)[O-]	Recon2	0	0	1	0	0	0	0	0	0	0	0	0	0	0	0	0	0	0	0	0	0	0	0	0	0	0	0	0	0	0	0	0	0	0	0	0	0	0	0	0	0	0	0	0	1	0	0
propionyl-carnitine	C1C(F)=C([N+]([O-])=O)C=C(F)C=1C(NC(C(O)=O)CCC(O)=O)=O	Recon2	0	0	3	0	0	0	0	0	0	0	1	0	0	0	0	0	0	1	0	0	0	0	0	0	0	1	1	0	0	0	0	0	0	0	0	0	0	0	0	0	0	0	0	0	2	0	0
prostaglandin A1(1-)	CCCCC[C@@H](/C=C/[C@@H]1[C@@H](CCCCCCC(=O)[O-])C(=O)C=C1)O	Recon2	0	2	2	0	0	0	0	0	0	0	0	0	0	0	0	0	0	0	0	0	0	0	0	0	0	0	0	0	0	0	0	0	0	0	0	0	0	0	0	0	0	0	0	0	1	0	0
Prostaglandin A2	CCCCC[C@@H](/C=C/[C@@H]1[C@@H](C/C=C\CCCC(O)=O)C(=O)C=C1)O	Recon2	0	3	2	0	0	0	0	0	0	0	0	0	0	0	0	0	0	0	0	0	0	0	0	0	0	0	0	0	0	0	0	0	0	0	0	0	0	0	0	0	0	0	0	0	1	0	0
prostaglandin C1(1-)	CCCCC[C@@H](/C=C/C1[C@@H](CCCCCCC(=O)[O-])C(=O)CC=1)O	Recon2	0	2	2	0	0	0	0	0	0	0	0	0	0	0	0	0	0	0	0	0	0	0	0	0	0	0	0	0	0	0	0	0	0	0	0	0	0	0	0	0	0	0	0	0	1	0	0
prostaglandin D2(1-)	CCCCC[C@@H](/C=C/[C@H]1C(=O)C[C@H](O)[C@@H]1C/C=C\CCCC(=O)[O-])O	Recon2	0	2	2	0	0	0	0	0	0	0	0	0	0	0	0	0	0	0	0	0	0	0	0	0	0	0	0	0	0	0	0	0	0	0	0	0	0	0	0	0	0	0	0	0	1	0	0
prostaglandin E1(1-)	CCCCC[C@@H](/C=C/[C@@H]1[C@@H](CCCCCCC(=O)[O-])C(=O)C[C@H]1O)O	Recon2	0	1	2	0	0	0	0	0	0	0	0	0	0	0	0	0	0	0	0	0	0	0	0	0	0	0	0	0	0	0	0	0	0	0	0	0	0	0	0	0	0	0	0	0	1	0	0
prostaglandin E2(1-)	CCCCC[C@@H](/C=C/[C@@H]1[C@@H](C/C=C\CCCC(=O)[O-])C(=O)C[C@H]1O)O	Recon2	0	2	2	0	0	0	0	0	0	0	0	0	0	0	0	0	0	0	0	0	0	0	0	0	0	0	0	0	0	0	0	0	0	0	0	0	0	0	0	0	0	0	0	0	1	0	0
Prostaglandin E3	CC/C=C\C[C@@H](/C=C/[C@@H]1[C@@H](C/C=C\CCCC(O)=O)C(=O)C[C@H]1O)O	Recon2	0	3	2	0	0	0	0	0	0	0	0	0	0	0	0	0	0	0	0	0	0	0	0	0	0	0	0	0	0	0	0	0	0	0	0	0	0	0	0	0	0	0	0	0	1	0	0
prostaglandin F2alpha(1-)	CCCCC[C@@H](/C=C/[C@@H]1[C@@H](C/C=C\CCCC(=O)[O-])[C@@H](O)C[C@H]1O)O	Recon2	0	2	1	0	0	0	0	0	0	0	0	0	0	0	0	0	0	0	0	0	0	0	0	0	0	0	0	0	0	0	0	0	0	0	0	0	0	0	0	0	0	0	0	0	1	0	0
prostaglandin H2(1-)	CCCCC[C@@H](/C=C/[C@@H]1[C@@H](C/C=C\CCCC(=O)[O-])[C@H]2OO[C@@H]1C2)O	Recon2	0	2	1	0	0	0	0	0	0	0	0	0	0	0	0	0	0	0	0	0	0	0	0	0	0	0	0	0	0	0	0	0	0	0	0	0	0	0	0	0	0	0	0	0	1	0	0
prostaglandin I2(1-)	[H][C@@]12O/C(=C\CCCC(=O)[O-])/C[C@]1([H])[C@@H](/C=C/[C@H](CCCCC)O)[C@H](O)C2	Recon2	0	2	1	0	0	0	0	0	0	0	0	0	0	0	0	0	0	0	0	0	0	0	0	0	0	0	0	0	0	0	0	0	0	0	0	0	0	0	0	0	0	0	0	0	1	0	0
Prostaglandin J2	CCCCC[C@@H](/C=C/[C@H]1C(=O)C=C[C@@H]1C/C=C\CCCC(O)=O)O	Recon2	0	3	2	0	0	0	0	0	0	0	0	0	0	0	0	0	0	0	0	0	0	0	0	0	0	0	0	0	0	0	0	0	0	0	0	0	0	0	0	0	0	0	0	0	1	0	0
prostaglandin-b1	CCCCC[C@@H](/C=C/C1CCC(=O)C=1CCCCCCC(O)=O)O	Recon2	0	2	2	0	0	0	0	0	0	0	0	0	0	0	0	0	0	0	0	0	0	0	0	0	0	0	0	0	0	0	0	0	0	0	0	0	0	0	0	0	0	0	0	0	1	0	0
prostaglandin-b2	CCCCC[C@@H](/C=C/C1CCC(=O)C=1C/C=C\CCCC(O)=O)O	Recon2	0	3	2	0	0	0	0	0	0	0	0	0	0	0	0	0	0	0	0	0	0	0	0	0	0	0	0	0	0	0	0	0	0	0	0	0	0	0	0	0	0	0	0	0	1	0	0
prostaglandin-c2	CCCCC[C@@H](/C=C/C1[C@@H](C/C=C\CCCC(=O)O)C(=O)CC=1)O	Recon2	0	3	2	0	0	0	0	0	0	0	0	0	0	0	0	0	0	0	0	0	0	0	0	0	0	0	0	0	0	0	0	0	0	0	0	0	0	0	0	0	0	0	0	0	1	0	0
prostaglandin-d1	CCCCC[C@@H](/C=C/[C@H]1C(=O)C[C@H](O)[C@@H]1CCCCCCC(O)=O)O	Recon2	0	1	2	0	0	0	0	0	0	0	0	0	0	0	0	0	0	0	0	0	0	0	0	0	0	0	0	0	0	0	0	0	0	0	0	0	0	0	0	0	0	0	0	0	1	0	0
prostaglandin-d3	CC/C=C\C[C@@H](/C=C/[C@H]1C(=O)C[C@H](O)[C@@H]1C/C=C\CCCC(=O)O)O	Recon2	0	3	2	0	0	0	0	0	0	0	0	0	0	0	0	0	0	0	0	0	0	0	0	0	0	0	0	0	0	0	0	0	0	0	0	0	0	0	0	0	0	0	0	0	1	0	0
prostaglandin-f1alpha	CCCCC[C@@H](/C=C/[C@@H]1[C@@H](CCCCCCC(O)=O)[C@@H](O)C[C@H]1O)O	Recon2	0	1	1	0	0	0	0	0	0	0	0	0	0	0	0	0	0	0	0	0	0	0	0	0	0	0	0	0	0	0	0	0	0	0	0	0	0	0	0	0	0	0	0	0	1	0	0
prostaglandin-f2beta	CCCCC[C@@H](/C=C/[C@@H]1[C@@H](C/C=C\CCCC(O)=O)[C@H](O)C[C@H]1O)O	Recon2	0	2	1	0	0	0	0	0	0	0	0	0	0	0	0	0	0	0	0	0	0	0	0	0	0	0	0	0	0	0	0	0	0	0	0	0	0	0	0	0	0	0	0	0	1	0	0
prostaglandin-g2	CCCCC[C@@H](/C=C/[C@@H]1[C@@H](C/C=C\CCCC(=O)O)[C@H]2OO[C@@H]1C2)OO	Recon2	0	2	1	0	0	0	0	0	0	0	0	0	0	0	0	0	0	0	0	0	0	0	0	0	0	0	0	0	0	0	0	0	0	0	0	0	0	0	0	0	0	0	0	0	1	0	0
Protoheme	CC1C2=CC3N4C(C=C5[N+]6[Fe-2]74[n]4c(=CC(=[N+]27)C=1CCC(=O)O)c(CCC(=O)O)c(C)c4=CC=6C(C=C)=C5C)=C(C=C)C=3C	Recon2	0	6	2	0	0	0	0	0	0	0	0	0	0	0	0	0	0	0	0	0	0	0	0	0	0	0	0	0	0	0	0	0	0	0	0	0	0	0	0	0	0	0	0	0	2	0	0
Protoporphyrin	Cc1c2nc(cc3c(CCC(=O)O)c(C)c(cc4c(C=C)c(C)c(cc5c(C=C)c(C)c(c2)[n-]5)n4)[n-]3)c1CCC(=O)O	Recon2
Protoporphyrinogen IX	CC1C(CCC(=O)[O-])=C2NC=1CC1=C(C)C(C=C)=C(CC3=C(C)C(C=C)=C(CC4=C(C)C(CCC(=O)[O-])=C(C2)N4)N3)N1	Recon2	0	2	2	0	0	0	0	0	0	0	0	0	0	0	0	0	0	0	0	0	0	0	0	0	0	0	0	0	0	0	0	0	0	0	0	0	0	0	0	0	0	0	0	0	2	0	0
Psychosine sulfate	CCCCCCCCCCCCC/C=C/[C@H]([C@H](CO[C@H]1[C@H](O)[C@@H](O)[C@@H](O)[C@@H](COS(=O)(=O)O)O1)N)O	Recon2	0	1	0	0	0	0	0	0	0	0	0	0	0	0	0	0	0	0	2	0	1	0	0	0	0	0	0	0	0	0	0	0	0	0	0	0	0	0	0	0	0	0	0	2	0	0	0
psychosine(1+)	CCCCCCCCCCCCC/C=C/[C@H]([C@H](CO[C@H]1[C@H](O)[C@@H](O)[C@@H](O)[C@@H](CO)O1)[NH3+])O	Recon2	0	1	0	0	0	0	0	0	0	0	0	0	0	0	0	0	0	0	0	0	0	0	0	0	0	0	0	0	0	0	0	0	0	0	0	0	0	0	0	0	0	0	0	2	0	0	0
Pyridoxal	CC1C(O)=C(C=O)C(CO)=CN=1	Recon2	0	0	1	0	0	0	0	0	0	0	0	0	0	0	0	0	0	0	0	0	0	0	0	0	0	0	0	0	0	0	0	0	0	0	0	0	0	0	0	0	0	0	0	0	0	0	0
Pyridoxal 5-phosphate	[H]C(C1C(O)=C(C)N=CC=1COP(=O)([O-])[O-])=O	Recon2	0	0	1	0	0	0	0	0	0	0	0	0	0	0	0	0	0	0	0	0	0	0	0	0	0	0	0	0	0	0	0	0	0	0	0	0	0	0	0	0	0	0	0	0	0	0	0
Pyridoxamine	CC1C(O)=C(C[NH3+])C(CO)=CN=1	Recon2	0	0	0	0	0	0	0	0	0	0	0	0	0	0	0	0	0	0	0	0	0	0	0	0	0	0	0	0	0	0	0	0	0	0	0	0	0	0	0	0	0	0	0	0	0	0	0
Pyridoxamine 5-phosphate	CC1C(O)=C(C[NH3+])C(COP(=O)([O-])[O-])=CN=1	Recon2	0	0	0	0	0	0	0	0	0	0	0	0	0	0	0	0	0	0	0	0	0	0	0	0	0	0	0	0	0	0	0	0	0	0	0	0	0	0	0	0	0	0	0	0	0	0	0
Pyridoxine	CC1C(O)=C(CO)C(CO)=CN=1	Recon2	0	0	0	0	0	0	0	0	0	0	0	0	0	0	0	0	0	0	0	0	0	0	0	0	0	0	0	0	0	0	0	0	0	0	0	0	0	0	0	0	0	0	0	0	0	0	0
Pyridoxine 5-phosphate	CC1C(O)=C(CO)C(COP(=O)([O-])[O-])=CN=1	Recon2	0	0	0	0	0	0	0	0	0	0	0	0	0	0	0	0	0	0	0	0	0	0	0	0	0	0	0	0	0	0	0	0	0	0	0	0	0	0	0	0	0	0	0	0	0	0	0
pyruvate	CC(C(=O)[O-])=O	Recon2	0	0	2	0	0	0	0	0	0	0	0	0	0	0	0	0	0	0	0	0	0	0	0	0	0	0	0	0	0	0	0	0	0	0	0	0	0	0	0	0	0	0	0	0	1	0	0
quinolinate(2-)	[O-]C(C1C(C(=O)[O-])=NC=CC=1)=O	Recon2	0	0	2	0	0	0	0	0	0	0	0	0	0	0	0	0	0	0	0	0	0	0	0	0	0	0	0	0	0	0	0	0	1	0	2	1	0	0	0	0	0	0	0	0	2	0	0
quinoline-4,8-diol	OC1C2C(=C(C=CC=2)O)N=CC=1	Recon2	0	0	0	0	0	0	0	0	0	0	0	0	0	0	0	0	0	0	0	0	0	0	0	0	0	0	0	0	0	0	0	0	0	0	0	0	0	0	0	0	0	0	0	0	0	0	0
retinal	[H]C(C=C(C=CC=C(C=CC1C(C)(C)CCCC=1C)C)C)=O	Recon2	0	5	1	0	0	0	0	0	0	0	0	0	0	0	0	0	0	0	0	0	0	0	0	0	0	0	0	0	0	0	0	0	0	0	0	0	0	0	0	0	0	0	0	0	0	0	0
retinol	CC(=CCO)C=CC=C(C=CC1C(C)(C)CCCC=1C)C	Recon2	0	5	0	0	0	0	0	0	0	0	0	0	0	0	0	0	0	0	0	0	0	0	0	0	0	0	0	0	0	0	0	0	0	0	0	0	0	0	0	0	0	0	0	0	0	0	0
reverse-triiodthyronine	NC(C(O)=O)CC1C=C(I)C(OC2C=C(I)C(O)=C(I)C=2)=CC=1	Recon2	0	0	1	0	0	0	0	0	0	0	0	0	0	0	0	0	0	0	0	0	0	0	0	0	0	0	0	0	0	0	0	0	0	0	0	0	0	0	0	0	0	0	0	0	1	0	0
Riboflavin	Cc1c(C)cc2c(nc3c(=O)[nH]c(=O)nc3[n]2C[C@@H]([C@@H]([C@@H](CO)O)O)O)c1	Recon2
S-(2-Methylbutanoyl)-dihydrolipoamide	CCC(C(SCCC(CCCCC(=O)N)S)=O)C	Recon2	0	0	2	0	0	0	0	0	0	0	0	0	0	0	0	0	0	0	0	0	0	0	0	0	0	0	0	0	0	0	0	0	0	0	0	0	0	0	0	0	0	0	0	0	0	0	0
S-(2-Methylpropanoyl)-dihydrolipoamide	CC(C(SCCC(CCCCC(=O)N)S)=O)C	Recon2	0	0	2	0	0	0	0	0	0	0	0	0	0	0	0	0	0	0	0	0	0	0	0	0	0	0	0	0	0	0	0	0	0	0	0	0	0	0	0	0	0	0	0	0	0	0	0
S-(3-Methylbutanoyl)-dihydrolipoamide	CC(CC(SCCC(CCCCC(=O)N)S)=O)C	Recon2	0	0	2	0	0	0	0	0	0	0	0	0	0	0	0	0	0	0	0	0	0	0	0	0	0	0	0	0	0	0	0	0	0	0	0	0	0	0	0	0	0	0	0	0	0	0	0
S-(hydroxymethyl)glutathione(1-)	[NH3+][C@H](C(=O)[O-])CCC(N[C@H](C(NCC(=O)[O-])=O)CSCO)=O	Recon2	0	0	4	0	0	0	0	0	0	0	0	0	0	0	0	0	0	0	0	0	0	0	0	0	0	0	0	0	0	0	0	0	0	0	0	0	0	0	0	0	0	0	0	0	2	0	0
S-(PGA1)-glutathione	CCCCCC(O)C=CC1C(CCCCCCC(O)=O)C(=O)CC1SCC(NC(CCC(N)C(O)=O)=O)C(NCC(O)=O)=O	Recon2	0	1	6	0	0	0	0	0	0	0	0	0	0	0	0	0	0	0	0	0	0	0	0	0	0	0	0	0	0	0	0	0	0	0	0	0	0	0	0	0	0	0	0	0	3	0	0
S-Acetyldihydrolipoamide	CC(SC(CCCCC(=O)N)CCS)=O	Recon2	0	0	2	0	0	0	0	0	0	0	0	0	0	0	0	0	0	0	0	0	0	0	0	0	0	0	0	0	0	0	0	0	0	0	0	0	0	0	0	0	0	0	0	0	0	0	0
S-Adenosyl-L-homocysteine	N[C@H](C(O)=O)CCSC[C@@H]1[C@@H](O)[C@@H](O)[C@H](N2C3C(=C(N=CN=3)N)N=C2)O1	Recon2	0	0	1	0	0	0	0	0	0	0	0	0	0	0	0	0	0	0	0	0	0	0	0	0	0	0	0	0	0	0	0	0	0	0	0	0	0	0	0	0	0	0	0	0	1	0	0
S-Adenosyl-L-methionine	C[S+](C[C@@H]1[C@@H](O)[C@@H](O)[C@H](N2C3C(=C(N=CN=3)N)N=C2)O1)CC[C@@H](C(O)=O)N	Recon2	0	0	1	0	0	0	0	0	0	0	0	0	0	0	0	0	0	0	0	0	0	0	0	0	0	0	0	0	0	0	0	0	0	0	0	0	0	0	0	0	0	0	0	0	1	0	0
S-Adenosylmethioninamine	C[S+](C[C@@H]1[C@@H](O)[C@@H](O)[C@H](N2C3C(=C(N=CN=3)N)N=C2)O1)CCC[NH3+]	Recon2	0	0	0	0	0	0	0	0	0	0	0	0	0	0	0	0	0	0	0	0	0	0	0	0	0	0	0	0	0	0	0	0	0	0	0	0	0	0	0	0	0	0	0	0	0	0	0
Sarcosine	CNCC(O)=O	Recon2	0	0	1	0	0	0	0	0	0	0	0	0	0	0	0	0	0	0	0	0	0	0	0	0	0	0	0	0	0	0	0	0	0	0	0	0	0	0	0	0	0	0	0	0	1	0	0
Se-Adenosylselenohomocysteine	C1N=C(N)C2N=CN(C3OC(C[Se]CCC(N)C(O)=O)C(O)C3O)C=2N=1	Recon2	0	0	1	0	0	0	0	0	0	0	0	0	0	0	0	0	0	0	0	0	0	0	0	0	0	0	0	0	0	0	0	0	0	0	0	0	0	0	0	0	0	0	0	0	1	0	0
Se-Adenosylselenomethionine	C[Se+](C[C@@H]1[C@@H](O)[C@@H](O)[C@H](N2C3C(=C(N=CN=3)N)N=C2)O1)CC[C@@H](C(=O)O)N	Recon2	0	0	1	0	0	0	0	0	0	0	0	0	0	0	0	0	0	0	0	0	0	0	0	0	0	0	0	0	0	0	0	0	0	0	0	0	0	0	0	0	0	0	0	0	1	0	0
sebacicacid	OC(CCCCCCCCC(=O)O)=O	Recon2	0	0	2	0	0	0	0	0	0	0	0	0	0	0	0	0	0	0	0	0	0	0	0	0	0	0	0	0	0	0	0	0	0	0	0	0	0	0	0	0	0	0	0	0	2	0	0
sedoheptulose 1,7-bisphosphate(4-)	O[C@@H]([C@H]([C@H]([C@@H](C(COP(=O)([O-])[O-])=O)O)O)O)COP(=O)([O-])[O-]	Recon2	0	0	1	0	0	0	0	0	0	0	0	0	0	0	0	0	0	0	0	0	0	0	0	0	0	0	0	0	0	0	0	0	0	0	0	0	0	0	0	0	0	0	0	0	0	0	0
Sedoheptulose 7-phosphate	OCC([C@H]([C@@H]([C@@H]([C@@H](COP(=O)([O-])[O-])O)O)O)O)=O	Recon2	0	0	1	0	0	0	0	0	0	0	0	0	0	0	0	0	0	0	0	0	0	0	0	0	0	0	0	0	0	0	0	0	0	0	0	0	0	0	0	0	0	0	0	0	0	0	0
selenate	[O-][Se](=O)(=O)[O-]	Recon2	0	0	0	0	0	0	0	0	0	0	0	0	0	0	0	0	0	0	0	0	0	0	0	0	0	0	0	0	0	0	0	0	0	0	0	0	0	0	0	0	0	0	0	0	0	0	0
Selenocystathionine	N[C@H](C(=O)O)CC[Se]C[C@@H](C(=O)O)N	Recon2	0	0	2	0	0	0	0	0	0	0	0	0	0	0	0	0	0	0	0	0	0	0	0	0	0	0	0	0	0	0	0	0	0	0	0	0	0	0	0	0	0	0	0	0	2	0	0
selenocysteine	NC(C(=O)O)C[SeH]	Recon2	0	0	1	0	0	0	0	0	0	0	0	0	0	0	0	0	0	0	0	0	0	0	0	0	0	0	0	0	0	0	0	0	0	0	0	0	0	0	0	0	0	0	0	0	1	0	0
Selenohomocysteine	C[Se]CC(C(=O)O)N	Recon2	0	0	1	0	0	0	0	0	0	0	0	0	0	0	0	0	0	0	0	0	0	0	0	0	0	0	0	0	0	0	0	0	0	0	0	0	0	0	0	0	0	0	0	0	1	0	0
selenomethionine	C[Se]CCC(C(O)=O)N	Recon2	0	0	1	0	0	0	0	0	0	0	0	0	0	0	0	0	0	0	0	0	0	0	0	0	0	0	0	0	0	0	0	0	0	0	0	0	0	0	0	0	0	0	0	0	1	0	0
Selenomethionine se-oxide	C[Se](CCC(N)C(O)=O)=O	Recon2	0	0	1	0	0	0	0	0	0	0	0	0	0	0	0	0	0	0	0	0	0	0	0	0	0	0	0	0	0	0	0	0	0	0	0	0	0	0	0	0	0	0	0	0	1	0	0
Selenophosphate	[O-]P(=[Se])([O-])[O-]	Recon2	0	0	0	0	0	0	0	0	0	0	0	0	0	0	0	0	0	0	0	0	0	0	0	0	0	0	0	0	0	0	0	0	0	0	0	0	0	0	0	0	0	0	0	0	0	0	0
serotonin(1+)	[NH3+]CCC1C2C(=CC=C(C=2)O)NC=1	Recon2	0	0	0	0	0	0	0	0	0	0	0	0	0	0	0	0	0	0	0	0	0	0	0	0	0	0	0	0	0	0	0	0	0	0	0	0	0	0	0	0	0	0	0	0	0	0	0
S-formylglutathionate(1-)	[NH3+][C@H](C(=O)[O-])CCC(N[C@H](C(NCC(=O)[O-])=O)CSC=O)=O	Recon2	0	0	5	0	0	0	0	0	0	0	0	0	0	0	0	0	0	0	0	0	0	0	0	0	0	0	0	0	0	0	0	0	0	0	0	0	0	0	0	0	0	0	0	0	2	0	0
S-Glutaryldihydrolipoamide	NC(CCCCC(CCSC(CCCC(=O)O)=O)S)=O	Recon2	0	0	3	0	0	0	0	0	0	0	0	0	0	0	0	0	0	0	0	0	0	0	0	0	0	0	0	0	0	0	0	0	0	0	0	0	0	0	0	0	0	0	0	0	1	0	0
Sialyl-3-paragloboside	[H][C@]1([C@@H]([C@@H](CO)O)O)[C@H](NC(=O)C)[C@@H](O)C[C@@](C(=O)O)(O[C@@H]2[C@@H](O)[C@H](O[C@@H]3[C@@H](CO)O[C@@H](O[C@@H]4[C@@H](O)[C@H](O[C@@H]5[C@@H](CO)O[C@@H](OC[C@@H]([C@@H](/C=C/CCCCCCCCCCCCC)O)NC%91=O)[C@H](O)[C@H]5O)O[C@H](CO)[C@@H]4O)[C@H](NC(=O)C)[C@H]3O)O[C@H](CO)[C@@H]2O)O1.[*]%91	Recon2	0	1	4	0	0	0	0	0	0	0	0	0	0	0	0	0	0	0	0	0	0	0	0	0	0	0	0	0	0	0	0	0	0	0	0	0	0	0	0	0	0	0	0	7	1	0	0
sn-Glycero-3-phosphocholine	C[N+](CCOP(OC[C@@H](CO)O)([O-])=O)(C)C	Recon2	0	0	0	0	0	0	0	0	0	0	0	0	0	0	0	0	0	0	0	0	0	0	0	0	0	0	0	0	0	0	0	0	0	0	0	0	0	0	0	0	0	0	0	0	0	0	0
Spermidine	[NH3+]CCCC[NH2+]CCC[NH3+]	Recon2	0	0	0	0	0	0	0	0	0	0	0	0	0	0	0	0	0	0	0	0	0	0	0	0	0	0	0	0	0	0	0	0	0	0	0	0	0	0	0	0	0	0	0	0	0	0	0
spermine(4+)	[NH3+]CCC[NH2+]CCCC[NH2+]CCC[NH3+]	Recon2	0	0	0	0	0	0	0	0	0	0	0	0	0	0	0	0	0	0	0	0	0	0	0	0	0	0	0	0	0	0	0	0	0	0	0	0	0	0	0	0	0	0	0	0	0	0	0
sphinganine(1+)	CCCCCCCCCCCCCCC[C@H]([C@H](CO)[NH3+])O	Recon2	0	0	0	0	0	0	0	0	0	0	0	0	0	0	0	0	0	0	0	0	0	0	0	0	0	0	0	0	0	0	0	0	0	0	0	0	0	0	0	0	0	0	0	0	0	0	0
sphingomyelin betaine	CCCCCCCCCCCCC/C=C/[C@H]([C@@H](NC%91=O)COP(OCC[N+](C)(C)C)(=O)O)O.[*]%91	Recon2	0	1	1	0	0	0	0	0	0	0	0	0	0	0	0	0	0	0	0	0	0	0	0	0	0	0	0	0	0	0	0	0	0	0	0	0	0	0	0	0	0	0	0	0	0	0	0
sphingosine 1-phosphate(1-)	CCCCCCCCCCCCC/C=C/[C@H]([C@H](COP(=O)([O-])[O-])[NH3+])O	Recon2	0	1	0	0	0	0	0	0	0	0	0	0	0	0	0	0	0	0	0	0	0	0	0	0	0	0	0	0	0	0	0	0	0	0	0	0	0	0	0	0	0	0	0	0	0	0	0
sphingosine(1+)	CCCCCCCCCCCCC/C=C/[C@H]([C@H](CO)[NH3+])O	Recon2	0	1	0	0	0	0	0	0	0	0	0	0	0	0	0	0	0	0	0	0	0	0	0	0	0	0	0	0	0	0	0	0	0	0	0	0	0	0	0	0	0	0	0	0	0	0	0
sphingosylphosphorylcholine	CCC1N(C2C=CC(C(C)(C)C)=CC=2)N=C(CC(C)(C)C)C=1C(O)=O	Recon2	0	0	1	0	0	0	0	0	0	0	0	0	0	0	0	0	0	0	0	0	0	0	0	0	0	0	0	0	0	0	0	0	0	0	0	0	0	0	0	0	0	0	0	0	1	0	0
squalene	CC(C)=CCC/C(/C)=C/CC/C(/C)=C/CC/C=C(/CC/C=C(/CCC=C(C)C)\C)\C	Recon2	0	6	0	0	0	0	0	0	0	0	0	0	0	0	0	0	0	0	0	0	0	0	0	0	0	0	0	0	0	0	0	0	0	0	0	0	0	0	0	0	0	0	0	0	0	0	0
S-Succinyldihydrolipoamide	NC(CCCCC(CCSC(CCC(=O)O)=O)S)=O	Recon2	0	0	3	0	0	0	0	0	0	0	0	0	0	0	0	0	0	0	0	0	0	0	0	0	0	0	0	0	0	0	0	0	0	0	0	0	0	0	0	0	0	0	0	0	1	0	0
S-Sulfo-L-cysteine	N[C@H](C(O)=O)CSS(O)(=O)=O	Recon2	0	0	1	0	0	0	0	0	0	0	0	0	0	0	0	0	0	0	2	0	1	0	0	0	0	0	0	0	0	1	0	0	0	0	0	0	0	0	0	0	0	0	0	0	1	0	0
stearidonic acid C18:4, n-3	CC/C=C\C/C=C\C/C=C\C/C=C\CCCCC(O)=O	Recon2	0	4	1	0	0	0	0	0	0	0	0	0	0	0	0	0	0	0	0	0	0	0	0	0	0	0	0	0	0	0	0	0	0	0	0	0	0	0	0	0	0	0	0	0	1	0	0
stearidonyl coenzyme A	CC/C=C\C/C=C\C/C=C\C/C=C\CCCCC(SCCNC(CCNC([C@@H](C(COP(OP(OC[C@@H]1[C@@H](OP(=O)(O)O)[C@@H](O)[C@H](N2C3C(=C(N=CN=3)N)N=C2)O1)(=O)O)(=O)O)(C)C)O)=O)=O)=O	Recon2	0	4	3	0	0	0	0	0	0	0	0	0	0	0	0	0	0	0	0	0	0	0	0	0	0	0	0	0	0	0	0	0	0	0	0	0	0	0	0	0	1	1	0	0	0	0	4
Stearoyl-CoA (n-C18:0CoA)	CCCCCCCCCCCCCCCCCC(SCCNC(CCNC([C@@H](C(COP(OP(OC[C@@H]1[C@@H](OP(=O)([O-])[O-])[C@@H](O)[C@H](N2C3C(=C(N=CN=3)N)N=C2)O1)(=O)[O-])(=O)[O-])(C)C)O)=O)=O)=O	Recon2	0	0	3	0	0	0	0	0	0	0	0	0	0	0	0	0	0	0	0	0	0	0	0	0	0	0	0	0	0	0	0	0	0	0	0	0	0	0	0	0	1	1	0	0	0	0	4
Succinate	[O-]C(CCC(=O)[O-])=O	Recon2	0	0	2	0	0	0	0	0	0	0	0	0	0	0	0	0	0	0	0	0	0	0	0	0	0	0	0	0	0	0	0	0	0	0	0	0	0	0	0	0	0	0	0	0	2	0	0
Succinic semialdehyde	[O-]C(CCC=O)=O	Recon2	0	0	2	0	0	0	0	0	0	0	0	0	0	0	0	0	0	0	0	0	0	0	0	0	0	0	0	0	0	0	0	0	0	0	0	0	0	0	0	0	0	0	0	0	1	0	0
Succinyl-CoA	CC([C@H](C(NCCC(NCCSC(CCC(=O)[O-])=O)=O)=O)O)(COP(OP(OC[C@@H]1[C@@H](OP(=O)([O-])[O-])[C@@H](O)[C@H](N2C3C(=C(N=CN=3)N)N=C2)O1)(=O)[O-])(=O)[O-])C	Recon2	0	0	4	0	0	0	0	0	0	0	0	0	0	0	0	0	0	0	0	0	0	0	0	0	0	0	0	0	0	0	0	0	0	0	0	0	0	0	0	0	1	1	0	0	1	0	4
Sucrose	OC[C@@H]1[C@@H](O)[C@H](O)[C@@H](O)[C@@H](O[C@]2([C@@H](O)[C@H](O)[C@@H](CO)O2)CO)O1	Recon2	0	0	0	0	0	0	0	0	0	0	0	0	0	0	0	0	0	0	0	0	0	0	0	0	0	0	0	0	0	0	0	0	0	0	0	0	0	0	0	0	0	0	0	2	0	0	0
sulfate	[O-]S(=O)(=O)[O-]	Recon2	0	0	0	0	0	0	0	0	0	0	0	0	0	0	0	0	0	0	2	0	1	0	0	0	0	0	0	0	0	0	0	0	0	0	0	0	0	0	0	0	0	0	0	0	0	0	0
Sulfate derivative of norepinephrine	CSC1NC2N=CN=C(N)C=2C=1C#N	Recon2	0	0	0	0	0	0	0	0	0	0	0	0	0	0	0	0	0	0	0	0	0	0	0	0	0	0	0	0	0	0	0	0	0	0	0	0	0	0	0	0	0	0	0	0	0	0	0
sulfoglycolithocholate(2-)	[H][C@@]12C[C@H](OS(=O)(=O)[O-])CC[C@]1(C)[C@]1([H])[C@@]([C@]3([C@@](CC1)(C)[C@]([C@@H](CCC(NCC(=O)[O-])=O)C)([H])CC3)[H])([H])CC2	Recon2	0	0	2	0	0	0	0	0	0	0	0	0	0	0	0	0	0	0	2	0	1	0	0	0	0	0	0	0	0	0	0	0	0	0	0	0	0	0	0	0	0	0	1	0	1	0	0
superoxide	[O][O-] |^1:0|	Recon2	0	0	0	0	0	0	0	0	0	0	0	0	0	0	0	0	0	0	0	0	0	0	0	0	0	0	0	0	0	0	0	0	0	0	0	0	0	0	0	0	0	0	0	0	0	0	0
taurine	NCCS(=O)(=O)O	Recon2	0	0	0	0	0	0	0	0	0	0	0	0	0	0	0	0	0	0	2	0	1	0	0	0	0	0	0	0	0	0	0	0	0	0	0	0	0	0	0	0	0	0	0	0	0	0	0
taurochenodeoxycholate	[H][C@]12C[C@@H](O)[C@]3([H])[C@@](CC[C@]4([C@@]3([H])CC[C@@]4([C@@H](CCC(NCCS(=O)(=O)[O-])=O)C)[H])C)([H])[C@@]1(C)CC[C@@H](O)C2	Recon2	0	0	1	0	0	0	0	0	0	0	0	0	0	0	0	0	0	0	2	0	1	0	0	0	0	0	0	0	0	0	0	0	0	0	0	0	0	0	0	0	0	0	2	0	0	0	0
taurocholate	[H][C@]12C[C@@H](O)[C@]3([H])[C@@](C[C@@H]([C@]4([C@@]3([H])CC[C@@]4([C@@H](CCC(NCCS(=O)(=O)[O-])=O)C)[H])C)O)([H])[C@@]1(C)CC[C@@H](O)C2	Recon2	0	0	1	0	0	0	0	0	0	0	0	0	0	0	0	0	0	0	2	0	1	0	0	0	0	0	0	0	0	0	0	0	0	0	0	0	0	0	0	0	0	0	3	0	0	0	0
taurodeoxycholate	[H][C@@]12C[C@H](O)CC[C@]1(C)[C@]1([H])[C@@]([C@]3([C@@]([C@H](C1)O)(C)[C@]([C@@H](CCC(NCCS(=O)(=O)[O-])=O)C)([H])CC3)[H])([H])CC2	Recon2	0	0	1	0	0	0	0	0	0	0	0	0	0	0	0	0	0	0	2	0	1	0	0	0	0	0	0	0	0	0	0	0	0	0	0	0	0	0	0	0	0	0	2	0	0	0	0
Taurodeoxycholic acid	C[C@@H]([C@@H]1[C@]2(C)[C@H]([C@H]3[C@H](C[C@@H]2O)[C@]2(C)[C@@H](C[C@@H](CC2)O)CC3)CC1)CCC(NCCS(O)(=O)=O)=O	Recon2	0	0	1	0	0	0	0	0	0	0	0	0	0	0	0	0	0	0	2	0	1	0	0	0	0	0	0	0	0	0	0	0	0	0	0	0	0	0	0	0	0	0	2	0	0	0	0
taurolithocholate	C[C@@H]([C@@H]1[C@]2(C)[C@H]([C@H]3[C@H](CC2)[C@]2(C)[C@@H](C[C@@H](CC2)O)CC3)CC1)CCC(NCCS([O-])(=O)=O)=O	Recon2	0	0	1	0	0	0	0	0	0	0	0	0	0	0	0	0	0	0	2	0	1	0	0	0	0	0	0	0	0	0	0	0	0	0	0	0	0	0	0	0	0	0	1	0	0	0	0
testosterone	C[C@@]12[C@@H](O)CC[C@H]1[C@@H]1CCC3[C@@](C)([C@H]1CC2)CCC(=O)C=3	Recon2	0	1	1	0	0	0	0	0	0	0	0	0	0	0	0	0	0	0	0	0	0	0	0	0	0	0	0	0	0	0	0	0	0	0	0	0	0	0	0	0	0	0	0	0	0	0	0
testosterone 3-glucosiduronic acid	C[C@@]12[C@@H](O[C@H]3[C@H](O)[C@@H](O)[C@H](O)[C@@H](C(O)=O)O3)CC[C@H]1[C@@H]1CCC3[C@@](C)([C@H]1CC2)CCC(=O)C=3	Recon2	0	1	2	0	0	0	0	0	0	0	0	0	0	0	0	0	0	0	0	0	0	0	0	0	0	0	0	0	0	0	0	0	0	0	0	0	0	0	0	0	0	0	0	2	1	0	0
tetracosahexaenoyl coenzyme A	CC/C=C\C/C=C\C/C=C\C/C=C\C/C=C\C/C=C\CCCCC(SCCNC(CCNC([C@@H](C(COP(OP(OC[C@@H]1[C@@H](OP(=O)(O)O)[C@@H](O)[C@H](N2C3C(=C(N=CN=3)N)N=C2)O1)(=O)O)(=O)O)(C)C)O)=O)=O)=O	Recon2	0	6	3	0	0	0	0	0	0	0	0	0	0	0	0	0	0	0	0	0	0	0	0	0	0	0	0	0	0	0	0	0	0	0	0	0	0	0	0	0	1	1	0	0	0	0	4
tetracosanoyl-CoA	CCCCCCCCCCCCCCCCCCCCCCCC(SCCNC(CCNC([C@@H](C(COP(OP(OC[C@@H]1[C@@H](OP(=O)(O)O)[C@@H](O)[C@H](N2C3C(=C(N=CN=3)N)N=C2)O1)(=O)O)(=O)O)(C)C)O)=O)=O)=O	Recon2	0	0	3	0	0	0	0	0	0	0	0	0	0	0	0	0	0	0	0	0	0	0	0	0	0	0	0	0	0	0	0	0	0	0	0	0	0	0	0	0	1	1	0	0	0	0	4
tetracosapentaenoyl coenzyme A, n-3	CC/C=C\C/C=C\C/C=C\C/C=C\C/C=C\CCCCCCCC(SCCNC(CCNC([C@@H](C(COP(OP(OC[C@@H]1[C@@H](OP(=O)(O)O)[C@@H](O)[C@H](N2C3C(=C(N=CN=3)N)N=C2)O1)(=O)O)(=O)O)(C)C)O)=O)=O)=O	Recon2	0	5	3	0	0	0	0	0	0	0	0	0	0	0	0	0	0	0	0	0	0	0	0	0	0	0	0	0	0	0	0	0	0	0	0	0	0	0	0	0	1	1	0	0	0	0	4
tetracosapentaenoyl coenzyme A, n-6	CCCCC/C=C\C/C=C\C/C=C\C/C=C\C/C=C\CCCCC(SCCNC(CCNC([C@@H](C(COP(OP(OC[C@@H]1[C@@H](OP(=O)(O)O)[C@@H](O)[C@H](N2C3C(=C(N=CN=3)N)N=C2)O1)(=O)O)(=O)O)(C)C)O)=O)=O)=O	Recon2	0	5	3	0	0	0	0	0	0	0	0	0	0	0	0	0	0	0	0	0	0	0	0	0	0	0	0	0	0	0	0	0	0	0	0	0	0	0	0	0	1	1	0	0	0	0	4
tetracosatetraenoyl coenzyme A	CCCCC/C=C\C/C=C\C/C=C\C/C=C\CCCCCCCC(SCCNC(CCNC([C@@H](C(COP(OP(OC[C@@H]1[C@@H](OP(=O)(O)O)[C@@H](O)[C@H](N2C3C(=C(N=CN=3)N)N=C2)O1)(=O)O)(=O)O)(C)C)O)=O)=O)=O	Recon2	0	4	3	0	0	0	0	0	0	0	0	0	0	0	0	0	0	0	0	0	0	0	0	0	0	0	0	0	0	0	0	0	0	0	0	0	0	0	0	0	1	1	0	0	0	0	4
tetradecanoyl carnitine	CCCCCCCCCCCCCC(O[C@@H](C[N+](C)(C)C)CC(=O)[O-])=O	Recon2	0	0	2	0	0	0	0	0	0	0	0	0	0	0	0	0	0	0	0	0	0	0	0	0	0	0	0	0	0	0	0	0	0	0	0	0	0	0	0	0	0	0	0	0	2	0	0
Tetradecanoyl-CoA (n-C14:0CoA)	CCCCCCCCCCCCCC(SCCNC(CCNC([C@@H](C(COP(OP(OC[C@@H]1[C@@H](OP(=O)([O-])[O-])[C@@H](O)[C@H](N2C3C(=C(N=CN=3)N)N=C2)O1)(=O)[O-])(=O)[O-])(C)C)O)=O)=O)=O	Recon2	0	0	3	0	0	0	0	0	0	0	0	0	0	0	0	0	0	0	0	0	0	0	0	0	0	0	0	0	0	0	0	0	0	0	0	0	0	0	0	0	1	1	0	0	0	0	4
Thiamin	CC1=NC(N)=C(C[N+]2C(C)=C(CCO)SC=2)C=N1	Recon2	0	0	0	0	0	0	0	0	0	0	0	0	0	0	0	0	0	0	0	0	0	0	0	0	0	0	0	0	0	0	0	0	0	0	0	0	0	0	0	0	0	0	0	0	0	0	0
Thiamin monophosphate	CC1=NC(N)=C(C[N+]2C(C)=C(CCOP(=O)([O-])[O-])SC=2)C=N1	Recon2	0	0	0	0	0	0	0	0	0	0	0	0	0	0	0	0	0	0	0	0	0	0	0	0	0	0	0	0	0	0	0	0	0	0	0	0	0	0	0	0	0	0	0	0	0	0	0
Thiamine diphosphate	CC1=NC(N)=C(C[N+]2C(C)=C(CCOP(OP(=O)([O-])O)(=O)O)SC=2)C=N1	Recon2	0	0	0	0	0	0	0	0	0	0	0	0	0	0	0	0	0	0	0	0	0	0	0	0	0	0	0	0	0	0	0	0	0	0	0	0	0	0	0	0	0	0	0	0	0	0	0
thiamine(1+) triphosphate(4-)	CC1=NC(N)=C(C[N+]2C(C)=C(CCOP(OP(OP(=O)([O-])[O-])(=O)[O-])(=O)[O-])SC=2)C=N1	Recon2	0	0	0	0	0	0	0	0	0	0	0	0	0	0	0	0	0	0	0	0	0	0	0	0	0	0	0	0	0	0	0	0	0	0	0	0	0	0	0	0	0	0	0	0	0	0	0
thiocyanate	[S-]C#N	Recon2	0	0	0	0	0	0	0	0	0	0	0	0	0	0	0	0	0	0	0	0	0	0	0	0	0	0	0	0	0	0	0	0	0	0	0	0	0	0	0	0	0	0	0	0	0	0	0
thiosulfate(2-)	[O-]S(=O)(=O)[S-]	Recon2	0	0	0	0	0	0	0	0	0	0	0	0	0	0	0	0	0	0	2	0	1	0	0	0	0	0	0	0	0	0	0	0	0	0	0	0	0	0	0	0	0	0	0	0	0	0	0
thromboxane A2(1-)	CCCCC[C@@H](/C=C/[C@@H]1[C@@H](C/C=C\CCCC(=O)[O-])[C@H]2O[C@H](C2)O1)O	Recon2	0	2	1	0	0	0	0	0	0	0	0	0	0	0	0	0	0	0	0	0	0	0	0	0	0	0	0	0	0	0	0	0	0	0	0	0	0	0	0	0	0	0	0	0	1	0	0
thromboxane-b2	CCCCC[C@@H](/C=C/[C@@H]1[C@@H](C/C=C\CCCC(O)=O)[C@@H](O)CC(O)O1)O	Recon2	0	2	1	0	0	0	0	0	0	0	0	0	0	0	0	0	0	0	0	0	0	0	0	0	0	0	0	0	0	0	0	0	0	0	0	0	0	0	0	0	0	0	0	0	1	0	0
Thymidine	CC1C(=O)NC(=O)N([C@@H]2O[C@H](CO)[C@@H](O)C2)C=1	Recon2	0	1	2	0	0	0	0	0	0	0	0	0	0	0	0	0	0	0	0	0	0	0	0	0	0	0	0	0	0	0	0	0	0	0	0	0	0	0	0	0	0	0	0	0	0	0	0
Thymine	CC1C(=O)NC(=O)NC=1	Recon2	0	1	2	0	0	0	0	0	0	0	0	0	0	0	0	0	0	0	0	0	0	0	0	0	0	0	0	0	0	0	0	0	0	0	0	0	0	0	0	0	0	0	0	0	0	0	0
Thyrotropin releasing hormone	NC([C@H]1N(C([C@@H](NC([C@H]2NC(=O)CC2)=O)CC2NC=NC=2)=O)CCC1)=O	Recon2	0	0	4	0	0	0	0	0	0	0	0	0	0	0	0	0	0	0	0	0	0	0	0	0	0	0	0	0	0	0	0	0	0	0	0	0	0	0	0	0	0	0	0	0	0	0	0
timnodonic acid C20:5, n-3	CC1(C)C(OC)C2C(=CC=CC=2)C1	Recon2	0	0	0	0	0	0	0	0	0	0	0	0	0	0	0	0	0	0	0	0	0	0	0	0	0	0	0	0	0	0	0	0	0	0	0	0	0	0	0	0	0	0	0	0	0	0	0
trans3,6dodecadienoylcoa	CCCCC/C=C\C/C=C\CC(SCCNC(CCNC([C@@H](C(COP(OP(OC[C@@H]1[C@@H](OP(=O)(O)O)[C@@H](O)[C@H](N2C3C(=C(N=CN=3)N)N=C2)O1)(=O)O)(=O)O)(C)C)O)=O)=O)=O	Recon2	0	2	3	0	0	0	0	0	0	0	0	0	0	0	0	0	0	0	0	0	0	0	0	0	0	0	0	0	0	0	0	0	0	0	0	0	0	0	0	0	1	1	0	0	0	0	4
trans-3-methylglutaconyl-CoA(5-)	C/C(=C\C(=O)[O-])/CC(SCCNC(CCNC([C@@H](C(COP(OP(OC[C@@H]1[C@@H](OP(=O)([O-])[O-])[C@@H](O)[C@H](N2C3C(=C(N=CN=3)N)N=C2)O1)(=O)[O-])(=O)[O-])(C)C)O)=O)=O)=O	Recon2	0	1	4	0	0	0	0	0	0	0	0	0	0	0	0	0	0	0	0	0	0	0	0	1	0	0	0	0	0	0	0	0	0	0	0	0	0	0	0	0	1	1	0	0	1	0	4
trans-4-hydroxy-L-proline	O[C@@H]1C[C@@H](C(O)=O)NC1	Recon2	0	0	1	0	0	0	0	0	0	0	0	0	0	0	0	0	0	0	0	0	0	0	0	0	0	0	0	0	0	0	0	0	0	0	0	0	0	0	0	0	0	0	0	0	1	0	0
trans-Dec-2-enoyl-CoA	CCCCCCC/C=C/C(SCCNC(CCNC([C@@H](C(COP(OP(OC[C@@H]1[C@@H](OP(=O)([O-])[O-])[C@@H](O)[C@H](N2C3C(=C(N=CN=3)N)N=C2)O1)(=O)[O-])(=O)[O-])(C)C)O)=O)=O)=O	Recon2	0	1	3	0	0	0	0	0	0	0	0	0	0	0	0	0	0	0	0	0	0	0	0	0	0	0	0	0	0	0	0	0	0	0	0	0	0	0	0	0	1	1	0	0	0	0	4
trans-Dodec-2-enoyl-CoA	CCCCCCCCC/C=C/C(SCCNC(CCNC([C@@H](C(COP(OP(OC[C@@H]1[C@@H](OP(=O)([O-])[O-])[C@@H](O)[C@H](N2C3C(=C(N=CN=3)N)N=C2)O1)(=O)[O-])(=O)[O-])(C)C)O)=O)=O)=O	Recon2	0	1	3	0	0	0	0	0	0	0	0	0	0	0	0	0	0	0	0	0	0	0	0	0	0	0	0	0	0	0	0	0	0	0	0	0	0	0	0	0	1	1	0	0	0	0	4
trans-Octadec-2-enoyl-CoA	CCCCCCCCCCCCCCC/C=C/C(SCCNC(CCNC([C@@H](C(COP(OP(OC[C@@H]1[C@@H](OP(=O)(O)O)[C@@H](O)[C@H](N2C3C(=C(N=CN=3)N)N=C2)O1)(=O)O)(=O)O)(C)C)O)=O)=O)=O	Recon2	0	1	3	0	0	0	0	0	0	0	0	0	0	0	0	0	0	0	0	0	0	0	0	0	0	0	0	0	0	0	0	0	0	0	0	0	0	0	0	0	1	1	0	0	0	0	4
trans-tetradec-2-enoyl-CoA(4-)	CCCCCCCCCCC/C=C/C(SCCNC(CCNC([C@@H](C(COP(OP(OC[C@@H]1[C@@H](OP(=O)([O-])[O-])[C@@H](O)[C@H](N2C3C(=C(N=CN=3)N)N=C2)O1)(=O)[O-])(=O)[O-])(C)C)O)=O)=O)=O	Recon2	0	1	3	0	0	0	0	0	0	0	0	0	0	0	0	0	0	0	0	0	0	0	0	0	0	0	0	0	0	0	0	0	0	0	0	0	0	0	0	0	1	1	0	0	0	0	4
trans-vaccenate	CCCCCC/C=C/CCCCCCCCCC(=O)[O-]	Recon2	0	1	1	0	0	0	0	0	0	0	0	0	0	0	0	0	0	0	0	0	0	0	0	0	0	0	0	0	0	0	0	0	0	0	0	0	0	0	0	0	0	0	0	0	1	0	0
Trehalose	OC[C@@H]1[C@@H](O)[C@H](O)[C@@H](O)[C@@H](O[C@@H]2[C@H](O)[C@@H](O)[C@H](O)[C@@H](CO)O2)O1	Recon2	0	0	0	0	0	0	0	0	0	0	0	0	0	0	0	0	0	0	0	0	0	0	0	0	0	0	0	0	0	0	0	0	0	0	0	0	0	0	0	0	0	0	0	4	0	0	0
triglyceride	[*]C(OCC(OC%91=O)COC%92=O)=O.[*]%92.[*]%91	Recon2	0	0	3	0	0	0	0	0	0	0	0	0	0	0	0	0	0	0	0	0	0	0	0	0	0	0	0	0	0	0	0	0	0	0	0	0	0	0	0	0	0	0	0	0	3	0	0
Triiodothyronine sulfate	N[C@H](C(O)=O)CC1C=C(I)C(OC2C=C(I)C(OS(O)(=O)=O)=CC=2)=C(I)C=1	Recon2	0	0	1	0	0	0	0	0	0	0	0	0	0	0	0	0	0	0	2	0	1	0	0	0	0	0	0	0	0	0	0	0	0	0	0	0	0	0	0	0	0	0	0	0	1	0	0
trimethylenediaminium	[NH3+]CCC[NH3+]	Recon2	0	0	0	0	0	0	0	0	0	0	0	0	0	0	0	0	0	0	0	0	0	0	0	0	0	0	0	0	0	0	0	0	0	0	0	0	0	0	0	0	0	0	0	0	0	0	0
triphosphate(5-)	[O-]P(OP(OP(=O)([O-])[O-])(=O)[O-])(=O)[O-]	Recon2	0	0	0	0	0	0	0	0	0	0	0	0	0	0	0	0	0	0	0	0	0	0	0	0	0	0	0	0	0	0	0	0	0	0	0	0	0	0	0	0	0	0	0	0	0	0	0
tryptaminium	[NH3+]CCC1C2C(=CC=CC=2)NC=1	Recon2	0	0	0	0	0	0	0	0	0	0	0	0	0	0	0	0	0	0	0	0	0	0	0	0	0	0	0	0	0	0	0	0	0	0	0	0	0	0	0	0	0	0	0	0	0	0	0
tyraminium	[NH3+]CCC1C=CC(O)=CC=1	Recon2	0	0	0	0	0	0	0	0	0	0	0	0	0	0	0	0	0	0	0	0	0	0	0	0	0	0	0	0	0	0	0	0	0	0	0	0	0	0	0	0	0	0	0	0	0	0	0
Ubiquinol-10	CC1C(O)=C(OC)C(OC)=C(O)C=1C/C=C(/CC/C=C(/CC/C=C(/CC/C=C(/CC/C=C(/CC/C=C(/CC/C=C(/CC/C=C(/CC/C=C(/CCC=C(C)C)\C)\C)\C)\C)\C)\C)\C)\C)\C	Recon2	0	10	0	0	0	0	0	0	0	0	0	0	0	0	0	0	0	0	0	0	0	0	0	0	0	0	0	0	0	0	0	0	0	0	0	0	0	0	0	0	0	0	0	0	0	0	0
ubiquinone-10	COC1C(=O)C(C)=C(C/C=C(/CC/C=C(/CC/C=C(/CC/C=C(/CC/C=C(/CC/C=C(/CC/C=C(/CC/C=C(/CC/C=C(/CCC=C(C)C)\C)\C)\C)\C)\C)\C)\C)\C)\C)C(=O)C=1OC	Recon2	0	12	2	0	0	0	0	0	0	0	0	0	0	0	0	0	0	0	0	0	0	0	0	0	0	0	0	0	0	0	0	0	0	0	0	0	0	0	0	0	0	0	0	0	0	0	0
UDP	O[C@H]1[C@@H](O)[C@H]([n]2c(=O)[nH]c(=O)cc2)O[C@@H]1COP(OP(=O)([O-])[O-])(=O)[O-]	Recon2	0	0	0	0	0	0	0	0	0	0	0	0	0	0	0	0	0	0	0	0	0	0	0	0	0	0	0	0	0	0	0	0	0	0	0	0	0	0	0	0	1	0	0	0	0	0	2
UDP-alpha-D-glucuronate(3-)	O[C@H]1[C@@H](O)[C@H]([n]2c(=O)[nH]c(=O)cc2)O[C@@H]1COP(OP(O[C@@H]1[C@H](O)[C@@H](O)[C@H](O)[C@@H](C(=O)[O-])O1)(=O)[O-])(=O)[O-]	Recon2	0	0	1	0	0	0	0	0	0	0	0	0	0	0	0	0	0	0	0	0	0	0	0	0	0	0	0	0	0	0	0	0	0	0	0	0	0	0	0	0	1	0	0	2	1	0	2
UDP-alpha-D-xylose(2-)	O[C@H]1[C@H](O)[C@@H](O)[C@@H](OP(OP(OC[C@@H]2[C@@H](O)[C@@H](O)[C@H]([n]3c(=O)[nH]c(=O)cc3)O2)(=O)[O-])(=O)[O-])OC1	Recon2	0	0	0	0	0	0	0	0	0	0	0	0	0	0	0	0	0	0	0	0	0	0	0	0	0	0	0	0	0	0	0	0	0	0	0	0	0	0	0	0	1	0	0	2	0	0	2
UDP-D-galactose(2-)	OC[C@@H]1[C@H](O)[C@H](O)[C@@H](O)C(OP(OP(OC[C@@H]2[C@@H](O)[C@@H](O)[C@H]([n]3c(=O)[nH]c(=O)cc3)O2)(=O)[O-])(=O)[O-])O1	Recon2	0	0	0	0	0	0	0	0	0	0	0	0	0	0	0	0	0	0	0	0	0	0	0	0	0	0	0	0	0	0	0	0	0	0	0	0	0	0	0	0	1	0	0	2	0	0	2
UDP-N-acetyl-alpha-D-glucosamine(2-)	CC(N[C@H]1[C@@H](OP(OP(OC[C@@H]2[C@@H](O)[C@@H](O)[C@H]([n]3c(=O)[nH]c(=O)cc3)O2)(=O)[O-])(=O)[O-])O[C@H](CO)[C@@H](O)[C@@H]1O)=O	Recon2	0	0	1	0	0	0	0	0	0	0	0	0	0	0	0	0	0	0	0	0	0	0	0	0	0	0	0	0	0	0	0	0	0	0	0	0	0	0	0	0	1	0	0	1	0	0	2
UDP-N-acetyl-D-galactosamine(2-)	CC(N[C@H]1C(OP(OP(OC[C@@H]2[C@@H](O)[C@@H](O)[C@H]([n]3c(=O)[nH]c(=O)cc3)O2)(=O)[O-])(=O)[O-])O[C@H](CO)[C@H](O)[C@@H]1O)=O	Recon2	0	0	1	0	0	0	0	0	0	0	0	0	0	0	0	0	0	0	0	0	0	0	0	0	0	0	0	0	0	0	0	0	0	0	0	0	0	0	0	0	1	0	0	1	0	0	2
UMP	O[C@H]1[C@@H](O)[C@H]([n]2c(=O)[nH]c(=O)cc2)O[C@@H]1COP(=O)([O-])[O-]	Recon2	0	0	0	0	0	0	0	0	0	0	0	0	0	0	0	0	0	0	0	0	0	0	0	0	0	0	0	0	0	0	0	0	0	0	0	0	0	0	0	0	1	0	0	0	0	0	2
Uracil	O=C1NC(=O)C=CN1	Recon2	0	1	2	0	0	0	0	0	0	0	0	0	0	0	0	0	0	0	0	0	0	0	0	0	0	0	0	0	0	0	0	0	0	0	0	0	0	0	0	0	0	0	0	0	0	0	0
Urea	NC(N)=O	Recon2	0	0	1	0	0	0	0	0	0	0	0	0	0	0	0	0	0	0	0	0	0	0	0	0	0	0	0	0	0	0	0	0	0	0	0	0	0	0	0	0	0	0	0	0	0	0	0
Uridine	OC[C@@H]1[C@@H](O)[C@@H](O)[C@H](N2C(=O)NC(=O)C=C2)O1	Recon2	0	1	2	0	0	0	0	0	0	0	0	0	0	0	0	0	0	0	0	0	0	0	0	0	0	0	0	0	0	0	0	0	0	0	0	0	0	0	0	0	0	0	0	0	0	0	0
Urocanate	[O-]C(/C=C/C1N=CNC=1)=O	Recon2	0	1	1	0	0	0	0	0	0	0	0	0	0	0	0	0	0	0	0	0	0	0	0	1	0	0	0	0	0	0	0	0	0	0	0	0	0	0	0	0	0	0	0	0	1	0	0
Uroporphyrin I	OC(CCc1c2nc(cc3c(CCC(=O)O)c(CC(=O)O)c(cc4c(CCC(=O)O)c(CC(=O)O)c(cc5c(CCC(=O)O)c(CC(=O)O)c(c2)[nH]5)n4)[nH]3)c1CC(=O)O)=O	Recon2
Uroporphyrin III	OC(CCc1c2nc(cc3c(CC(=O)O)c(CCC(=O)O)c(cc4c(CC(=O)O)c(CCC(=O)O)c(cc5c(CC(=O)O)c(CCC(=O)O)c(c2)[nH]5)n4)[nH]3)c1CC(=O)O)=O	Recon2
Uroporphyrinogen III	[O-]C(CCC1C(CC(=O)[O-])=C2NC=1CC1=C(CCC(=O)[O-])C(CC(=O)[O-])=C(CC3=C(CC(=O)[O-])C(CCC(=O)[O-])=C(CC4=C(CC(=O)[O-])C(CCC(=O)[O-])=C(C2)N4)N3)N1)=O	Recon2	0	0	8	0	0	0	0	0	0	0	0	0	0	0	0	0	0	0	0	0	0	0	0	0	0	0	0	0	0	0	0	0	0	0	0	0	0	0	0	0	0	0	0	0	8	0	0
UroporphyrinogenI	OC(CCC1C(CC(=O)O)=C2NC=1CC1=C(CC(=O)O)C(CCC(=O)O)=C(CC3=C(CC(=O)O)C(CCC(=O)O)=C(CC4=C(CC(=O)O)C(CCC(=O)O)=C(C2)N4)N3)N1)=O	Recon2	0	0	8	0	0	0	0	0	0	0	0	0	0	0	0	0	0	0	0	0	0	0	0	0	0	0	0	0	0	0	0	0	0	0	0	0	0	0	0	0	0	0	0	0	8	0	0
UTP	O[C@H]1[C@@H](O)[C@H]([n]2c(=O)[nH]c(=O)cc2)O[C@@H]1COP(OP(OP(=O)([O-])[O-])(=O)[O-])(=O)[O-]	Recon2	0	0	0	0	0	0	0	0	0	0	0	0	0	0	0	0	0	0	0	0	0	0	0	0	0	0	0	0	0	0	0	0	0	0	0	0	0	0	0	0	1	0	0	0	0	0	2
vaccenyl coenzyme A	CC1C=CC2=NC(N3CCN(C)CC3)=C(C=C3SC(=S)N(CC4C=CC5OCOC=5C=4)C3=O)C(=O)N2C=1	Recon2	0	4	2	0	0	0	0	0	0	0	0	0	0	0	0	0	0	0	0	0	0	0	0	0	0	0	0	0	0	0	0	0	0	0	0	0	0	0	0	0	0	0	0	0	0	0	0
VI2Fuc-nLc6	CCCCCCCCCCCCC/C=C/[C@H]([C@@H](NC(=O)C)CO[C@H]1[C@H](O)[C@@H](O)[C@H](O[C@H]2[C@H](O)[C@@H](O[C@H]3[C@H](NC(=O)C)[C@@H](O)[C@H](O[C@H]4[C@H](O)[C@@H](O[C@H]5[C@H](NC(=O)C)[C@@H](O)[C@H](O[C@H]6[C@H](O[C@H]7[C@@H](O)[C@H](O)[C@H](O)[C@H](C)O7)[C@@H](O)[C@@H](O)[C@@H](CO)O6)[C@@H](CO)O5)[C@@H](O)[C@@H](CO)O4)[C@@H](CO)O3)[C@@H](O)[C@@H](CO)O2)[C@@H](CO)O1)O	Recon2	0	1	3	0	0	0	0	0	0	0	0	0	0	0	0	0	0	0	0	0	0	0	0	0	0	0	0	0	0	0	0	0	0	0	0	0	0	0	0	0	0	0	0	12	0	0	0
vitamin D2	CC([C@H](/C=C/[C@H]([C@@H]1[C@]2(C)[C@H](/C(/CCC2)=C/C=C2/C[C@H](CCC/2=C)O)CC1)C)C)C	Recon2	0	4	0	0	0	0	0	0	0	0	0	0	0	0	0	0	0	0	0	0	0	0	0	0	0	0	0	0	0	0	0	0	0	0	0	0	0	0	0	0	0	0	1	0	0	0	0
w-hydroxydocosanoicacid	C1C2C=C(C(C[N+]3C=C(C(N)=O)C=CC=3)=O)C=CC=2C2C1=CC=CC=2	Recon2	0	0	2	0	0	0	0	0	0	0	0	0	0	0	0	0	0	1	0	0	0	0	0	0	0	0	0	0	0	0	0	0	0	0	0	0	0	0	0	0	0	0	0	0	0	0	0
Xanthine	O=C1NC2=C(N=CN2)C(=O)N1	Recon2	0	0	2	0	0	0	0	0	0	0	0	0	0	0	0	0	0	0	0	0	0	0	0	0	0	0	0	0	0	0	0	0	0	0	0	0	0	0	0	0	0	0	0	0	0	0	0
xanthosine	OC[C@@H]1[C@@H](O)[C@@H](O)[C@H](N2C3C(=C(N=C(N=3)O)O)N=C2)O1	Recon2	0	0	0	0	0	0	0	0	0	0	0	0	0	0	0	0	0	0	0	0	0	0	0	0	0	0	0	0	0	0	0	0	0	0	0	0	0	0	0	0	0	0	0	0	0	0	0
Xanthosine 5-phosphate	O[C@H]1[C@@H](O)[C@H]([n]2c3[nH]c([nH]c(=O)c3nc2)=O)O[C@@H]1COP(=O)([O-])[O-]	Recon2
Xanthurenic acid	OC1C2C(=C(C=C(C(=O)[O-])N=2)O)C=CC=1	Recon2	0	0	1	0	0	0	0	0	0	0	0	0	0	0	0	0	0	0	0	0	0	0	0	0	0	0	0	0	0	0	0	0	0	0	1	2	2	0	0	0	0	0	0	0	1	0	0
XTP	O[C@H]1[C@@H](O)[C@H]([n]2c3[nH]c([nH]c(=O)c3nc2)=O)O[C@@H]1COP(OP(OP(=O)(O)O)(=O)O)(=O)O	Recon2
xylitol	OC[C@@H]([C@H]([C@@H](CO)O)O)O	Recon2	0	0	0	0	0	0	0	0	0	0	0	0	0	0	0	0	0	0	0	0	0	0	0	0	0	0	0	0	0	0	0	0	0	0	0	0	0	0	0	0	0	0	0	0	0	0	0
zymosterol	[H][C@]12C[C@@H](O)CC[C@]1(C)C1CC[C@]3([C@]([H])(C=1CC2)CC[C@@]3([C@@H](CCC=C(C)C)C)[H])C	Recon2	0	2	0	0	0	0	0	0	0	0	0	0	0	0	0	0	0	0	0	0	0	0	0	0	0	0	0	0	0	0	0	0	0	0	0	0	0	0	0	0	0	0	1	0	0	0	0
zymosterol intermediate 2	[H][C@]12CC(=O)CC[C@]1(C)C1CC[C@]3([C@]([H])(C=1CC2)CC[C@@]3([C@@H](CCC=C(C)C)C)[H])C	Recon2	0	2	1	0	0	0	0	0	0	0	0	0	0	0	0	0	0	0	0	0	0	0	0	0	0	0	0	0	0	0	0	0	0	0	0	0	0	0	0	0	0	0	0	0	0	0	0
Abacavir	NC1=NC(NC2CC2)=C2N=CN([C@@H]3C[C@H](CO)C=C3)C2=N1	Drugs	0	1	0	0	0	0	0	0	0	0	0	0	0	0	0	0	0	0	0	0	0	0	0	0	0	0	0	0	0	0	0	0	0	0	0	0	0	0	0	0	0	0	0	0	0	0	0
Abiraterone	CC(O[C@@H]1CC2=CCC3C([C@@]2(C)CC1)CC[C@@]1(C)C3CC=C1C1C=NC=CC=1)=O	Drugs	0	2	1	0	0	0	0	0	0	0	0	0	0	0	0	0	0	0	0	0	0	0	0	0	0	0	0	0	0	0	0	0	0	0	0	0	0	0	0	0	0	0	1	0	1	0	0
Acamprosate	CC(NCCCS(O)(=O)=O)=O	Drugs	0	0	1	0	0	0	0	0	0	0	0	0	0	0	0	0	0	0	2	0	1	0	0	0	0	0	0	0	0	0	0	0	0	0	0	0	0	0	0	0	0	0	0	0	0	0	0
Acarbose	C[C@@H]1[C@@H](N[C@@H]2[C@H](O)[C@@H](O)[C@@H](O)C(CO)=C2)[C@H](O)[C@@H](O)[C@@H](O[C@@H]2[C@@H](CO)O[C@H](O[C@@H]3[C@@H](CO)O[C@@H](O)[C@H](O)[C@H]3O)[C@H](O)[C@H]2O)O1	Drugs	0	1	0	0	0	0	0	0	0	0	0	0	0	0	0	0	0	0	0	0	0	0	0	0	0	0	0	0	0	0	0	0	0	0	0	0	0	0	0	0	0	0	0	5	0	0	0
Acebutolol	CCCC(NC1C=C(C(=O)C)C(OCC(CNC(C)C)O)=CC=1)=O	Drugs	0	0	2	0	0	0	0	0	0	0	0	0	0	0	0	0	0	1	0	0	0	0	0	0	0	0	0	0	0	0	0	0	0	0	0	0	0	0	0	0	0	0	0	0	0	0	0
Acenocoumarol	CC(CC(c1c(O)c2c(cccc2)oc1=O)C1C=CC([N+]([O-])=O)=CC=1)=O	Drugs	0	0	1	0	0	0	0	0	0	0	1	0	0	0	0	0	0	0	0	0	0	0	0	0	0	0	0	0	0	0	0	0	0	0	0	0	0	0	0	0	0	0	0	0	0	0	0
Acepromazine	CC(C1C=C2N(C3C(SC2=CC=1)=CC=CC=3)CCCN(C)C)=O	Drugs	0	0	1	0	0	0	0	0	0	0	0	0	0	0	0	0	0	1	0	0	0	0	0	0	0	0	0	0	0	0	0	0	0	0	0	0	0	0	0	0	0	0	0	0	0	0	0
Aceprometazine	CC(C1C=C2N(C3C(SC2=CC=1)=CC=CC=3)CC(N(C)C)C)=O	Drugs	0	0	1	0	0	0	0	0	0	0	0	0	0	0	0	0	0	1	0	0	0	0	0	0	0	0	0	0	0	0	0	0	0	0	0	0	0	0	0	0	0	0	0	0	0	0	0
Acetaminophen	CC(NC1C=CC(O)=CC=1)=O	Drugs	0	0	1	0	0	0	0	0	0	0	0	0	0	0	0	0	0	0	0	0	0	0	0	0	0	0	0	0	0	0	0	0	0	0	0	0	0	0	0	0	0	0	0	0	0	0	0
Acetazolamide	CC(NC1SC(S(=O)(=O)N)=NN=1)=O	Drugs	0	0	1	0	0	0	0	0	0	0	0	0	0	0	0	0	0	0	2	0	1	0	0	0	0	0	0	0	0	0	0	0	0	0	0	0	0	0	0	0	0	0	0	0	0	0	0
Acetohexamide	CC(C1C=CC(S(NC(NC2CCCCC2)=O)(=O)=O)=CC=1)=O	Drugs	0	0	2	0	0	0	0	0	0	0	0	0	0	0	0	0	0	1	2	1	1	0	0	0	0	0	0	0	0	0	0	0	0	0	0	0	0	0	0	0	0	0	0	0	0	0	0
Acetohydroxamic Acid	CC(NO)=O	Drugs	0	0	1	0	0	0	0	0	0	0	0	0	0	0	0	0	0	0	0	0	0	0	0	0	0	0	0	0	0	0	0	0	0	0	0	0	0	0	0	0	0	0	0	0	0	0	0
Acetophenazine	CC(C1C=C2N(C3C(SC2=CC=1)=CC=CC=3)CCCN1CCN(CCO)CC1)=O	Drugs	0	0	1	0	0	0	0	0	0	0	0	0	0	0	0	0	0	1	0	0	0	0	0	0	0	0	0	0	0	0	0	0	0	0	0	0	0	0	0	0	0	0	0	0	0	0	0
Acetylcysteine	CC(N[C@H](C(O)=O)CS)=O	Drugs	0	0	2	0	0	0	0	0	0	0	0	0	0	0	0	0	0	0	0	0	0	0	0	0	0	0	0	0	0	1	0	0	0	0	0	0	0	0	0	0	0	0	0	0	1	0	0
Acetyldigitoxin	CC(O[C@@H]1[C@H](O)[C@@H](C)O[C@@H](O[C@H]2[C@@H](O)C[C@H](O[C@H]3[C@@H](O)C[C@H](O[C@@H]4C[C@H]5CC[C@H]6[C@]7(O)[C@]([C@H](CC7)C7COC(=O)C=7)(C)CC[C@@H]6[C@@]5(C)CC4)O[C@@H]3C)O[C@@H]2C)C1)=O	Drugs	0	1	2	0	0	0	0	0	0	0	0	0	0	0	0	0	0	0	0	0	0	0	0	1	0	0	0	0	0	0	0	0	0	0	0	0	0	0	0	0	0	0	2	3	2	0	0
Acetylsalicylic acid	CC(OC1C(C(O)=O)=CC=CC=1)=O	Drugs	0	0	2	0	0	0	0	0	0	0	0	0	0	0	0	0	0	1	0	0	0	0	0	0	0	0	0	0	0	0	0	0	2	0	2	2	1	0	0	0	0	0	0	0	2	0	0
Acitretin	COC1C(C)=C(C)C(/C=C/C(=C/C=C/C(=C/C(O)=O)/C)/C)=C(C)C=1	Drugs	0	4	1	0	0	0	0	0	0	0	0	0	0	0	0	0	0	0	0	0	0	0	0	1	0	0	0	0	0	0	0	0	0	0	0	0	0	0	0	0	0	0	0	0	1	0	0
Aclidinium	[Br-].O=C(C(C1SC=CC=1)(C1SC=CC=1)O)OC1C2CC[N+](CC2)(CCCOC2C=CC=CC=2)C1	Drugs	0	0	1	0	0	0	0	0	0	0	0	0	0	0	0	0	0	0	0	0	0	0	0	0	0	0	0	0	0	0	0	0	0	0	0	0	0	0	0	0	0	0	0	0	1	0	0
Acyclovir	Nc1[nH]c2c(nc[n]2COCCO)c(=O)n1	Drugs
Adapalene	COC1C(C23CC4CC(C2)CC(C4)C3)=CC(C2C=C3C(C=C(C=C3)C(O)=O)=CC=2)=CC=1	Drugs	0	0	1	0	0	0	0	0	0	0	0	0	0	0	0	0	0	1	0	0	0	0	0	0	0	0	0	0	0	0	0	0	3	0	3	5	5	0	0	0	0	0	0	0	1	0	0
Adefovir Dipivoxil	CC(C(OCOP(OCOC(C(C)(C)C)=O)(COCCN1C2N=CN=C(N)C=2N=C1)=O)=O)(C)C	Drugs	0	0	2	0	0	0	0	0	0	0	0	0	0	0	0	0	0	0	0	0	0	0	0	0	0	0	0	0	0	0	0	0	0	0	0	0	0	0	0	0	0	0	0	0	2	0	0
Adinazolam	CN(CC1N2C3C(C(=NCC2=NN=1)C1C=CC=CC=1)=CC(Cl)=CC=3)C	Drugs	0	0	0	0	2	0	0	1	0	0	0	0	0	0	0	0	0	0	0	0	0	0	0	0	0	0	0	0	0	0	0	0	0	0	0	0	0	0	0	0	0	0	0	0	0	0	0
Agomelatine	COC1C=C2C(C=CC=C2CCNC(=O)C)=CC=1	Drugs	0	0	1	0	0	0	0	0	0	0	0	0	0	0	0	0	0	0	0	0	0	0	0	0	0	0	0	0	0	0	0	0	0	0	0	0	0	0	0	0	0	0	0	0	0	0	0
Ajmaline	CC[C@H]1[C@H]2C3[C@@H](O)[C@]45[C@H]([C@H](C2)N([C@H]3C4)[C@@H]1O)N(C)C1C5=CC=CC=1	Drugs	0	0	0	0	0	0	0	0	0	0	0	0	0	0	0	0	0	0	0	0	0	0	0	0	0	0	0	0	0	0	0	0	0	0	0	0	0	0	0	0	0	0	0	0	0	0	0
Albendazole	CCCSC1C=C2C(N=C(N2)NC(OC)=O)=CC=1	Drugs	0	0	1	0	0	0	0	0	0	0	0	0	0	0	0	0	0	0	0	0	0	0	0	0	0	0	0	0	0	0	0	0	0	0	0	0	0	0	0	0	0	0	0	0	1	0	0
Alcaftadine	CN1CCC(=C2C3C(=CC=CC=3)CCN3C2=NC=C3C=O)CC1	Drugs	0	1	1	0	0	0	0	0	0	0	0	0	0	0	0	0	0	0	0	0	0	0	0	0	0	0	0	0	0	0	0	0	0	0	0	0	0	0	0	0	0	0	0	0	0	0	0
Alclometasone	C[C@H]1[C@@](C(CO)=O)(O)[C@]2(C)[C@H]([C@H]3[C@H]([C@H](C2)O)[C@]2(C)C(=CC(C=C2)=O)C[C@H]3Cl)C1	Drugs	0	2	2	0	0	0	0	0	0	0	0	0	0	0	0	0	0	0	0	0	0	0	0	0	0	0	0	0	0	0	0	0	0	0	0	0	0	0	0	0	0	0	1	0	0	0	0
Alendronate	NCCCC(P(O)(O)=O)(P(O)(O)=O)O	Drugs	0	0	0	0	0	0	0	0	0	0	0	0	0	0	0	0	0	0	0	0	0	0	0	0	0	0	0	0	0	0	0	0	0	0	0	0	0	0	0	0	0	0	0	0	0	0	0
Alfacalcidol	C=C1[C@@H](O)C[C@H](O)C/C/1=C/C=C1/[C@@H]2CC[C@H]([C@@H](CCCC(C)C)C)[C@@]2(C)CCC/1	Drugs	0	3	0	0	0	0	0	0	0	0	0	0	0	0	0	0	0	0	0	0	0	0	0	0	0	0	0	0	0	0	0	0	0	0	0	0	0	0	0	0	0	0	2	0	0	0	0
Alfentanil	CCC(N(C1(CCN(CC[n]2c(=O)[n](CC)nn2)CC1)COC)C1C=CC=CC=1)=O	Drugs
Alfuzosin	COC1=C(OC)C=C2C(N=C(N=C2N)N(CCCNC(C2OCCC2)=O)C)=C1	Drugs	0	0	1	0	0	0	0	0	0	0	0	0	0	0	0	0	0	0	0	0	0	0	0	0	0	0	0	0	0	0	0	0	0	0	0	0	0	0	0	0	0	0	0	0	0	0	0
Aliskiren	COCCCOC1C(OC)=CC=C(C[C@H](C(C)C)C[C@@H]([C@H](C[C@@H](C(C)C)C(NCC(C(=O)N)(C)C)=O)O)N)C=1	Drugs	0	0	2	0	0	0	0	0	0	0	0	0	0	0	0	0	0	0	0	0	0	0	0	0	0	0	0	0	0	0	0	0	0	0	0	0	0	0	0	0	0	0	0	0	0	0	0
Alitretinoin	C/C(/C=C\C=C(/C=C/C1C(C)(C)CCCC=1C)\C)=C\C(O)=O	Drugs	0	5	1	0	0	0	0	0	0	0	0	0	0	0	0	0	0	0	0	0	0	0	0	1	0	0	0	0	0	0	0	0	0	0	0	0	0	0	0	0	0	0	0	0	1	0	0
Alizapride	C=CCN1C(CNC(C2C(OC)=CC3C(=NNN=3)C=2)=O)CCC1	Drugs	0	1	1	0	0	0	0	0	0	0	0	0	0	0	0	0	0	1	0	0	0	0	0	0	0	0	0	0	0	0	0	0	0	0	0	0	0	0	0	0	0	0	0	0	0	0	0
Allopurinol	O=C1[C]2[C](NN[CH]2)N[CH]N1	Drugs	0	0	1	0	0	0	0	0	0	0	0	0	0	0	0	0	0	0	0	0	0	0	0	0	0	0	0	0	0	0	0	0	0	0	0	0	0	0	0	0	0	0	0	0	0	0	0
Allylestrenol	C=CC[C@]1([C@]2(C)[C@H]([C@H]3[C@H](CC2)[C@@H]2C(=CCCC2)CC3)CC1)O	Drugs	0	2	0	0	0	0	0	0	0	0	0	0	0	0	0	0	0	0	0	0	0	0	0	0	0	0	0	0	0	0	0	0	0	0	0	0	0	0	0	0	0	0	0	0	0	0	0
Almitrine	C=CCNC1=NC(N2CCN(C(C3C=CC(F)=CC=3)C3C=CC(F)=CC=3)CC2)=NC(NCC=C)=N1	Drugs	0	2	0	0	0	0	0	0	0	0	0	0	0	0	0	0	0	0	0	0	0	0	0	0	0	0	0	0	0	0	0	0	0	0	0	0	0	0	0	0	0	0	0	0	0	0	0
Almotriptan	CN(CCC1C2C(=CC=C(C=2)CS(N2CCCC2)(=O)=O)NC=1)C	Drugs	0	0	0	0	0	0	0	0	0	0	0	0	0	0	0	0	0	0	2	0	1	0	0	0	0	0	0	0	0	0	0	0	0	0	0	0	0	0	0	0	0	0	0	0	0	0	0
Alogliptin	C[n]1c(=O)[n](CC2C(C#N)=CC=CC=2)c(N2C[C@H](N)CCC2)cc1=O	Drugs	0	0	0	0	0	0	0	0	0	0	0	0	0	0	0	0	0	0	0	0	0	0	0	0	0	0	0	0	0	0	0	0	0	0	0	0	0	0	0	0	0	0	0	0	0	0	0
Alosetron	CC1=C(CN2C(=O)C3C4C(N(C)C=3CC2)=CC=CC=4)N=CN1	Drugs	0	0	1	0	0	0	0	0	0	0	0	0	0	0	0	0	0	0	0	0	0	0	0	0	0	0	0	0	0	0	0	0	0	0	0	0	0	0	0	0	0	0	0	0	0	0	0
Alprazolam	CC1N2C3C(C(=NCC2=NN=1)C1C=CC=CC=1)=CC(Cl)=CC=3	Drugs	0	0	0	0	2	0	0	1	0	0	0	0	0	0	0	0	0	0	0	0	0	0	0	0	0	0	0	0	0	0	0	0	0	0	0	0	0	0	0	0	0	0	0	0	0	0	0
Alprenolol	C=CCC1C(OCC(CNC(C)C)O)=CC=CC=1	Drugs	0	1	0	0	0	0	0	0	0	0	0	0	0	0	0	0	0	0	0	0	0	0	0	0	0	0	0	0	0	0	0	0	0	0	0	0	0	0	0	0	0	0	0	0	0	0	0
Alprostadil	CCCCC[C@@H](C=C[C@@H]1[C@@H](CCCCCCC(O)=O)C(=O)C[C@H]1O)O	Drugs	0	1	2	0	0	0	0	0	0	0	0	0	0	0	0	0	0	0	0	0	0	0	0	0	0	0	0	0	0	0	0	0	0	0	0	0	0	0	0	0	0	0	0	0	1	0	0
Altretamine	CN(C1=NC(N(C)C)=NC(N(C)C)=N1)C	Drugs	0	0	0	0	0	0	0	0	0	0	0	0	0	0	0	0	0	0	0	0	0	0	0	0	0	0	0	0	0	0	0	0	0	0	0	0	0	0	0	0	0	0	0	0	0	0	0
Alverine	CCN(CCCC1C=CC=CC=1)CCCC1C=CC=CC=1	Drugs	0	0	0	0	0	0	0	0	0	0	0	0	0	0	0	0	0	0	0	0	0	0	0	0	0	0	0	0	0	0	0	0	0	0	0	0	0	0	0	0	0	0	0	0	0	0	0
Alvimopan	C[C@@H]1[C@@](C2C=C(O)C=CC=2)(C)CCN(C[C@@H](C(NCC(O)=O)=O)CC2C=CC=CC=2)C1	Drugs	0	0	2	0	0	0	0	0	0	0	0	0	0	0	0	0	0	0	0	0	0	0	0	0	0	0	0	0	0	0	0	0	0	0	0	0	0	0	0	0	0	0	0	0	1	0	0
Amantadine	NC12CC3CC(C1)CC(C3)C2	Drugs	0	0	0	0	0	0	0	0	0	0	0	0	0	0	0	0	0	0	0	0	0	0	0	0	0	0	0	0	0	0	0	0	0	0	0	0	0	0	0	0	0	0	0	0	0	0	0
Ambenonium	CC[N+](CC1C(Cl)=CC=CC=1)(CCNC(C(NCC[N+](CC1C(Cl)=CC=CC=1)(CC)CC)=O)=O)CC	Drugs	0	0	2	0	4	0	0	2	0	0	0	0	0	0	0	0	0	0	0	0	0	0	0	0	0	0	0	0	0	0	0	0	0	0	0	0	0	0	0	0	0	0	0	0	0	0	0
Amcinonide	CC(OCC([C@]12[C@]3(C)[C@H]([C@H]4[C@@]([C@H](C3)O)(F)[C@]3(C)C(=CC(C=C3)=O)CC4)C[C@H]1OC1(CCCC1)O2)=O)=O	Drugs	0	2	3	0	0	0	0	0	0	0	0	0	0	0	0	0	0	0	0	0	0	0	0	0	0	0	0	0	0	0	0	0	0	0	0	0	0	0	0	0	0	0	1	0	1	0	0
Amdinocillin	CC1([C@H](C(O)=O)N2[C@@H]([C@@H](C2=O)/N=C/N2CCCCCC2)S1)C	Drugs	0	0	2	0	0	0	0	0	0	0	0	1	0	0	0	0	0	0	0	0	0	0	0	0	0	0	0	0	0	1	0	1	0	0	0	0	0	0	0	0	0	0	0	0	1	0	0
Amifostine	NCCCNCCSP(O)(O)=O	Drugs	0	0	0	0	0	0	0	0	0	0	0	0	0	0	0	0	0	0	0	0	0	0	0	0	0	0	0	0	0	0	0	0	0	0	0	0	0	0	0	0	0	0	0	0	0	0	0
Amikacin	NCC[C@@H](C(N[C@H]1[C@H](O[C@@H]2[C@H](O)[C@@H](N)[C@H](O)[C@@H](CO)O2)[C@@H](O)[C@H](O[C@@H]2[C@H](O)[C@@H](O)[C@H](O)[C@@H](CN)O2)[C@@H](N)C1)=O)O	Drugs	0	0	1	0	0	0	0	0	0	0	0	0	0	0	0	0	0	0	0	0	0	0	0	0	0	0	0	0	0	0	0	0	0	0	0	0	0	0	0	0	0	0	3	4	0	0	0
Amiloride	NC(=NC(C1C(N)=NC(N)=C(Cl)N=1)=O)N	Drugs	0	0	1	0	0	0	0	0	0	0	0	0	0	0	0	0	0	0	0	0	0	0	0	0	0	0	0	0	0	0	0	0	0	0	0	0	0	0	0	0	0	0	0	0	0	0	0
Aminocaproic Acid	NCCCCCC(O)=O	Drugs	0	0	1	0	0	0	0	0	0	0	0	0	0	0	0	0	0	0	0	0	0	0	0	0	0	0	0	0	0	0	0	0	0	0	0	0	0	0	0	0	0	0	0	0	1	0	0
Aminoglutethimide	CCC1(C(=O)NC(=O)CC1)C1C=CC(N)=CC=1	Drugs	0	0	2	0	0	0	0	0	0	0	0	0	0	0	0	0	0	0	0	0	0	0	0	0	0	0	0	0	0	0	0	0	0	0	0	0	0	0	0	0	0	0	0	0	0	0	0
Aminohippurate	NC1C=CC(C(NCC(O)=O)=O)=CC=1	Drugs	0	0	2	0	0	0	0	0	0	0	0	0	0	0	0	0	0	1	0	0	0	0	0	0	0	0	0	0	0	0	0	0	0	0	0	0	0	0	0	0	0	0	0	0	1	0	0
Aminophenazone	Cc1[n](C)[n](C2C=CC=CC=2)c(=O)c1N(C)C	Drugs	0	0	0	0	0	0	0	0	0	0	0	0	0	0	0	0	0	0	0	0	0	0	0	0	0	0	0	0	0	0	0	0	0	0	0	0	0	0	0	0	0	0	0	0	0	0	0
Aminophylline	C[n]1c(=O)[n](C)c(=O)c2c1nc[nH]2.C[n]1c(=O)[n](C)c(=O)c2c1nc[nH]2.NCCN	Drugs
Aminosalicylic Acid	NC1C=C(O)C(C(O)=O)=CC=1	Drugs	0	0	1	0	0	0	0	0	0	0	0	0	0	0	0	0	0	1	0	0	0	0	0	0	0	0	0	0	0	0	0	0	2	0	2	2	1	0	0	0	0	0	0	0	1	0	0
Amiodarone	CCCCC1=C(C(C2C=C(I)C(OCCN(CC)CC)=C(I)C=2)=O)C2C(=CC=CC=2)O1	Drugs	0	0	1	0	0	0	0	0	0	0	0	0	0	0	0	0	0	1	0	0	0	0	0	0	0	0	0	0	0	0	0	0	0	0	0	0	0	0	0	0	0	0	0	0	0	0	0
Amisulpride	CCN1C(CNC(C2C(OC)=CC(N)=C(S(CC)(=O)=O)C=2)=O)CCC1	Drugs	0	0	1	0	0	0	0	0	0	0	0	0	0	0	0	0	0	1	2	1	1	0	0	0	0	0	0	0	0	0	0	0	0	0	0	0	0	0	0	0	0	0	0	0	0	0	0
Amitriptyline	CN(CCC=C1C2C(=CC=CC=2)CCC2C1=CC=CC=2)C	Drugs	0	1	0	0	0	0	0	0	0	0	0	0	0	0	0	0	0	0	0	0	0	0	0	0	0	0	0	0	0	0	0	0	0	0	0	0	0	0	0	0	0	0	0	0	0	0	0
Amlexanox	CC(c1cc2c(oc3c(c2=O)cc(C(O)=O)c(N)n3)cc1)C	Drugs
Amlodipine	CCOC(C1C(C2C(Cl)=CC=CC=2)C(C(OC)=O)=C(C)NC=1COCCN)=O	Drugs	0	2	2	0	2	0	0	1	0	0	0	0	0	0	0	0	0	0	0	0	0	0	0	2	0	0	0	0	0	0	0	0	0	0	0	0	0	0	0	0	0	0	0	0	2	0	0
Amobarbital	CCC1(C(=O)NC(=O)NC1=O)CCC(C)C	Drugs	0	0	3	0	0	0	0	0	0	0	0	0	2	0	0	0	0	0	0	0	0	0	0	0	0	0	0	0	0	0	0	0	0	0	0	0	0	0	0	0	0	0	0	0	0	0	0
Amodiaquine	CCN(CC1C(O)=CC=C(NC2C3C(=CC(=CC=3)Cl)N=CC=2)C=1)CC	Drugs	0	0	0	0	2	0	0	1	0	0	0	0	0	0	0	0	0	0	0	0	0	0	0	0	0	0	0	0	0	0	0	0	0	0	0	0	0	0	0	0	0	0	0	0	0	0	0
Amoxapine	ClC1C=C2C(=NC3C(OC2=CC=1)=CC=CC=3)N1CCNCC1	Drugs	0	0	0	0	2	0	0	1	0	0	0	0	0	0	0	0	0	0	0	0	0	0	0	0	0	0	0	0	0	0	0	0	0	0	0	0	0	0	0	0	0	0	0	0	0	0	0
Amoxicillin	CC1([C@H](C(O)=O)N2[C@@H]([C@@H](C2=O)NC([C@@H](C2C=CC(O)=CC=2)N)=O)S1)C	Drugs	0	0	3	0	0	0	0	0	0	0	0	1	0	0	0	0	0	0	0	0	0	0	0	0	0	0	0	0	0	1	0	1	0	0	0	0	0	0	0	0	0	0	0	0	1	0	0
Amphetamine	CC(CC1C=CC=CC=1)N	Drugs	0	0	0	0	0	0	0	0	0	0	0	0	0	0	0	0	0	0	0	0	0	0	0	0	0	0	0	0	0	0	0	0	0	0	0	0	0	0	0	0	0	0	0	0	0	0	0
Amphotericin B	C[C@H]1[C@H](C)OC(=O)C[C@H](O)C[C@H](O)CC[C@@H](O)[C@H](O)C[C@H](O)C[C@@]2(C[C@@H]([C@@H](C(O)=O)[C@@H](O2)C[C@@H](O[C@H]2[C@@H](O)[C@@H](N)[C@H](O)[C@@H](C)O2)C=CC=CC=CC=CC=CC=CC=C[C@H](C)[C@H]1O)O)O	Drugs	0	7	2	0	0	0	0	0	0	0	0	0	0	0	0	0	0	0	0	0	0	0	0	0	0	0	0	0	0	0	0	0	0	0	0	0	0	0	0	0	0	0	0	2	2	0	0
Ampicillin	CC1([C@H](C(O)=O)N2[C@@H]([C@@H](C2=O)NC([C@@H](C2C=CC=CC=2)N)=O)S1)C	Drugs	0	0	3	0	0	0	0	0	0	0	0	1	0	0	0	0	0	0	0	0	0	0	0	0	0	0	0	0	0	1	0	1	0	0	0	0	0	0	0	0	0	0	0	0	1	0	0
Amprenavir	CC(CN(S(C1C=CC(N)=CC=1)(=O)=O)C[C@H]([C@@H](NC(O[C@@H]1COCC1)=O)CC1C=CC=CC=1)O)C	Drugs	0	0	1	0	0	0	0	0	0	0	0	0	0	0	0	0	0	0	2	1	1	0	0	0	0	0	0	0	0	0	0	0	0	0	0	0	0	0	0	0	0	0	0	0	1	0	0
Amrinone	Nc1c(=O)[nH]cc(C2C=CN=CC=2)c1	Drugs	0	0	0	0	0	0	0	0	0	0	0	0	0	0	0	0	0	0	0	0	0	0	0	0	0	0	0	0	0	0	0	0	0	0	0	0	0	0	0	0	0	0	0	0	0	0	0
Amsacrine	COC1C(NC2C3C(=CC=CC=3)N=C3C=2C=CC=C3)=CC=C(NS(=O)(=O)C)C=1	Drugs	0	0	0	0	0	0	0	0	0	0	0	0	0	0	0	0	0	0	2	0	1	0	0	0	0	0	0	0	0	0	0	0	0	0	0	0	0	0	0	0	0	0	0	0	0	0	0
Amyl Nitrite	CCCCCON=O	Drugs	0	0	0	0	0	0	0	0	0	0	1	0	0	0	0	0	0	0	0	0	0	0	0	0	0	0	0	0	0	0	0	0	0	0	0	0	0	0	0	0	0	0	0	0	0	0	0
Anagrelide	O=C1NC2N(CC3C(Cl)=C(Cl)C=CC=3N=2)C1	Drugs	0	0	1	0	4	0	0	2	0	0	0	0	0	0	0	0	0	0	0	0	0	0	0	0	0	0	0	0	0	0	0	0	0	0	0	0	0	0	0	0	0	0	0	0	0	0	0
Anastrozole	CC(C1C=C(C(C#N)(C)C)C=C(CN2N=CN=C2)C=1)(C#N)C	Drugs	0	0	0	0	0	0	0	0	0	0	0	0	0	0	0	0	0	0	0	0	0	0	0	0	0	0	0	0	0	0	0	0	0	0	0	0	0	0	0	0	0	0	0	0	0	0	0
Anidulafungin	CCCCCOC1C=CC(C2C=CC(C3C=CC(C(N[C@@H]4C(=O)N[C@@H]([C@H](O)C)C(=O)N5[C@@H](C[C@H](C5)O)C(=O)N[C@@H]([C@@H]([C@H](C5C=CC(O)=CC=5)O)O)C(=O)N[C@@H]([C@H](O)C)C(=O)N5[C@@H]([C@H]([C@H](C5)C)O)C(=O)N[C@H](O)[C@H](O)C4)=O)=CC=3)=CC=2)=CC=1	Drugs	0	0	7	0	0	0	0	0	0	0	0	0	0	0	0	0	0	1	0	0	0	0	0	0	0	0	0	0	0	0	0	0	0	0	0	0	0	0	0	0	0	0	0	0	0	0	0
Anileridine	CCOC(C1(CCN(CCC2C=CC(N)=CC=2)CC1)C1C=CC=CC=1)=O	Drugs	0	0	1	0	0	0	0	0	0	0	0	0	0	0	0	0	0	0	0	0	0	0	0	0	0	0	0	0	0	0	0	0	0	0	0	0	0	0	0	0	0	0	0	0	1	0	0
Anisindione	COC1C=CC(C2C(=O)C3C(=CC=CC=3)C2=O)=CC=1	Drugs	0	0	2	0	0	0	0	0	0	0	0	0	0	0	0	0	0	2	0	0	0	0	0	0	0	0	0	0	0	0	0	0	0	0	0	0	0	0	0	0	0	0	0	0	0	0	0
Anisotropine Methylbromide	[Br-].CCCC(C(OC1CC2[N+](C)(C)C(CC2)C1)=O)CCC	Drugs	0	0	1	0	0	0	0	0	0	0	0	0	0	0	0	0	0	0	0	0	0	0	0	0	0	0	0	0	0	0	0	0	0	0	0	0	0	0	0	0	0	0	0	0	1	0	0
Antazoline	C1C=CC(CN(C2C=CC=CC=2)CC2NCCN=2)=CC=1	Drugs	0	0	0	0	0	0	0	0	0	0	0	0	0	0	0	0	0	0	0	0	0	0	0	0	0	0	0	0	0	0	0	0	0	0	0	0	0	0	0	0	0	0	0	0	0	0	0
Antipyrine	Cc1[n](C)[n](C2C=CC=CC=2)c(=O)c1	Drugs	0	0	0	0	0	0	0	0	0	0	0	0	0	0	0	0	0	0	0	0	0	0	0	0	0	0	0	0	0	0	0	0	0	0	0	0	0	0	0	0	0	0	0	0	0	0	0
Antrafenine	O=C(C1C(NC2C3C(=CC(=CC=3)C(F)(F)F)N=CC=2)=CC=CC=1)OCCN1CCN(C2C=C(C(F)(F)F)C=CC=2)CC1	Drugs	0	0	1	0	0	0	0	0	0	0	0	0	0	0	0	0	0	1	0	0	0	0	0	0	0	0	0	0	0	0	0	0	2	0	2	2	1	0	0	0	0	0	0	0	1	0	0
Apixaban	COC1C=CC(N2C3C(N(CCC=3C(C(=O)N)=N2)C2C=CC(N3C(=O)CCCC3)=CC=2)=O)=CC=1	Drugs	0	0	3	0	0	0	0	0	0	0	0	0	0	0	0	0	0	0	0	0	0	0	0	0	0	0	0	0	0	0	0	0	0	0	0	0	0	0	0	0	0	0	0	0	0	0	0
Apomorphine	CN1[C@@H]2CC3C(C4=C2C(=CC=C4)CC1)=C(O)C(O)=CC=3	Drugs	0	0	0	0	0	0	0	0	0	0	0	0	0	0	0	0	0	0	0	0	0	0	0	0	0	0	0	0	0	0	0	0	0	0	0	0	0	0	0	0	0	0	0	0	0	0	0
Apraclonidine	NC1C=C(Cl)C(NC2NCCN=2)=C(Cl)C=1	Drugs	0	0	0	0	4	0	0	2	0	0	0	0	0	0	0	0	0	0	0	0	0	0	0	0	0	0	0	0	0	0	0	0	0	0	0	0	0	0	0	0	0	0	0	0	0	0	0
Aprepitant	C[C@H](C1C=C(C(F)(F)F)C=C(C(F)(F)F)C=1)O[C@@H]1[C@H](C2C=CC(F)=CC=2)N(Cc2[nH]c(=O)[nH]n2)CCO1	Drugs
Aprindine	CCN(CCCN(C1CC2C(=CC=CC=2)C1)C1C=CC=CC=1)CC	Drugs	0	0	0	0	0	0	0	0	0	0	0	0	0	0	0	0	0	0	0	0	0	0	0	0	0	0	0	0	0	0	0	0	0	0	0	0	0	0	0	0	0	0	0	0	0	0	0
Aprobarbital	C=CCC1(C(=O)NC(=O)NC1=O)C(C)C	Drugs	0	1	3	0	0	0	0	0	0	0	0	0	2	0	0	0	0	0	0	0	0	0	0	0	0	0	0	0	0	0	0	0	0	0	0	0	0	0	0	0	0	0	0	0	0	0	0
Arbekacin	NCC[C@@H](C(N[C@H]1[C@H](O[C@@H]2[C@H](O)[C@@H](N)[C@H](O)[C@@H](CO)O2)[C@@H](O)[C@H](O[C@@H]2[C@H](N)CC[C@@H](CN)O2)[C@@H](N)C1)=O)O	Drugs	0	0	1	0	0	0	0	0	0	0	0	0	0	0	0	0	0	0	0	0	0	0	0	0	0	0	0	0	0	0	0	0	0	0	0	0	0	0	0	0	0	0	3	2	0	0	0
Arbutamine	OC1C=CC(CCCCNC[C@@H](C2C=C(O)C(O)=CC=2)O)=CC=1	Drugs	0	0	0	0	0	0	0	0	0	0	0	0	0	0	0	0	0	0	0	0	0	0	0	0	0	0	0	0	0	0	0	0	0	0	0	0	0	0	0	0	0	0	0	0	0	0	0
Ardeparin	CC(NC1C(O)C(OC2C(OS(O)(=O)=O)C(O)C(OC3C(NS(O)(=O)=O)C(OS(O)(=O)=O)C(OC4C(OS(O)(=O)=O)C(O)C(O)C(C(O)=O)O4)C(CO)O3)C(C(O)=O)O2)C(COS(O)(=O)=O)OC1O)=O	Drugs	0	0	3	0	0	0	0	0	0	0	0	0	0	0	0	0	0	0	10	0	5	0	0	0	0	0	0	0	0	0	0	0	0	0	0	0	0	0	0	0	0	0	0	6	2	0	0
Arformoterol	COC1C=CC(C[C@H](NC[C@@H](C2C=C(NC=O)C(O)=CC=2)O)C)=CC=1	Drugs	0	0	1	0	0	0	0	0	0	0	0	0	0	0	0	0	0	0	0	0	0	0	0	0	0	0	0	0	0	0	0	0	0	0	0	0	0	0	0	0	0	0	0	0	0	0	0
Argatroban	C[C@H]1C[C@H](C(O)=O)N(C([C@@H](NS(C2C3NC[C@@H](CC=3C=CC=2)C)(=O)=O)CCCN=C(N)N)=O)CC1	Drugs	0	0	2	0	0	0	0	0	0	0	0	0	0	0	0	0	0	0	2	1	1	0	0	0	0	0	0	0	0	0	0	0	0	0	0	0	0	0	0	0	0	0	0	0	1	0	0
Aripiprazole	O=C1NC2C(=CC=C(C=2)OCCCCN2CCN(C3C(Cl)=C(Cl)C=CC=3)CC2)CC1	Drugs	0	0	1	0	4	0	0	2	0	0	0	0	0	0	0	0	0	0	0	0	0	0	0	0	0	0	0	0	0	0	0	0	0	0	0	0	0	0	0	0	0	0	0	0	0	0	0
Arsenic trioxide	O1[As]2O[As]1O2	Drugs	0	0	0	0	0	0	0	0	0	0	0	0	0	0	0	0	0	0	0	0	0	0	0	0	0	0	0	0	0	0	0	0	0	0	0	0	0	0	0	0	0	0	0	0	0	0	0
Artemether	CO[C@@H]1[C@H](C)[C@H]2[C@]34OO[C@@](CC[C@H]3[C@@H](CC2)C)(C)O[C@H]4O1	Drugs	0	0	0	0	0	0	0	0	0	0	0	0	0	0	0	0	0	0	0	0	0	0	0	0	0	0	0	0	0	0	0	0	0	0	0	0	0	0	0	0	0	0	1	1	0	0	0
Asenapine	CN1CC2C(C3C(OC4C2=CC(Cl)=CC=4)=CC=CC=3)C1.O=C(/C=C\C(O)=O)O	Drugs	0	1	2	0	2	0	0	1	0	0	0	0	0	0	0	0	0	0	0	0	0	0	0	2	0	0	0	0	0	0	0	0	0	0	0	0	0	0	0	0	0	0	0	0	2	0	0
Aspartame	COC([C@@H](NC([C@H](CC(O)=O)N)=O)CC1C=CC=CC=1)=O	Drugs	0	0	3	0	0	0	0	0	0	0	0	0	0	0	0	0	0	0	0	0	0	0	0	0	0	0	0	0	0	0	0	0	0	0	0	0	0	0	0	0	0	0	0	0	2	0	0
Astemizole	COC1C=CC(CCN2CCC(NC3N(CC4C=CC(F)=CC=4)C4C(=CC=CC=4)N=3)CC2)=CC=1	Drugs	0	0	0	0	0	0	0	0	0	0	0	0	0	0	0	0	0	0	0	0	0	0	0	0	0	0	0	0	0	0	0	0	0	0	0	0	0	0	0	0	0	0	0	0	0	0	0
Atazanavir	COC(N[C@@H](C(C)(C)C)C(N[C@H]([C@H](CN(NC([C@H](C(C)(C)C)NC(OC)=O)=O)CC1C=CC(C2N=CC=CC=2)=CC=1)O)CC1C=CC=CC=1)=O)=O	Drugs	0	0	4	0	0	0	0	0	0	0	0	0	0	0	0	0	0	0	0	0	0	0	0	0	0	0	0	0	0	0	0	0	0	0	0	0	0	0	0	0	0	0	0	0	2	0	0
Atenolol	CC(NCC(COC1C=CC(CC(=O)N)=CC=1)O)C	Drugs	0	0	1	0	0	0	0	0	0	0	0	0	0	0	0	0	0	0	0	0	0	0	0	0	0	0	0	0	0	0	0	0	0	0	0	0	0	0	0	0	0	0	0	0	0	0	0
Atomoxetine	CNCC[C@H](C1C=CC=CC=1)OC1C(C)=CC=CC=1	Drugs	0	0	0	0	0	0	0	0	0	0	0	0	0	0	0	0	0	0	0	0	0	0	0	0	0	0	0	0	0	0	0	0	0	0	0	0	0	0	0	0	0	0	0	0	0	0	0
Atorvastatin	CC(C1N(CC[C@H](C[C@H](CC(O)=O)O)O)C(C2C=CC(F)=CC=2)=C(C2C=CC=CC=2)C=1C(NC1C=CC=CC=1)=O)C	Drugs	0	0	2	0	0	0	0	0	0	0	0	0	0	0	0	0	0	0	0	0	0	0	0	0	0	0	0	0	0	0	0	0	0	0	0	0	0	0	0	0	0	0	0	0	1	0	0
Atovaquone	O=C1C(O)=C([C@@H]2CC[C@@H](C3C=CC(Cl)=CC=3)CC2)C(=O)C2C1=CC=CC=2	Drugs	0	1	2	0	2	0	0	1	0	0	0	0	0	0	0	0	0	2	0	0	0	0	0	0	0	0	0	0	0	0	0	0	0	0	0	0	0	0	0	0	0	0	0	0	0	0	0
Atracurium	COC1C(OC)=CC(CC2[N+](CCC(OCCCCCOC(CC[N+]3(C(CC4C=C(OC)C(OC)=CC=4)C4C(=CC(=C(C=4)OC)OC)CC3)C)=O)=O)(C)CCC3C2=CC(=C(C=3)OC)OC)=CC=1	Drugs	0	0	2	0	0	0	0	0	0	0	0	0	0	0	0	0	0	0	0	0	0	0	0	0	0	0	0	0	0	0	0	0	0	0	0	0	0	0	0	0	0	0	0	0	2	0	0
Atropine	CN1[C@@H]2C[C@H](C[C@H]1CC2)OC(C(C1C=CC=CC=1)CO)=O	Drugs	0	0	1	0	0	0	0	0	0	0	0	0	0	0	0	0	0	0	0	0	0	0	0	0	0	0	0	0	0	0	0	0	0	0	0	0	0	0	0	0	0	0	0	0	1	0	0
Auranofin	CCP(=[Au]S[C@H]1[C@H](OC(=O)C)[C@@H](OC(=O)C)[C@H](OC(=O)C)[C@@H](COC(=O)C)O1)(CC)CC	Drugs	0	0	4	0	0	0	0	0	0	0	0	0	0	0	0	0	0	0	0	0	0	0	0	0	0	0	0	0	0	0	0	0	0	0	0	0	0	0	0	0	0	0	0	2	4	0	0
Avanafil	COC1C(Cl)=CC(CNC2=C(C(NCC3=NC=CC=N3)=O)C=NC(N3[C@H](CO)CCC3)=N2)=CC=1	Drugs	0	0	1	0	2	0	0	1	0	0	0	0	0	0	0	0	0	0	0	0	0	0	0	0	0	0	0	0	0	0	0	0	0	0	0	0	0	0	0	0	0	0	0	0	0	0	0
Azacitidine	Nc1nc(=O)[n]([C@H]2[C@H](O)[C@H](O)[C@@H](CO)O2)cn1	Drugs
Azatadine	CN1CCC(=C2C3C(=CC=CN=3)CCC3C2=CC=CC=3)CC1	Drugs	0	1	0	0	0	0	0	0	0	0	0	0	0	0	0	0	0	0	0	0	0	0	0	0	0	0	0	0	0	0	0	0	0	0	0	0	0	0	0	0	0	0	0	0	0	0	0
Azathioprine	CN1C(SC2C3=C(N=CN3)N=CN=2)=C([N+]([O-])=O)N=C1	Drugs	0	0	0	0	0	0	0	0	0	0	1	0	0	0	0	0	0	0	0	0	0	0	0	0	0	0	0	0	0	0	0	0	0	0	0	0	0	0	0	0	0	0	0	0	0	0	0
Azelaic Acid	O=C(CCCCCCCC(O)=O)O	Drugs	0	0	2	0	0	0	0	0	0	0	0	0	0	0	0	0	0	0	0	0	0	0	0	0	0	0	0	0	0	0	0	0	0	0	0	0	0	0	0	0	0	0	0	0	2	0	0
Azelastine	CN1CCC([n]2c(=O)c3c(cccc3)c(CC3C=CC(Cl)=CC=3)n2)CCC1	Drugs
Azidocillin	CC1([C@H](C(O)=O)N2[C@@H]([C@@H](C2=O)NC([C@@H](C2C=CC=CC=2)N=[N+]=[N-])=O)S1)C	Drugs	0	0	3	0	0	0	0	0	0	0	0	1	0	0	0	0	0	0	0	0	0	0	0	0	0	0	0	0	0	1	0	1	0	0	0	0	0	0	0	0	0	0	0	0	1	0	0
Azilsartan medoxomil	CCOC1N(CC2C=CC(C3C(c4[nH]c(=O)on4)=CC=CC=3)=CC=2)C2C(=CC=CC=2C(OCc2c(C)oc(=O)o2)=O)N=1	Drugs
Azithromycin	CC[C@@H]1[C@](O)(C)[C@H](O)[C@@H](C)N(C)C[C@H](C)C[C@](O)(C)[C@H](O[C@H]2[C@H](O)[C@@H](N(C)C)C[C@@H](C)O2)[C@@H](C)[C@H](O[C@@H]2O[C@@H](C)[C@H](O)[C@@](OC)(C)C2)[C@@H](C)C(=O)O1	Drugs	0	0	1	0	0	0	0	0	0	0	0	0	0	0	0	0	0	0	0	0	0	0	0	0	0	0	0	0	0	0	0	0	0	0	0	0	0	0	0	0	0	0	0	2	1	0	0
Azlocillin	CC1([C@H](C(O)=O)N2[C@@H]([C@@H](C2=O)NC([C@@H](C2C=CC=CC=2)NC(N2C(=O)NCC2)=O)=O)S1)C	Drugs	0	0	5	0	0	0	0	0	0	0	0	1	0	0	1	0	0	0	0	0	0	0	0	0	0	0	0	0	0	1	0	1	0	0	0	0	0	0	0	0	0	0	0	0	1	0	0
Aztreonam	C[C@@H]1N(S([O-])(=O)=O)C(=O)[C@H]1NC(/C(/C1N=C([NH3+])SC=1)=N\OC(C(O)=O)(C)C)=O	Drugs	0	0	3	0	0	0	0	0	0	0	0	1	0	0	0	0	0	0	2	0	1	0	0	0	0	0	0	0	0	0	0	0	0	0	0	0	0	0	0	0	0	0	0	0	1	0	0
Bacampicillin	CCOC(OC(OC([C@H]1C(C)(C)S[C@H]2N1C([C@H]2NC([C@@H](C1C=CC=CC=1)N)=O)=O)=O)C)=O	Drugs	0	0	4	0	0	0	0	0	0	0	0	1	0	0	0	0	0	0	0	0	0	0	0	0	0	0	0	0	0	1	0	1	0	0	0	0	0	0	0	0	0	0	0	0	3	0	0
Bacitracin	CC[C@@H]([C@@H](C1SC[C@@H](C(N[C@H](C(N[C@@H](C(N[C@@H]([C@H](CC)C)C(N[C@@H]2C(=O)N[C@H](CCCN)C(=O)N[C@@H]([C@H](CC)C)C(=O)N[C@H](CC3C=CC=CC=3)C(=O)N[C@@H](CC3N=CNC=3)C(=O)N[C@H](CC(O)=O)C(=O)N[C@@H](CC(=O)N)C(=O)NCCCC2)=O)=O)CCC(O)=O)=O)CC(C)C)=O)N=1)N)C	Drugs	0	0	14	0	0	0	0	0	0	0	0	0	0	0	0	0	0	0	0	0	0	0	0	0	0	0	0	0	0	0	0	0	0	0	0	0	0	0	0	0	0	0	0	0	2	0	0
Baclofen	NCC(C1C=CC(Cl)=CC=1)CC(O)=O	Drugs	0	0	1	0	2	0	0	1	0	0	0	0	0	0	0	0	0	0	0	0	0	0	0	0	0	0	0	0	0	0	0	0	0	0	0	0	0	0	0	0	0	0	0	0	1	0	0
Balsalazide	O=C(CCNC(C1C=CC(/N=N/C2C=C(C(O)=O)C(O)=CC=2)=CC=1)=O)O	Drugs	0	0	3	0	0	0	0	0	0	0	0	0	0	0	0	0	0	2	0	0	0	0	0	0	0	0	0	0	0	0	0	0	2	0	2	2	1	0	0	0	0	0	0	0	2	0	0
Bambuterol	CN(C(OC1C=C(C(CNC(C)(C)C)O)C=C(OC(N(C)C)=O)C=1)=O)C	Drugs	0	0	2	0	0	0	0	0	0	0	0	0	0	0	0	0	0	0	0	0	0	0	0	0	0	0	0	0	0	0	0	0	0	0	0	0	0	0	0	0	0	0	0	0	2	0	0
Beclometasone dipropionate	CCC(OCC([C@@]1([C@]2(C)[C@H]([C@H]3[C@@]([C@H](C2)O)(Cl)[C@]2(C)C(=CC(C=C2)=O)CC3)C[C@@H]1C)OC(CC)=O)=O)=O	Drugs	0	2	4	0	0	0	0	0	0	0	0	0	0	0	0	0	0	0	0	0	0	0	0	0	0	0	0	0	0	0	0	0	0	0	0	0	0	0	0	0	0	0	1	0	2	0	0
Bedaquiline	COC1C([C@H]([C@](C2C3C(=CC=CC=3)C=CC=2)(CCN(C)C)O)C2C=CC=CC=2)=CC2C(=CC=C(C=2)Br)N=1	Drugs	0	0	0	0	0	0	0	0	0	0	0	0	0	0	0	0	0	0	0	0	0	0	0	0	0	0	0	0	0	0	0	0	0	0	0	0	0	0	0	0	0	0	0	0	0	0	0
Benazepril	CCOC([C@@H](N[C@@H]1C(=O)N(CC(O)=O)C2C(=CC=CC=2)CC1)CCC1C=CC=CC=1)=O	Drugs	0	0	3	0	0	0	0	0	0	0	0	0	0	0	0	0	0	0	0	0	0	0	0	0	0	0	0	0	0	0	0	0	0	0	0	0	0	0	0	0	0	0	0	0	2	0	0
Bendroflumethiazide	NS(C1C(C(F)(F)F)=CC2NC(NS(=O)(=O)C=2C=1)CC1C=CC=CC=1)(=O)=O	Drugs	0	0	0	0	0	0	0	0	0	0	0	0	0	0	0	0	0	0	4	2	2	0	0	0	0	0	0	0	0	0	0	0	0	0	0	0	0	0	0	0	0	0	0	0	0	0	0
Bentiromide	O=C(C1C=CC(NC([C@@H](NC(C2C=CC=CC=2)=O)CC2C=CC(O)=CC=2)=O)=CC=1)O	Drugs	0	0	3	0	0	0	0	0	0	0	0	0	0	0	0	0	0	2	0	0	0	0	0	0	0	0	0	0	0	0	0	0	2	0	2	2	1	0	0	0	0	0	0	0	1	0	0
Bentoquatam	O.O=[AlH3]O[AlH3]=O.O=[Si]=O	Drugs	0	0	0	0	0	0	0	0	0	0	0	0	0	0	0	0	0	0	0	0	0	0	0	0	0	0	0	0	0	0	0	0	0	0	0	0	0	0	0	0	0	0	0	0	0	0	0
Benzatropine	CN1[C@@H]2C[C@H](C[C@H]1CC2)OC(C1C=CC=CC=1)C1C=CC=CC=1	Drugs	0	0	0	0	0	0	0	0	0	0	0	0	0	0	0	0	0	0	0	0	0	0	0	0	0	0	0	0	0	0	0	0	0	0	0	0	0	0	0	0	0	0	0	0	0	0	0
Benzocaine	CCOC(C1C=CC(N)=CC=1)=O	Drugs	0	0	1	0	0	0	0	0	0	0	0	0	0	0	0	0	0	1	0	0	0	0	0	0	0	0	0	0	0	0	0	0	2	0	2	2	1	0	0	0	0	0	0	0	1	0	0
Benzonatate	CCCCNC1C=CC(C(OCCOCCOCCOCCOCCOCCOCCOCCOCCOC)=O)=CC=1	Drugs	0	0	1	0	0	0	0	0	0	0	0	0	0	0	0	0	0	1	0	0	0	0	0	0	0	0	0	0	0	0	0	0	2	0	2	2	1	0	0	0	0	0	0	0	1	0	0
Benzphetamine	C[C@H](N(CC1C=CC=CC=1)C)CC1C=CC=CC=1	Drugs	0	0	0	0	0	0	0	0	0	0	0	0	0	0	0	0	0	0	0	0	0	0	0	0	0	0	0	0	0	0	0	0	0	0	0	0	0	0	0	0	0	0	0	0	0	0	0
Benzquinamide	CCN(C(C1C(OC(=O)C)CC2N(CCC3C2=CC(OC)=C(OC)C=3)C1)=O)CC	Drugs	0	0	2	0	0	0	0	0	0	0	0	0	0	0	0	0	0	0	0	0	0	0	0	0	0	0	0	0	0	0	0	0	0	0	0	0	0	0	0	0	0	0	0	0	1	0	0
Benzthiazide	NS(C1C(Cl)=CC2NC(=NS(=O)(=O)C=2C=1)CSCC1C=CC=CC=1)(=O)=O	Drugs	0	0	0	0	2	0	0	1	0	0	0	0	0	0	0	0	0	0	4	2	2	0	0	0	0	0	0	0	0	0	0	0	0	0	0	0	0	0	0	0	0	0	0	0	0	0	0
Benzyl alcohol	OCC1C=CC=CC=1	Drugs	0	0	0	0	0	0	0	0	0	0	0	0	0	0	0	0	0	0	0	0	0	0	0	0	0	0	0	0	0	0	0	0	0	0	0	0	0	0	0	0	0	0	0	0	0	0	0
Benzyl Benzoate	O=C(C1C=CC=CC=1)OCC1C=CC=CC=1	Drugs	0	0	1	0	0	0	0	0	0	0	0	0	0	0	0	0	0	1	0	0	0	0	0	0	0	0	0	0	0	0	0	0	2	0	2	2	1	0	0	0	0	0	0	0	1	0	0
Bepotastine	O=C(CCCN1CCC(OC(C2N=CC=CC=2)C2C=CC(Cl)=CC=2)CC1)O	Drugs	0	0	1	0	2	0	0	1	0	0	0	0	0	0	0	0	0	0	0	0	0	0	0	0	0	0	0	0	0	0	0	0	0	0	0	0	0	0	0	0	0	0	0	0	1	0	0
Bepridil	CC(COCC(N1CCCC1)CN(C1C=CC=CC=1)CC1C=CC=CC=1)C	Drugs	0	0	0	0	0	0	0	0	0	0	0	0	0	0	0	0	0	0	0	0	0	0	0	0	0	0	0	0	0	0	0	0	0	0	0	0	0	0	0	0	0	0	0	0	0	0	0
Besifloxacin	N[C@H]1CN(c2c(Cl)c3c(c(c(c[n]3C3CC3)C(O)=O)=O)cc2F)CCCC1	Drugs	0	0	1	0	3	0	0	1	0	0	0	0	0	0	0	0	0	0	0	0	0	0	0	0	0	0	0	0	0	0	0	0	2	0	2	2	2	0	0	0	0	0	0	0	1	0	0
Betahistine	CNCCC1N=CC=CC=1	Drugs	0	0	0	0	0	0	0	0	0	0	0	0	0	0	0	0	0	0	0	0	0	0	0	0	0	0	0	0	0	0	0	0	0	0	0	0	0	0	0	0	0	0	0	0	0	0	0
Betamethasone	C[C@@H]1[C@@](C(CO)=O)(O)[C@]2(C)[C@H]([C@H]3[C@@]([C@H](C2)O)(F)[C@]2(C)C(=CC(C=C2)=O)CC3)C1	Drugs	0	2	2	0	0	0	0	0	0	0	0	0	0	0	0	0	0	0	0	0	0	0	0	0	0	0	0	0	0	0	0	0	0	0	0	0	0	0	0	0	0	0	1	0	0	0	0
Betaxolol	CC(NCC(COC1C=CC(CCOCC2CC2)=CC=1)O)C	Drugs	0	0	0	0	0	0	0	0	0	0	0	0	0	0	0	0	0	0	0	0	0	0	0	0	0	0	0	0	0	0	0	0	0	0	0	0	0	0	0	0	0	0	0	0	0	0	0
Betazole	NCCC1NN=CC=1	Drugs	0	0	0	0	0	0	0	0	0	0	0	0	0	0	0	0	0	0	0	0	0	0	0	0	0	0	0	0	0	0	0	0	0	0	0	0	0	0	0	0	0	0	0	0	0	0	0
Bethanechol	CC(OC(=O)N)C[N+](C)(C)C	Drugs	0	0	1	0	0	0	0	0	0	0	0	0	0	0	0	0	0	0	0	0	0	0	0	0	0	0	0	0	0	0	0	0	0	0	0	0	0	0	0	0	0	0	0	0	1	0	0
Bethanidine	C/N=C(/NCC1C=CC=CC=1)\NC	Drugs	0	0	0	0	0	0	0	0	0	0	0	0	0	0	0	0	0	0	0	0	0	0	0	0	0	0	0	0	0	0	0	0	0	0	0	0	0	0	0	0	0	0	0	0	0	0	0
Bevantolol	COC1C(OC)=CC(CCNCC(COC2C=C(C)C=CC=2)O)=CC=1	Drugs	0	0	0	0	0	0	0	0	0	0	0	0	0	0	0	0	0	0	0	0	0	0	0	0	0	0	0	0	0	0	0	0	0	0	0	0	0	0	0	0	0	0	0	0	0	0	0
Bexarotene	C=C(C1C(C)=CC2C(CCC(C)(C)C=2C=1)(C)C)C1C=CC(C(O)=O)=CC=1	Drugs	0	1	1	0	0	0	0	0	0	0	0	0	0	0	0	0	0	1	0	0	0	0	0	0	0	0	0	0	0	0	0	0	2	0	2	2	1	0	0	0	0	0	0	0	1	0	0
Bezafibrate	CC(C(O)=O)(OC1C=CC(CCNC(C2C=CC(Cl)=CC=2)=O)=CC=1)C	Drugs	0	0	2	0	2	0	0	1	0	0	0	0	0	0	0	0	0	1	0	0	0	0	0	0	0	0	0	0	0	0	0	0	0	0	0	0	0	0	0	0	0	0	0	0	1	0	0
Bicalutamide	CC(C(NC1C=C(C(F)(F)F)C(C#N)=CC=1)=O)(CS(C1C=CC(F)=CC=1)(=O)=O)O	Drugs	0	0	1	0	0	0	0	0	0	0	0	0	0	0	0	0	0	0	2	1	1	0	0	0	0	0	0	0	0	0	0	0	0	0	0	0	0	0	0	0	0	0	0	0	0	0	0
Bifonazole	C1N=CN(C(C2C=CC(C3C=CC=CC=3)=CC=2)C2C=CC=CC=2)C=1	Drugs	0	0	0	0	0	0	0	0	0	0	0	0	0	0	0	0	0	0	0	0	0	0	0	0	0	0	0	0	0	0	0	0	0	0	0	0	0	0	0	0	0	0	0	0	0	0	0
Bimatoprost	CCNC(CCC/C=C\C[C@H]1[C@@H](O)C[C@@H](O)[C@@H]1/C=C/[C@H](CCC1C=CC=CC=1)O)=O	Drugs	0	2	1	0	0	0	0	0	0	0	0	0	0	0	0	0	0	0	0	0	0	0	0	0	0	0	0	0	0	0	0	0	0	0	0	0	0	0	0	0	0	0	0	0	0	0	0
Biperiden	OC(C1C2CC(C=C2)C1)(C1C=CC=CC=1)CCN1CCCCC1	Drugs	0	1	0	0	0	0	0	0	0	0	0	0	0	0	0	0	0	0	0	0	0	0	0	0	0	0	0	0	0	0	0	0	0	0	0	0	0	0	0	0	0	0	0	0	0	0	0
Bismuth Subsalicylate	O=C1C2C(=CC=CC=2)O[Bi](O)O1	Drugs	0	0	1	0	0	0	0	0	0	0	0	0	0	0	0	0	0	1	0	0	0	0	0	0	0	0	0	0	0	0	0	0	2	0	2	2	1	0	0	0	0	0	0	0	1	0	0
Bisoprolol	CC(NCC(COC1C=CC(COCCOC(C)C)=CC=1)O)C	Drugs	0	0	0	0	0	0	0	0	0	0	0	0	0	0	0	0	0	0	0	0	0	0	0	0	0	0	0	0	0	0	0	0	0	0	0	0	0	0	0	0	0	0	0	0	0	0	0
Bleomycin	CC1C(C(N[C@@H]([C@H](C2NC=NC=2)OC2C(OC3C(O)C(OC(=O)N)C(O)C(CO)O3)C(O)C(O)C(CO)O2)C(N[C@@H]([C@H]([C@@H](C(N[C@@H]([C@H](O)C)C(NCCC2SC=C(C3SC=C(C(NCCC[S+](C)C)=O)N=3)N=2)=O)=O)C)O)C)=O)=O)=NC([C@@H](NC[C@@H](C(=O)N)N)CC(=O)N)=NC=1N	Drugs	0	0	8	0	0	0	0	0	0	0	0	0	0	0	0	0	0	0	0	0	0	0	0	0	0	0	0	0	0	0	0	0	0	0	0	0	0	0	0	0	0	0	0	4	1	0	0
Boceprevir	CC(NC(N[C@@H](C(C)(C)C)C(N1[C@H](C(NC(C(C(=O)N)=O)CC2CCC2)=O)[C@H]2C(C)(C)[C@H]2C1)=O)=O)(C)C	Drugs	0	0	5	0	0	0	0	0	0	0	0	0	0	0	0	0	0	0	0	0	0	0	0	0	0	0	0	0	0	0	0	0	0	0	0	0	0	0	0	0	0	0	0	0	0	0	0
Bopindolol	CC1NC2C=CC=C(OCC(OC(C3C=CC=CC=3)=O)CNC(C)(C)C)C=2C=1	Drugs	0	0	1	0	0	0	0	0	0	0	0	0	0	0	0	0	0	1	0	0	0	0	0	0	0	0	0	0	0	0	0	0	2	0	2	2	1	0	0	0	0	0	0	0	1	0	0
Bortezomib	CC(C[C@@H](B(O)O)NC([C@@H](NC(C1=NC=CN=C1)=O)CC1C=CC=CC=1)=O)C	Drugs	0	0	2	0	0	0	0	0	0	0	0	0	0	0	0	0	0	0	0	0	0	0	0	0	0	0	0	0	0	0	0	0	0	0	0	0	0	0	0	0	0	0	0	0	0	0	0
Bosentan	COC1C(OC2C(OCCO)=NC(C3=NC=CC=N3)=NC=2NS(C2C=CC(C(C)(C)C)=CC=2)(=O)=O)=CC=CC=1	Drugs	0	0	0	0	0	0	0	0	0	0	0	0	0	0	0	0	0	0	2	1	1	0	0	0	0	0	0	0	0	0	0	0	0	0	0	0	0	0	0	0	0	0	0	0	0	0	0
Bosutinib	COC1C(Cl)=CC(Cl)=C(NC2C3C(=CC(=C(C=3)OC)OCCCN3CCN(C)CC3)N=CC=2C#N)C=1	Drugs	0	0	0	0	4	0	0	2	0	0	0	0	0	0	0	0	0	0	0	0	0	0	0	0	0	0	0	0	0	0	0	0	0	0	0	0	0	0	0	0	0	0	0	0	0	0	0
Bretylium	CC[N+](CC1C(Br)=CC=CC=1)(C)C	Drugs	0	0	0	0	0	0	0	0	0	0	0	0	0	0	0	0	0	0	0	0	0	0	0	0	0	0	0	0	0	0	0	0	0	0	0	0	0	0	0	0	0	0	0	0	0	0	0
Brimonidine	BrC1C2C(=NC=CN=2)C=CC=1NC1NCCN=1	Drugs	0	0	0	0	0	0	0	0	0	0	0	0	0	0	0	0	0	0	0	0	0	0	0	0	0	0	0	0	0	0	0	0	0	0	0	0	0	0	0	0	0	0	0	0	0	0	0
Brinzolamide	CCN[C@@H]1C2=C(SC(=C2)S(=O)(=O)N)S(=O)(=O)N(CCCOC)C1	Drugs	0	0	0	0	0	0	0	0	0	0	0	0	0	0	0	0	0	0	4	0	2	0	0	0	0	0	0	0	0	0	0	0	0	0	0	0	0	0	0	0	0	0	0	0	0	0	0
Bromazepam	O=C1NC2C(=CC(=CC=2)Br)C(C2N=CC=CC=2)=NC1	Drugs	0	0	1	0	0	0	0	0	0	0	0	0	0	0	0	0	0	0	0	0	0	0	0	0	0	0	0	0	0	0	0	0	0	0	0	0	0	0	0	0	0	0	0	0	0	0	0
Bromfenac	NC1C(C(C2C=CC(Br)=CC=2)=O)=CC=CC=1CC(O)=O	Drugs	0	0	2	0	0	0	0	0	0	0	0	0	0	0	0	0	0	2	0	0	0	0	0	0	0	0	0	0	0	0	0	0	0	0	0	0	0	0	0	0	0	0	0	0	1	0	0
Bromocriptine	CC(C[C@@H]1N2[C@](O[C@@](C2=O)(C(C)C)NC([C@H]2CN(C)[C@H]3C(C4=C5C(NC(=C5C3)Br)=CC=C4)=C2)=O)(O)[C@H]2N(CCC2)C1=O)C	Drugs	0	1	3	0	0	0	0	0	0	0	0	0	0	0	0	0	0	0	0	0	0	0	0	0	0	0	0	0	0	0	0	0	0	0	0	0	0	0	0	0	0	0	0	0	0	0	0
Bromodiphenhydramine	CN(CCOC(C1C=CC(Br)=CC=1)C1C=CC=CC=1)C	Drugs	0	0	0	0	0	0	0	0	0	0	0	0	0	0	0	0	0	0	0	0	0	0	0	0	0	0	0	0	0	0	0	0	0	0	0	0	0	0	0	0	0	0	0	0	0	0	0
Brompheniramine	CN(CCC(C1N=CC=CC=1)C1C=CC(Br)=CC=1)C	Drugs	0	0	0	0	0	0	0	0	0	0	0	0	0	0	0	0	0	0	0	0	0	0	0	0	0	0	0	0	0	0	0	0	0	0	0	0	0	0	0	0	0	0	0	0	0	0	0
Buclizine	CC(C1C=CC(CN2CCN(C(C3C=CC(Cl)=CC=3)C3C=CC=CC=3)CC2)=CC=1)(C)C	Drugs	0	0	0	0	2	0	0	1	0	0	0	0	0	0	0	0	0	0	0	0	0	0	0	0	0	0	0	0	0	0	0	0	0	0	0	0	0	0	0	0	0	0	0	0	0	0	0
Budesonide	CCCC1O[C@]2(C(CO)=O)[C@@H](C[C@@H]3[C@]2(C)C[C@H](O)[C@H]2[C@H]3CCC3[C@]2(C)C=CC(=O)C=3)O1	Drugs	0	2	2	0	0	0	0	0	0	0	0	0	0	0	0	0	0	0	0	0	0	0	0	0	0	0	0	0	0	0	0	0	0	0	0	0	0	0	0	0	0	0	1	0	0	0	0
Bumetanide	CCCCNC1C(OC2C=CC=CC=2)=C(S(=O)(=O)N)C=C(C(O)=O)C=1	Drugs	0	0	1	0	0	0	0	0	0	0	0	0	0	0	0	0	0	1	2	1	1	0	0	0	0	0	0	0	0	0	0	0	2	0	2	2	1	0	0	0	0	0	0	0	1	0	0
Bupivacaine	CCCCN1C(C(NC2C(C)=CC=CC=2C)=O)CCCC1	Drugs	0	0	1	0	0	0	0	0	0	0	0	0	0	0	0	0	0	0	0	0	0	0	0	0	0	0	0	0	0	0	0	0	0	0	0	0	0	0	0	0	0	0	0	0	0	0	0
Bupranolol	CC1C=C(OCC(CNC(C)(C)C)O)C(Cl)=CC=1	Drugs	0	0	0	0	2	0	0	1	0	0	0	0	0	0	0	0	0	0	0	0	0	0	0	0	0	0	0	0	0	0	0	0	0	0	0	0	0	0	0	0	0	0	0	0	0	0	0
Buprenorphine	CO[C@@]12[C@@H]3OC4=C5[C@]63CCN(CC3CC3)[C@H](CC5=CC=C4O)[C@]6(C[C@@H]1[C@@](C(C)(C)C)(O)C)CC2	Drugs	0	0	0	0	0	0	0	0	0	0	0	0	0	0	0	0	0	0	0	0	0	0	0	0	0	0	0	0	0	0	0	0	0	0	0	0	0	0	0	0	0	0	5	0	0	0	0
Bupropion	CC(C(C1C=C(Cl)C=CC=1)=O)NC(C)(C)C	Drugs	0	0	1	0	2	0	0	1	0	0	0	0	0	0	0	0	0	1	0	0	0	0	0	0	0	0	0	0	0	0	0	0	0	0	0	0	0	0	0	0	0	0	0	0	0	0	0
Buspirone	O=C1N(CCCCN2CCN(C3=NC=CC=N3)CC2)C(=O)CC2(CCCC2)C1	Drugs	0	0	2	0	0	0	0	0	0	0	0	0	0	0	0	0	0	0	0	0	0	0	0	0	0	0	0	0	0	0	0	0	0	0	0	0	0	0	0	0	0	0	0	0	0	0	0
Busulfan	CS(OCCCCOS(=O)(=O)C)(=O)=O	Drugs	0	0	0	0	0	0	0	0	0	0	0	0	0	0	0	0	0	0	4	0	2	0	0	0	0	0	0	0	0	0	0	0	0	0	0	0	0	0	0	0	0	0	0	0	0	0	0
Butabarbital	CCC(C1(C(=O)NC(=O)NC1=O)CC)C	Drugs	0	0	3	0	0	0	0	0	0	0	0	0	2	0	0	0	0	0	0	0	0	0	0	0	0	0	0	0	0	0	0	0	0	0	0	0	0	0	0	0	0	0	0	0	0	0	0
Butalbital	C=CCC1(C(=O)NC(=O)NC1=O)CC(C)C	Drugs	0	1	3	0	0	0	0	0	0	0	0	0	2	0	0	0	0	0	0	0	0	0	0	0	0	0	0	0	0	0	0	0	0	0	0	0	0	0	0	0	0	0	0	0	0	0	0
Butenafine	CN(CC1C2C(=CC=CC=2)C=CC=1)CC1C=CC(C(C)(C)C)=CC=1	Drugs	0	0	0	0	0	0	0	0	0	0	0	0	0	0	0	0	0	0	0	0	0	0	0	0	0	0	0	0	0	0	0	0	0	0	0	0	0	0	0	0	0	0	0	0	0	0	0
Butethal	CCCCC1(C(=O)NC(=O)NC1=O)CC	Drugs	0	0	3	0	0	0	0	0	0	0	0	0	2	0	0	0	0	0	0	0	0	0	0	0	0	0	0	0	0	0	0	0	0	0	0	0	0	0	0	0	0	0	0	0	0	0	0
Butoconazole	ClC1C=CC(CCC(SC2C(Cl)=CC=CC=2Cl)CN2C=NC=C2)=CC=1	Drugs	0	0	0	0	6	0	0	3	0	0	0	0	0	0	0	0	0	0	0	0	0	0	0	0	0	0	0	0	0	0	0	0	0	0	0	0	0	0	0	0	0	0	0	0	0	0	0
Butorphanol	OC1C=C2[C@@]34CCN(CC5CCC5)[C@@H](CC2=CC=1)[C@]3(O)CCCC4	Drugs	0	0	0	0	0	0	0	0	0	0	0	0	0	0	0	0	0	0	0	0	0	0	0	0	0	0	0	0	0	0	0	0	0	0	0	0	0	0	0	0	0	0	1	0	0	0	0
Cabazitaxel	CO[C@@H]1[C@]2(C)[C@H]([C@@H]([C@]3(C(C)(C)C([C@H](C2=O)OC)=C(C)[C@@H](OC([C@@H]([C@H](C2C=CC=CC=2)NC(OC(C)(C)C)=O)O)=O)C3)O)OC(C2C=CC=CC=2)=O)[C@@]2(OC(=O)C)[C@H](OC2)C1	Drugs	0	1	5	0	0	0	0	0	0	0	0	0	0	0	0	0	0	1	0	0	0	0	0	0	0	0	0	0	0	0	0	0	2	0	2	2	1	0	0	0	0	0	3	0	4	0	0
Cabergoline	C=CCN1[C@H]2[C@@H](C3=C4C(NC=C4C2)=CC=C3)C[C@@H](C(N(C(NCC)=O)CCCN(C)C)=O)C1	Drugs	0	1	2	0	0	0	0	0	0	0	0	0	0	0	0	0	0	0	0	0	0	0	0	0	0	0	0	0	0	0	0	0	0	0	0	0	0	0	0	0	0	0	0	0	0	0	0
Caffeine	C[n]1c2c([n](c([n](C)c2nc1)=O)C)=O	Drugs
Calcipotriol	C=C1[C@@H](O)C[C@H](O)C/C/1=C/C=C1/[C@@H]2CC[C@H]([C@@H](/C=C/[C@H](C3CC3)O)C)[C@@]2(C)CCC/1	Drugs	0	4	0	0	0	0	0	0	0	0	0	0	0	0	0	0	0	0	0	0	0	0	0	0	0	0	0	0	0	0	0	0	0	0	0	0	0	0	0	0	0	0	2	0	0	0	0
Calcium Acetate	[Ca+2].CC([O-])=O.CC([O-])=O	Drugs	0	0	2	0	0	0	0	0	0	0	0	0	0	0	0	0	0	0	0	0	0	0	0	0	0	0	0	0	0	0	0	0	0	0	0	0	0	0	0	0	0	0	0	0	2	0	0
Calcium Gluceptate	[Ca+2].O=C(C([C@@H]([C@H]([C@@H]([C@@H](CO)O)O)O)O)O)[O-].O=C(C([C@@H]([C@H]([C@@H]([C@@H](CO)O)O)O)O)O)[O-]	Drugs	0	0	2	0	0	0	0	0	0	0	0	0	0	0	0	0	0	0	0	0	0	0	0	0	0	0	0	0	0	0	0	0	0	0	0	0	0	0	0	0	0	0	0	0	2	0	0
Canagliflozin	CC1C(CC2SC(C3C=CC(F)=CC=3)=CC=2)=CC([C@H]2[C@H](O)[C@@H](O)[C@H](O)[C@@H](CO)O2)=CC=1	Drugs	0	0	0	0	0	0	0	0	0	0	0	0	0	0	0	0	0	0	0	0	0	0	0	0	0	0	0	0	0	0	0	0	0	0	0	0	0	0	0	0	0	0	0	2	0	0	0
Candesartan	CCOC1N(CC2C=CC(C3C(C4=NNN=N4)=CC=CC=3)=CC=2)C2C(=CC=CC=2C(O)=O)N=1	Drugs	0	0	1	0	0	0	0	0	0	0	0	0	0	0	0	0	0	1	0	0	0	0	0	0	0	0	0	0	0	0	0	0	2	0	2	2	1	0	0	0	0	0	0	0	1	0	0
Candicidin	CC(C(CC(C1C=CC(N)=CC=1)=O)O)CC(C1C(C)C=CC=CC=CC=CC=CC=CC=CC(OC2[C@@H](O)[C@@H](N)[C@H](O)[C@@H](C)O2)CC2OC(CC(C2C(O)=O)O)(O)CC(O)CC(O)CC(O)CC(=O)CCCC(=O)CC(=O)O1)C	Drugs	0	7	5	0	0	0	0	0	0	0	0	0	0	0	0	0	0	1	0	0	0	0	0	0	1	0	0	0	0	0	0	0	0	0	0	0	0	0	0	0	0	0	0	2	2	0	0
Candoxatril	COCCOC[C@@H](C(OC1C=C2CCCC2=CC=1)=O)CC1(CCCC1)C(N[C@@H]1CC[C@H](C(O)=O)CC1)=O	Drugs	0	0	3	0	0	0	0	0	0	0	0	0	0	0	0	0	0	0	0	0	0	0	0	0	0	0	0	0	0	0	0	0	0	0	0	0	0	0	0	0	0	0	0	0	2	0	0
Capecitabine	CCCCCOC(Nc1c(F)c[n]([C@H]2[C@H](O)[C@H](O)[C@@H](C)O2)c(=O)n1)=O	Drugs
Capreomycin	C[C@H]1C(=O)N[C@@H](CNC(C[C@H](CCCN)N)=O)C(=O)N/C(=C/NC(=O)N)/C(=O)N[C@@H]([C@@H]2NC(N)=NCC2)C(=O)NC[C@H](N)C(=O)N1.NCCC[C@@H](CC(NC[C@H]1C(=O)N/C(=C/NC(=O)N)/C(=O)N[C@@H]([C@@H]2NC(N)=NCC2)C(=O)NC[C@H](N)C(=O)N[C@@H](CO)C(=O)N1)=O)N	Drugs	0	2	14	0	0	0	0	0	0	0	0	0	0	0	0	0	0	0	0	0	0	0	0	0	0	0	0	0	0	0	0	0	0	0	0	0	0	0	0	0	0	0	0	0	0	0	0
Captopril	C[C@@H](C(N1[C@H](C(O)=O)CCC1)=O)CS	Drugs	0	0	2	0	0	0	0	0	0	0	0	0	0	0	0	0	0	0	0	0	0	0	0	0	0	0	0	0	0	0	0	0	0	0	0	0	0	0	0	0	0	0	0	0	1	0	0
Carbachol	[Cl-].C[N+](CCOC(=O)N)(C)C	Drugs	0	0	1	0	0	0	0	0	0	0	0	0	0	0	0	0	0	0	0	0	0	0	0	0	0	0	0	0	0	0	0	0	0	0	0	0	0	0	0	0	0	0	0	0	1	0	0
Carbamazepine	NC(N1C2C(=CC=CC=2)C=CC2C1=CC=CC=2)=O	Drugs	0	1	1	0	0	0	0	0	0	0	0	0	0	0	0	0	0	0	0	0	0	0	0	0	0	0	0	0	0	0	0	0	0	0	0	0	0	0	0	0	0	0	0	0	0	0	0
Carbenicillin	CC1([C@H](C(O)=O)N2[C@@H]([C@@H](C2=O)NC(C(C2C=CC=CC=2)C(O)=O)=O)S1)C	Drugs	0	0	4	0	0	0	0	0	0	0	0	1	0	0	0	0	0	0	0	0	0	0	0	0	1	0	0	0	0	1	0	1	0	0	0	0	0	0	0	0	0	0	0	0	2	0	0
Carbetocin	CC[C@@H]([C@H]1C(=O)N[C@@H](CCC(=O)N)C(=O)N[C@@H](CC(=O)N)C(=O)N[C@H](C(N2[C@H](C(N[C@H](C(NCC(=O)N)=O)CC(C)C)=O)CCC2)=O)CSCCCC(=O)N[C@@H](CC2C=CC(OC)=CC=2)C(=O)N1)C	Drugs	0	0	11	0	0	0	0	0	0	0	0	0	0	0	0	0	0	0	0	0	0	0	0	0	0	0	0	0	0	0	0	0	0	0	0	0	0	0	0	0	0	0	0	0	0	0	0
Carbidopa	O.C[C@](C(O)=O)(NN)CC1C=C(O)C(O)=CC=1	Drugs	0	0	1	0	0	0	0	0	0	0	0	0	0	0	0	0	0	0	0	0	0	0	0	0	0	0	0	0	0	0	0	0	0	0	0	0	0	0	0	0	0	0	0	0	1	0	0
Carbimazole	CCOC([n]1c(=S)[n](C)cc1)=O	Drugs	0	0	1	0	0	0	0	0	0	0	0	0	0	0	0	0	0	0	0	0	0	0	0	0	0	0	0	0	0	0	0	0	0	0	0	0	0	0	0	0	0	0	0	0	1	0	0
Carbinoxamine	CN(CCOC(C1N=CC=CC=1)C1C=CC(Cl)=CC=1)C	Drugs	0	0	0	0	2	0	0	1	0	0	0	0	0	0	0	0	0	0	0	0	0	0	0	0	0	0	0	0	0	0	0	0	0	0	0	0	0	0	0	0	0	0	0	0	0	0	0
Carboplatin	N.N.O=C1C2(CCC2)C(=O)O[Pt]O1	Drugs	0	0	2	0	0	0	0	0	0	0	0	0	0	0	0	0	1	0	0	0	0	0	0	0	2	0	0	0	0	0	0	0	0	0	0	0	0	0	0	0	0	0	0	0	2	0	0
Carboprost Tromethamine	CCCCC[C@@](/C=C/[C@H]1[C@@H](O)C[C@H](O)[C@@H]1C/C=C\CCCC([O-])=O)(O)C.[NH3+]C(CO)(CO)CO	Drugs	0	2	1	0	0	0	0	0	0	0	0	0	0	0	0	0	0	0	0	0	0	0	0	0	0	0	0	0	0	0	0	0	0	0	0	0	0	0	0	0	0	0	0	0	1	0	0
Carfilzomib	CC(C[C@@H](C(N[C@H](C(N[C@H](C([C@@]1(OC1)C)=O)CC(C)C)=O)CC1C=CC=CC=1)=O)NC([C@@H](NC(CN1CCOCC1)=O)CCC1C=CC=CC=1)=O)C	Drugs	0	0	5	0	0	0	0	0	0	0	0	0	0	0	0	0	0	0	0	0	0	0	0	0	0	0	0	0	0	0	0	0	0	0	0	0	0	0	0	0	0	0	0	0	0	0	0
Carglumic Acid	NC(N[C@H](C(O)=O)CCC(O)=O)=O	Drugs	0	0	3	0	0	0	0	0	0	0	0	0	0	0	0	0	0	0	0	0	0	0	0	0	0	0	0	0	0	0	0	0	0	0	0	0	0	0	0	0	0	0	0	0	2	0	0
Carisoprodol	CCCC(COC(NC(C)C)=O)(COC(=O)N)C	Drugs	0	0	2	0	0	0	0	0	0	0	0	0	0	0	0	0	0	0	0	0	0	0	0	0	0	0	0	0	0	0	0	0	0	0	0	0	0	0	0	0	0	0	0	0	2	0	0
Carmustine	O=NN(C(NCCCl)=O)CCCl	Drugs	0	0	1	0	0	0	0	0	0	0	1	0	0	0	0	0	0	0	0	0	0	0	0	0	0	0	0	0	0	0	0	0	0	0	0	0	0	0	0	0	0	0	0	0	0	0	0
Carphenazine	CCC(C1C=C2N(C3C(SC2=CC=1)=CC=CC=3)CCN1CCN(CCO)CC1)=O	Drugs	0	0	1	0	0	0	0	0	0	0	0	0	0	0	0	0	0	1	0	0	0	0	0	0	0	0	0	0	0	0	0	0	0	0	0	0	0	0	0	0	0	0	0	0	0	0	0
Carprofen	CC(C1C=C2NC3C(C2=CC=1)=CC(Cl)=CC=3)C(O)=O	Drugs	0	0	1	0	3	0	0	1	0	0	0	0	0	0	0	0	0	0	0	0	0	0	0	0	0	0	0	0	0	0	0	0	0	0	0	0	0	0	0	0	0	0	0	0	1	0	0
Carteolol	CC(NCC(COC1C2CCC(NC=2C=CC=1)=O)O)(C)C	Drugs	0	0	1	0	0	0	0	0	0	0	0	0	0	0	0	0	0	0	0	0	0	0	0	0	0	0	0	0	0	0	0	0	0	0	0	0	0	0	0	0	0	0	0	0	0	0	0
Carvedilol	COC1C(OCCNCC(COC2=C3C(NC4=C3C=CC=C4)=CC=C2)O)=CC=CC=1	Drugs	0	0	0	0	0	0	0	0	0	0	0	0	0	0	0	0	0	0	0	0	0	0	0	0	0	0	0	0	0	0	0	0	0	0	0	0	0	0	0	0	0	0	0	0	0	0	0
Caspofungin	CCC(CC(CCCCCCCCC(N[C@@H]1C(=O)N[C@@H]([C@H](O)C)C(=O)N2[C@@H](C[C@H](C2)O)C(=O)N[C@@H]([C@@H]([C@H](C2C=CC(O)=CC=2)O)O)C(=O)N[C@@H]([C@@H](CCN)O)C(=O)N2[C@@H]([C@H](CC2)O)C(=O)N[C@H](NCCN)[C@H](O)C1)=O)C)C	Drugs	0	0	7	0	0	0	0	0	0	0	0	0	0	0	0	0	0	0	0	0	0	0	0	0	0	0	0	0	0	0	0	0	0	0	0	0	0	0	0	0	0	0	0	0	0	0	0
Cefacetrile	CC(OCC1CS[C@H]2N(C([C@H]2NC(CC#N)=O)=O)C=1C(O)=O)=O	Drugs	0	1	4	0	0	0	0	0	0	0	0	1	0	0	0	0	0	0	0	0	0	0	0	1	0	0	0	0	0	0	0	1	0	0	0	0	0	0	0	0	0	0	0	0	2	0	0
Cefaclor	N[C@H](C1C=CC=CC=1)C(N[C@H]1[C@@H]2N(C(=C(CS2)Cl)C(O)=O)C1=O)=O	Drugs	0	1	3	0	0	0	0	0	0	0	0	1	0	0	0	0	0	0	0	0	0	0	0	1	0	0	0	0	0	0	0	1	0	0	0	0	0	0	0	0	0	0	0	0	1	0	0
Cefadroxil	CC1CS[C@H]2N(C([C@H]2NC([C@@H](C2C=CC(O)=CC=2)N)=O)=O)C=1C(O)=O	Drugs	0	1	3	0	0	0	0	0	0	0	0	1	0	0	0	0	0	0	0	0	0	0	0	1	0	0	0	0	0	0	0	1	0	0	0	0	0	0	0	0	0	0	0	0	1	0	0
Cefalotin	CC(OCC1CS[C@H]2N(C([C@H]2NC(CC2SC=CC=2)=O)=O)C=1C(O)=O)=O	Drugs	0	1	4	0	0	0	0	0	0	0	0	1	0	0	0	0	0	0	0	0	0	0	0	1	0	0	0	0	0	0	0	1	0	0	0	0	0	0	0	0	0	0	0	0	2	0	0
Cefamandole	CN1C(SCC2CS[C@H]3N(C([C@H]3NC([C@@H](C3C=CC=CC=3)O)=O)=O)C=2C(O)=O)=NN=N1	Drugs	0	1	3	0	0	0	0	0	0	0	0	1	0	0	0	0	0	0	0	0	0	0	0	1	0	0	0	0	0	0	0	1	0	0	0	0	0	0	0	0	0	0	0	0	1	0	0
Cefazolin	CC1SC(SCC2CS[C@H]3N(C([C@H]3NC(CN3N=NN=C3)=O)=O)C=2C(O)=O)=NN=1	Drugs	0	1	3	0	0	0	0	0	0	0	0	1	0	0	0	0	0	0	0	0	0	0	0	1	0	0	0	0	0	0	0	1	0	0	0	0	0	0	0	0	0	0	0	0	1	0	0
Cefdinir	C=CC1CS[C@H]2N(C([C@H]2NC(/C(/C2N=C(N)SC=2)=N\O)=O)=O)C=1C(O)=O	Drugs	0	2	3	0	0	0	0	0	0	0	0	1	0	0	0	0	0	0	0	0	0	0	0	1	0	0	0	0	0	0	0	1	0	0	0	0	0	0	0	0	0	0	0	0	1	0	0
Cefditoren	CO/N=C(/C1N=C(N)SC=1)\C(N[C@H]1[C@@H]2N(C(=C(CS2)/C=C\C2=C(C)N=CS2)C(O)=O)C1=O)=O	Drugs	0	2	3	0	0	0	0	0	0	0	0	1	0	0	0	0	0	0	0	0	0	0	0	1	0	0	0	0	0	0	0	1	0	0	0	0	0	0	0	0	0	0	0	0	1	0	0
Cefepime	CO/N=C(/C1N=C(N)SC=1)\C(N[C@H]1[C@@H]2N(C(=C(CS2)C[N+]2(CCCC2)C)C([O-])=O)C1=O)=O	Drugs	0	1	3	0	0	0	0	0	0	0	0	1	0	0	0	0	0	0	0	0	0	0	0	1	0	0	0	0	0	0	0	1	0	0	0	0	0	0	0	0	0	0	0	0	1	0	0
Cefixime	C=CC1CS[C@H]2N(C([C@H]2NC(/C(/C2N=C(N)SC=2)=N\OCC(O)=O)=O)=O)C=1C(O)=O	Drugs	0	2	4	0	0	0	0	0	0	0	0	1	0	0	0	0	0	0	0	0	0	0	0	1	0	0	0	0	0	0	0	1	0	0	0	0	0	0	0	0	0	0	0	0	2	0	0
Cefmenoxime	CO/N=C(/C1N=C(N)SC=1)\C(N[C@H]1[C@@H]2N(C(=C(CS2)CSC2N(C)N=NN=2)C(O)=O)C1=O)=O	Drugs	0	1	3	0	0	0	0	0	0	0	0	1	0	0	0	0	0	0	0	0	0	0	0	1	0	0	0	0	0	0	0	1	0	0	0	0	0	0	0	0	0	0	0	0	1	0	0
Cefmetazole	CO[C@@]1([C@@H]2N(C(=C(CS2)CSC2N(C)N=NN=2)C(O)=O)C1=O)NC(CSCC#N)=O	Drugs	0	1	3	0	0	0	0	0	0	0	0	1	0	0	0	0	0	0	0	0	0	0	0	1	0	0	0	0	0	0	0	1	0	0	0	0	0	0	0	0	0	0	0	0	1	0	0
Cefonicid	O=C(C1N2[C@@H]([C@@H](C2=O)NC([C@@H](C2C=CC=CC=2)O)=O)SCC=1CSC1N(CS(O)(=O)=O)N=NN=1)O	Drugs	0	1	3	0	0	0	0	0	0	0	0	1	0	0	0	0	0	0	2	0	1	0	0	1	0	0	0	0	0	0	0	1	0	0	0	0	0	1	0	0	0	0	0	0	1	0	0
Cefoperazone	CCN1C(=O)C(=O)N(C(NC(C2C=CC(O)=CC=2)C(N[C@H]2[C@@H]3N(C(=C(CS3)CSC3N(C)N=NN=3)C(O)=O)C2=O)=O)=O)CC1	Drugs	0	1	6	0	0	0	0	0	0	0	0	1	0	0	0	0	0	0	0	0	0	0	0	1	0	0	0	0	0	0	0	1	0	0	0	0	0	0	0	0	0	0	0	0	1	0	0
Ceforanide	NCC1C(CC(N[C@H]2[C@@H]3N(C(=C(CS3)CSC3N(CC(O)=O)N=NN=3)C(O)=O)C2=O)=O)=CC=CC=1	Drugs	0	1	4	0	0	0	0	0	0	0	0	1	0	0	0	0	0	0	0	0	0	0	0	1	0	0	0	0	0	0	0	1	0	0	0	0	0	0	0	0	0	0	0	0	2	0	0
Cefotaxime	CO/N=C(/C1N=C(N)SC=1)\C(N[C@H]1[C@@H]2N(C(=C(CS2)COC(=O)C)C(O)=O)C1=O)=O	Drugs	0	1	4	0	0	0	0	0	0	0	0	1	0	0	0	0	0	0	0	0	0	0	0	1	0	0	0	0	0	0	0	1	0	0	0	0	0	0	0	0	0	0	0	0	2	0	0
Cefotetan	CO[C@@]1([C@@H]2N(C(=C(CS2)CSC2N(C)N=NN=2)C(O)=O)C1=O)NC(C1SC(=C(C(O)=O)C(=O)N)S1)=O	Drugs	0	2	5	0	0	0	0	0	0	0	0	1	0	0	0	0	0	0	0	0	0	0	0	2	1	0	0	0	0	0	0	1	0	0	0	0	0	0	0	0	0	0	0	0	2	0	0
Cefotiam	CN(CCN1C(SCC2CS[C@H]3N(C([C@H]3NC(CC3N=C(N)SC=3)=O)=O)C=2C(O)=O)=NN=N1)C	Drugs	0	1	3	0	0	0	0	0	0	0	0	1	0	0	0	0	0	0	0	0	0	0	0	1	0	0	0	0	0	0	0	1	0	0	0	0	0	0	0	0	0	0	0	0	1	0	0
Cefoxitin	CO[C@@]1([C@@H]2N(C(=C(CS2)COC(=O)N)C(O)=O)C1=O)NC(CC1SC=CC=1)=O	Drugs	0	1	4	0	0	0	0	0	0	0	0	1	0	0	0	0	0	0	0	0	0	0	0	1	0	0	0	0	0	0	0	1	0	0	0	0	0	0	0	0	0	0	0	0	2	0	0
Cefpiramide	CC1N=CC(C(N[C@H](C2C=CC(O)=CC=2)C(N[C@H]2[C@@H]3N(C(=C(CS3)CSC3N(C)N=NN=3)C(O)=O)C2=O)=O)=O)=C(O)C=1	Drugs	0	1	4	0	0	0	0	0	0	0	0	1	0	0	0	0	0	0	0	0	0	0	0	1	0	0	0	0	0	0	0	1	0	0	0	0	0	0	0	0	0	0	0	0	1	0	0
Cefpodoxime	COCC1CS[C@H]2N(C([C@H]2NC(/C(/C2N=C(N)SC=2)=N\OC)=O)=O)C=1C(O)=O	Drugs	0	1	3	0	0	0	0	0	0	0	0	1	0	0	0	0	0	0	0	0	0	0	0	1	0	0	0	0	0	0	0	1	0	0	0	0	0	0	0	0	0	0	0	0	1	0	0
Cefprozil	CC=CC1CS[C@H]2N(C([C@H]2NC([C@@H](C2C=CC(O)=CC=2)N)=O)=O)C=1C(O)=O	Drugs	0	2	3	0	0	0	0	0	0	0	0	1	0	0	0	0	0	0	0	0	0	0	0	1	0	0	0	0	0	0	0	1	0	0	0	0	0	0	0	0	0	0	0	0	1	0	0
Cefradine	CC1CS[C@H]2N(C([C@H]2NC([C@@H](C2CC=CCC=2)N)=O)=O)C=1C(O)=O	Drugs	0	3	3	0	0	0	0	0	0	0	0	1	0	0	0	0	0	0	0	0	0	0	0	1	0	0	0	0	0	0	0	1	0	0	0	0	0	0	0	0	0	0	0	0	1	0	0
Ceftaroline fosamil	CCO/N=C(\C1N=C(NP(O)(O)=O)SN=1)/C(N[C@H]1[C@@H]2N(C(=C(CS2)SC2SC=C(C3C=C[N+](C)=CC=3)N=2)C([O-])=O)C1=O)=O	Drugs	0	1	3	0	0	0	0	0	0	0	0	1	0	0	0	0	0	0	0	0	0	0	0	1	0	0	0	0	0	0	0	1	0	0	0	0	0	0	0	0	0	0	0	0	1	0	0
Ceftazidime	CC(C(O)=O)(O/N=C(/C1N=C(N)SC=1)\C(N[C@H]1[C@@H]2N(C(=C(CS2)C[N+]2C=CC=CC=2)C([O-])=O)C1=O)=O)C	Drugs	0	1	4	0	0	0	0	0	0	0	0	1	0	0	0	0	0	0	0	0	0	0	0	1	0	0	0	0	0	0	0	1	0	0	0	0	0	0	0	0	0	0	0	0	2	0	0
Ceftibuten	NC1SC=C(/C(/C(N[C@H]2[C@@H]3N(C(=CCS3)C(O)=O)C2=O)=O)=C/CC(O)=O)N=1	Drugs	0	2	4	0	0	0	0	0	0	0	0	1	0	0	0	0	0	0	0	0	0	0	0	1	0	0	0	0	0	0	0	1	0	0	0	0	0	0	0	0	0	0	0	0	2	0	0
Ceftizoxime	CO/N=C(/C1N=C(N)SC=1)\C(N[C@H]1[C@@H]2N(C(=CCS2)C(O)=O)C1=O)=O	Drugs	0	1	3	0	0	0	0	0	0	0	0	1	0	0	0	0	0	0	0	0	0	0	0	1	0	0	0	0	0	0	0	1	0	0	0	0	0	0	0	0	0	0	0	0	1	0	0
Ceftriaxone	CO/N=C(/C1N=C(N)SC=1)\C(N[C@H]1[C@@H]2N(C(=C(CS2)CSc2[n](C)[nH]c(=O)c(=O)n2)C(O)=O)C1=O)=O	Drugs
Cefuroxime	CO/N=C(/C1OC=CC=1)\C(N[C@H]1[C@@H]2N(C(=C(CS2)COC(=O)N)C(O)=O)C1=O)=O	Drugs	0	1	4	0	0	0	0	0	0	0	0	1	0	0	0	0	0	0	0	0	0	0	0	1	0	0	0	0	0	0	0	1	0	0	0	0	0	0	0	0	0	0	0	0	2	0	0
Celecoxib	CC1C=CC(C2N(C3C=CC(S(=O)(=O)N)=CC=3)N=C(C(F)(F)F)C=2)=CC=1	Drugs	0	0	0	0	0	0	0	0	0	0	0	0	0	0	0	0	0	0	2	1	1	0	0	0	0	0	0	0	0	0	0	0	0	0	0	0	0	0	0	0	0	0	0	0	0	0	0
Cephalexin	CC1CS[C@H]2N(C([C@H]2NC([C@@H](C2C=CC=CC=2)N)=O)=O)C=1C(O)=O	Drugs	0	1	3	0	0	0	0	0	0	0	0	1	0	0	0	0	0	0	0	0	0	0	0	1	0	0	0	0	0	0	0	1	0	0	0	0	0	0	0	0	0	0	0	0	1	0	0
Cephaloglycin	CC(OCC1CS[C@H]2N(C([C@H]2NC([C@@H](C2C=CC=CC=2)N)=O)=O)C=1C(O)=O)=O	Drugs	0	1	4	0	0	0	0	0	0	0	0	1	0	0	0	0	0	0	0	0	0	0	0	1	0	0	0	0	0	0	0	1	0	0	0	0	0	0	0	0	0	0	0	0	2	0	0
Cephapirin	CC(OCC1CS[C@H]2N(C([C@H]2NC(CSC2C=CN=CC=2)=O)=O)C=1C(O)=O)=O	Drugs	0	1	4	0	0	0	0	0	0	0	0	1	0	0	0	0	0	0	0	0	0	0	0	1	0	0	0	0	0	0	0	1	0	0	0	0	0	0	0	0	0	0	0	0	2	0	0
Cerulenin	CC=CCC=CCCC([C@@H]1[C@H](C(=O)N)O1)=O	Drugs	0	2	2	0	0	0	0	0	0	0	0	0	0	0	0	0	0	0	0	0	0	0	0	0	0	0	0	0	0	0	0	0	0	0	0	0	0	0	0	0	0	0	0	0	0	0	0
Ceruletide	CSCC[C@@H](C(N[C@H](C(N[C@H](C(=O)N)CC1C=CC=CC=1)=O)CC(O)=O)=O)NC([C@@H](NC(CNC([C@H]([C@H](O)C)NC([C@@H](NC([C@@H](NC([C@@H](NC([C@H]1NC(=O)CC1)=O)CCC(=O)N)=O)CC(O)=O)=O)CC1C=CC(OS(O)(=O)=O)=CC=1)=O)=O)=O)CC1C2C(=CC=CC=2)NC=1)=O	Drugs	0	0	14	0	0	0	0	0	0	0	0	0	0	0	0	0	0	0	2	0	1	0	0	0	0	0	0	0	0	0	0	0	0	0	0	0	0	0	0	0	0	0	0	0	2	0	0
Cetirizine	O=C(COCCN1CCN(C(C2C=CC(Cl)=CC=2)C2C=CC=CC=2)CC1)O	Drugs	0	0	1	0	2	0	0	1	0	0	0	0	0	0	0	0	0	0	0	0	0	0	0	0	0	0	0	0	0	0	0	0	0	0	0	0	0	0	0	0	0	0	0	0	1	0	0
Cetrorelix	CC(N[C@@H](C(N[C@@H](C(N[C@@H](C(N[C@H](C(N[C@H](C(N[C@@H](C(N[C@H](C(N[C@H](C(N1[C@H](C(N[C@@H](C(=O)N)C)=O)CCC1)=O)CCCNC(N)=N)=O)CC(C)C)=O)CCCNC(=O)N)=O)CC1C=CC(O)=CC=1)=O)CO)=O)CC1C=NC=CC=1)=O)CC1C=CC(Cl)=CC=1)=O)CC1C=C2C(C=CC=C2)=CC=1)=O	Drugs	0	0	12	0	2	0	0	1	0	0	0	0	0	0	0	0	0	0	0	0	0	0	0	0	0	0	0	0	0	0	0	0	0	0	0	0	0	0	0	0	0	0	0	0	0	0	0
Cevimeline	CC1SC[C@]2(C3CCN(CC3)C2)O1	Drugs	0	0	0	0	0	0	0	0	0	0	0	0	0	0	0	0	0	0	0	0	0	0	0	0	0	0	0	0	0	0	0	0	0	0	0	0	0	0	0	0	0	0	0	0	0	0	0
Chenodeoxycholic acid	C[C@@H]([C@@H]1[C@]2(C)[C@H]([C@H]3[C@H](CC2)[C@]2(C)[C@@H](C[C@@H](CC2)O)C[C@H]3O)CC1)CCC(O)=O	Drugs	0	0	1	0	0	0	0	0	0	0	0	0	0	0	0	0	0	0	0	0	0	0	0	0	0	0	0	0	0	0	0	0	0	0	0	0	0	0	0	0	0	0	2	0	1	0	0
Chlophedianol	CN(CCC(C1C(Cl)=CC=CC=1)(C1C=CC=CC=1)O)C	Drugs	0	0	0	0	2	0	0	1	0	0	0	0	0	0	0	0	0	0	0	0	0	0	0	0	0	0	0	0	0	0	0	0	0	0	0	0	0	0	0	0	0	0	0	0	0	0	0
Chlorambucil	O=C(CCCC1C=CC(N(CCCl)CCCl)=CC=1)O	Drugs	0	0	1	0	0	0	0	0	0	0	0	0	0	0	0	0	0	0	0	0	0	0	0	0	0	0	0	0	0	0	0	0	0	0	0	0	0	0	0	0	0	0	0	0	1	0	0
Chloramphenicol	O=C(C(Cl)Cl)N[C@@H]([C@@H](C1C=CC([N+]([O-])=O)=CC=1)O)CO	Drugs	0	0	1	0	0	0	0	0	0	0	1	0	0	0	0	0	0	0	0	0	0	0	0	0	0	0	0	0	0	0	0	0	0	0	0	0	0	0	0	0	0	0	0	0	0	0	0
Chlordiazepoxide	CNC1C[N+]([O-])=C(C2C=CC=CC=2)C2C(=CC=C(C=2)Cl)N=1	Drugs	0	0	0	0	2	0	0	1	0	0	0	0	0	0	0	0	0	0	0	0	0	0	0	0	0	0	0	0	0	0	0	0	0	0	0	0	0	0	0	0	0	0	0	0	0	0	0
Chlorhexidine	N=C(NC(NC1C=CC(Cl)=CC=1)=N)NCCCCCCNC(NC(NC1C=CC(Cl)=CC=1)=N)=N	Drugs	0	0	0	0	4	0	0	2	0	0	0	0	0	0	0	0	0	0	0	0	0	0	0	0	0	0	0	0	0	0	0	0	0	0	0	0	0	0	0	0	0	0	0	0	0	0	0
Chlormerodrin	COC(C[Hg]Cl)CNC(=O)N	Drugs	0	0	1	0	0	0	0	0	0	0	0	0	0	0	0	0	0	0	0	0	0	0	0	0	0	0	0	0	0	0	0	0	0	0	0	0	0	0	0	0	0	0	0	0	0	0	0
Chlormezanone	CN1C(C2C=CC(Cl)=CC=2)S(=O)(=O)CCC1=O	Drugs	0	0	1	0	2	0	0	1	0	0	0	0	0	0	0	0	0	0	2	0	1	0	0	0	0	0	0	0	0	0	0	0	0	0	0	0	0	0	0	0	0	0	0	0	0	0	0
Chloroprocaine	CCN(CCOC(C1C(Cl)=CC(N)=CC=1)=O)CC	Drugs	0	0	1	0	2	0	0	1	0	0	0	0	0	0	0	0	0	1	0	0	0	0	0	0	0	0	0	0	0	0	0	0	2	0	2	2	1	0	0	0	0	0	0	0	1	0	0
Chloropyramine	CN(CCN(C1N=CC=CC=1)CC1C=CC(Cl)=CC=1)C	Drugs	0	0	0	0	2	0	0	1	0	0	0	0	0	0	0	0	0	0	0	0	0	0	0	0	0	0	0	0	0	0	0	0	0	0	0	0	0	0	0	0	0	0	0	0	0	0	0
Chloroquine	CCN(CCCC(NC1C2C(=CC(=CC=2)Cl)N=CC=1)C)CC	Drugs	0	0	0	0	2	0	0	1	0	0	0	0	0	0	0	0	0	0	0	0	0	0	0	0	0	0	0	0	0	0	0	0	0	0	0	0	0	0	0	0	0	0	0	0	0	0	0
Chlorothiazide	NS(C1C(Cl)=CC2NC=NS(=O)(=O)C=2C=1)(=O)=O	Drugs	0	0	0	0	2	0	0	1	0	0	0	0	0	0	0	0	0	0	4	2	2	0	0	0	0	0	0	0	0	0	0	0	0	0	0	0	0	0	0	0	0	0	0	0	0	0	0
Chlorotrianisene	COC1C=CC(C(=C(C2C=CC(OC)=CC=2)C2C=CC(OC)=CC=2)Cl)=CC=1	Drugs	0	1	0	0	0	0	0	0	0	0	0	0	0	0	0	0	0	0	0	0	0	0	0	0	0	0	0	0	0	0	0	0	0	0	0	0	0	0	0	0	0	0	0	0	0	0	0
Chloroxine	OC1C2C(=CC=CN=2)C(Cl)=CC=1Cl	Drugs	0	0	0	0	5	0	0	2	0	0	0	0	0	0	0	0	0	0	0	0	0	0	0	0	0	0	0	0	0	0	0	0	0	0	0	0	0	0	0	0	0	0	0	0	0	0	0
Chlorphenesin	OCC(COC1C=CC(Cl)=CC=1)O	Drugs	0	0	0	0	2	0	0	1	0	0	0	0	0	0	0	0	0	0	0	0	0	0	0	0	0	0	0	0	0	0	0	0	0	0	0	0	0	0	0	0	0	0	0	0	0	0	0
Chlorpheniramine	CN(CCC(C1N=CC=CC=1)C1C=CC(Cl)=CC=1)C	Drugs	0	0	0	0	2	0	0	1	0	0	0	0	0	0	0	0	0	0	0	0	0	0	0	0	0	0	0	0	0	0	0	0	0	0	0	0	0	0	0	0	0	0	0	0	0	0	0
Chlorpromazine	CN(CCCN1C2C(=CC=C(C=2)Cl)SC2C1=CC=CC=2)C	Drugs	0	0	0	0	2	0	0	1	0	0	0	0	0	0	0	0	0	0	0	0	0	0	0	0	0	0	0	0	0	0	0	0	0	0	0	0	0	0	0	0	0	0	0	0	0	0	0
Chlorpropamide	CCCNC(NS(C1C=CC(Cl)=CC=1)(=O)=O)=O	Drugs	0	0	1	0	2	0	0	1	0	0	0	0	0	0	0	0	0	0	2	1	1	0	0	0	0	0	0	0	0	0	0	0	0	0	0	0	0	0	0	0	0	0	0	0	0	0	0
Chlorprothixene	CN(CCC=C1C2C(=CC=C(C=2)Cl)SC2C1=CC=CC=2)C	Drugs	0	1	0	0	2	0	0	1	0	0	0	0	0	0	0	0	0	0	0	0	0	0	0	0	0	0	0	0	0	0	0	0	0	0	0	0	0	0	0	0	0	0	0	0	0	0	0
Chlorthalidone	NS(C1C(Cl)=CC=C(C2(C3C(=CC=CC=3)C(=O)N2)O)C=1)(=O)=O	Drugs	0	0	1	0	2	0	0	1	0	0	0	0	0	0	0	0	0	1	2	1	1	0	0	0	0	0	0	0	0	0	0	0	0	0	0	0	0	0	0	0	0	0	0	0	0	0	0
Chlorzoxazone	O=c1oc2c(cc(cc2)Cl)[nH]1	Drugs	0	0	0	0	2	0	0	1	0	0	0	0	0	0	0	0	0	0	0	0	0	0	0	0	0	0	0	0	0	0	0	0	0	0	0	0	0	0	0	0	0	0	0	0	0	0	0
Ciclesonide	CC(C(OCC([C@]12[C@]3(C)[C@H]([C@H]4[C@H]([C@H](C3)O)[C@]3(C)C(=CC(C=C3)=O)CC4)C[C@H]1OC(C1CCCCC1)O2)=O)=O)C	Drugs	0	2	3	0	0	0	0	0	0	0	0	0	0	0	0	0	0	0	0	0	0	0	0	0	0	0	0	0	0	0	0	0	0	0	0	0	0	0	0	0	0	0	1	0	1	0	0
Ciclopirox	Cc1cc(C2CCCCC2)[n](O)c(=O)c1	Drugs	0	0	0	0	0	0	0	0	0	0	0	0	0	0	0	0	0	0	0	0	0	0	0	0	0	0	0	0	0	0	0	0	0	0	0	0	0	0	0	0	0	0	0	0	0	0	0
Cidofovir	Nc1nc(=O)[n](C[C@H](OCP(O)(O)=O)CO)cc1	Drugs
Cilastatin	CC1([C@@H](C(N/C(/C(O)=O)=C\CCCCSC[C@@H](C(O)=O)N)=O)C1)C	Drugs	0	1	3	0	0	0	0	0	0	0	0	0	0	0	0	0	0	0	0	0	0	0	0	1	0	0	0	0	0	1	0	0	0	0	0	0	0	0	0	0	0	0	0	0	2	0	0
Cilazapril	CCOC([C@@H](N[C@@H]1C(=O)N2N(CCC[C@H]2C(O)=O)CCC1)CCC1C=CC=CC=1)=O	Drugs	0	0	3	0	0	0	0	0	0	0	0	0	0	0	0	0	0	0	0	0	0	0	0	0	0	0	0	0	0	0	0	0	0	0	0	0	0	0	0	0	0	0	0	0	2	0	0
Cilostazol	O=C1NC2C(=CC(=CC=2)OCCCCC2N(C3CCCCC3)N=NN=2)CC1	Drugs	0	0	1	0	0	0	0	0	0	0	0	0	0	0	0	0	0	0	0	0	0	0	0	0	0	0	0	0	0	0	0	0	0	0	0	0	0	0	0	0	0	0	0	0	0	0	0
Cimetidine	C/N=C(/NCCSCC1=C(C)NC=N1)\NC#N	Drugs	0	0	0	0	0	0	0	0	0	0	0	0	0	0	0	0	0	0	0	0	0	0	0	0	0	0	0	0	0	0	0	0	0	0	0	0	0	0	0	0	0	0	0	0	0	0	0
Cinacalcet	C[C@H](C1C2C(=CC=CC=2)C=CC=1)NCCCC1C=C(C(F)(F)F)C=CC=1	Drugs	0	0	0	0	0	0	0	0	0	0	0	0	0	0	0	0	0	0	0	0	0	0	0	0	0	0	0	0	0	0	0	0	0	0	0	0	0	0	0	0	0	0	0	0	0	0	0
Cinalukast	CCC(C(O)=O)(CC(NC1C=C(/C=C/C2SC=C(C3CCC3)N=2)C=CC=1)=O)CC	Drugs	0	1	2	0	0	0	0	0	0	0	0	0	0	0	0	0	0	0	0	0	0	0	0	0	0	0	0	0	0	0	0	0	0	0	0	0	0	0	0	0	0	0	0	0	1	0	0
Cinitapride	CCOC1C(C(NC2CCN(CC3CCC=CC3)CC2)=O)=CC([N+]([O-])=O)=C(N)C=1	Drugs	0	1	1	0	0	0	0	0	0	0	1	0	0	0	0	0	0	1	0	0	0	0	0	0	0	0	0	0	0	0	0	0	0	0	0	0	0	0	0	0	0	0	0	0	0	0	0
Cinnarizine	C(CN1CCN(C(C2C=CC=CC=2)C2C=CC=CC=2)CC1)=CC1C=CC=CC=1	Drugs	0	1	0	0	0	0	0	0	0	0	0	0	0	0	0	0	0	0	0	0	0	0	0	0	0	0	0	0	0	0	0	0	0	0	0	0	0	0	0	0	0	0	0	0	0	0	0
Cinolazepam	N#CCCN1C(=O)C(O)N=C(C2C(F)=CC=CC=2)C2C1=CC=C(C=2)Cl	Drugs	0	0	1	0	2	1	0	1	0	0	0	0	0	0	0	0	0	0	0	0	0	0	0	0	0	0	0	0	0	0	0	0	0	0	0	0	0	0	0	0	0	0	0	0	0	0	0
Cinoxacin	CC[n]1c2c(cc3OCOc3c2)c(=O)c(C(O)=O)n1	Drugs
Ciprofloxacin	O=C(c1c(=O)c2c(cc(c(c2)F)N2CCNCC2)[n](C2CC2)c1)O	Drugs	0	0	1	0	0	0	0	0	0	0	0	0	0	0	0	0	0	0	0	0	0	0	0	0	0	0	0	0	0	0	0	0	2	0	2	2	2	0	0	0	0	0	0	0	1	0	0
Cisapride	COC1C(C(N[C@H]2[C@@H](OC)CN(CCCOC3C=CC(F)=CC=3)CC2)=O)=CC(Cl)=C(N)C=1	Drugs	0	0	1	0	2	0	0	1	0	0	0	0	0	0	0	0	0	1	0	0	0	0	0	0	0	0	0	0	0	0	0	0	0	0	0	0	0	0	0	0	0	0	0	0	0	0	0
Cisatracurium Besylate	COC1C(OC)=CC(C[C@H]2[N@+](CCC(OCCCCCOC(CC[N@@+]3([C@H](CC4C=C(OC)C(OC)=CC=4)C4C(=CC(=C(C=4)OC)OC)CC3)C)=O)=O)(C)CCC3C2=CC(=C(C=3)OC)OC)=CC=1.O=S(C1C=CC=CC=1)([O-])=O.O=S(C1C=CC=CC=1)([O-])=O	Drugs	0	0	2	0	0	0	0	0	0	0	0	0	0	0	0	0	0	0	4	2	2	0	0	0	0	0	0	0	0	0	0	0	0	0	0	0	0	0	0	0	0	0	0	0	2	0	0
Cisplatin	N[Pt](Cl)(Cl)N	Drugs	0	0	0	0	0	0	0	0	0	0	0	0	0	0	0	0	0	0	0	0	0	0	0	0	0	0	0	0	0	0	0	0	0	0	0	0	0	0	0	0	0	0	0	0	0	0	0
Citalopram	CN(CCCC1(C2C(=CC(=CC=2)C#N)CO1)C1C=CC(F)=CC=1)C	Drugs	0	0	0	0	0	0	0	0	0	0	0	0	0	0	0	0	0	0	0	0	0	0	0	0	0	0	0	0	0	0	0	0	0	0	0	0	0	0	0	0	0	0	0	0	0	0	0
Cladribine	NC1C2N=CN([C@@H]3O[C@H](CO)[C@@H](O)C3)C=2N=C(Cl)N=1	Drugs	0	0	0	0	0	0	0	0	0	0	0	0	0	0	0	0	0	0	0	0	0	0	0	0	0	0	0	0	0	0	0	0	0	0	0	0	0	0	0	0	0	0	0	0	0	0	0
Clarithromycin	CC[C@@H]1[C@](O)(C)[C@H](O)[C@@H](C)C(=O)[C@H](C)C[C@](OC)(C)[C@H](O[C@H]2[C@H](O)[C@@H](N(C)C)C[C@@H](C)O2)[C@@H](C)[C@H](O[C@@H]2O[C@@H](C)[C@H](O)[C@@](OC)(C)C2)[C@@H](C)C(=O)O1	Drugs	0	0	2	0	0	0	0	0	0	0	0	0	0	0	0	0	0	0	0	0	0	0	0	0	0	0	0	0	0	0	0	0	0	0	0	0	0	0	0	0	0	0	0	2	1	0	0
Clavulanate	O=C([C@@H]1N2[C@@H](CC2=O)O/C/1=C\CO)O	Drugs	0	1	2	0	0	0	0	0	0	0	0	1	0	0	0	0	0	0	0	0	0	0	0	0	0	0	0	0	0	0	0	1	0	0	0	0	0	0	0	0	0	0	0	0	1	0	0
Clemastine	CN1[C@@H](CCO[C@@](C2C=CC(Cl)=CC=2)(C2C=CC=CC=2)C)CCC1	Drugs	0	0	0	0	2	0	0	1	0	0	0	0	0	0	0	0	0	0	0	0	0	0	0	0	0	0	0	0	0	0	0	0	0	0	0	0	0	0	0	0	0	0	0	0	0	0	0
Clenbuterol	CC(NCC(C1C=C(Cl)C(N)=C(Cl)C=1)O)(C)C	Drugs	0	0	0	0	4	0	0	2	0	0	0	0	0	0	0	0	0	0	0	0	0	0	0	0	0	0	0	0	0	0	0	0	0	0	0	0	0	0	0	0	0	0	0	0	0	0	0
Clevidipine	CCCC(OCOC(C1C(C2C(Cl)=C(Cl)C=CC=2)C(C(OC)=O)=C(C)NC=1C)=O)=O	Drugs	0	2	3	0	4	0	0	2	0	0	0	0	0	0	0	0	0	0	0	0	0	0	0	2	0	0	0	0	0	0	0	0	0	0	0	0	0	0	0	0	0	0	0	0	3	0	0
Clidinium	C[N+]12CC(OC(C(C3C=CC=CC=3)(C3C=CC=CC=3)O)=O)C(CC1)CC2	Drugs	0	0	1	0	0	0	0	0	0	0	0	0	0	0	0	0	0	0	0	0	0	0	0	0	0	0	0	0	0	0	0	0	0	0	0	0	0	0	0	0	0	0	0	0	1	0	0
Clindamycin	CCC[C@H]1CN(C)[C@H](C(NC([C@@H]2[C@H](O)[C@H](O)[C@@H](O)[C@@H](SC)O2)C(Cl)C)=O)C1	Drugs	0	0	1	0	0	0	0	0	0	0	0	0	0	0	0	0	0	0	0	0	0	0	0	0	0	0	0	0	0	0	0	0	0	0	0	0	0	0	0	0	0	0	0	2	0	0	0
Clobazam	CN1C(=O)CC(=O)N(C2C=CC=CC=2)C2C1=CC=C(C=2)Cl	Drugs	0	0	2	0	2	0	0	1	0	0	0	0	0	0	0	0	0	0	0	0	0	0	0	0	0	0	0	0	0	0	0	0	0	0	0	0	0	0	0	0	0	0	0	0	0	0	0
Clobetasol	C[C@@H]1[C@@](C(CCl)=O)(O)[C@]2(C)[C@H]([C@H]3[C@@]([C@H](C2)O)(F)[C@]2(C)C(=CC(C=C2)=O)CC3)C1	Drugs	0	2	2	0	0	0	0	0	0	0	0	0	0	0	0	0	0	0	0	0	0	0	0	0	0	0	0	0	0	0	0	0	0	0	0	0	0	0	0	0	0	0	1	0	0	0	0
Clocortolone	C[C@H]1[C@H](C(CO)=O)[C@]2(C)[C@H]([C@H]3[C@@]([C@H](C2)O)(Cl)[C@]2(C)C(=CC(C=C2)=O)[C@@H](F)C3)C1	Drugs	0	2	2	0	0	0	0	0	0	0	0	0	0	0	0	0	0	0	0	0	0	0	0	0	0	0	0	0	0	0	0	0	0	0	0	0	0	0	0	0	0	0	1	0	0	0	0
Clodronate	O=P(C(P(O)(O)=O)(Cl)Cl)(O)O	Drugs	0	0	0	0	0	0	0	0	0	0	0	0	0	0	0	0	0	0	0	0	0	0	0	0	0	0	0	0	0	0	0	0	0	0	0	0	0	0	0	0	0	0	0	0	0	0	0
Clofarabine	NC1C2N=CN([C@H]3[C@@H](F)[C@H](O)[C@@H](CO)O3)C=2N=C(Cl)N=1	Drugs	0	0	0	0	0	0	0	0	0	0	0	0	0	0	0	0	0	0	0	0	0	0	0	0	0	0	0	0	0	0	0	0	0	0	0	0	0	0	0	0	0	0	0	0	0	0	0
Clofazimine	CC(N=C1[C](NC2C=CC(Cl)=CC=2)[CH][C]2[C](N(C3C(N2)=CC=CC=3)C2C=CC(Cl)=CC=2)[CH]1)C	Drugs	0	0	0	0	4	0	0	2	0	0	0	0	0	0	0	0	0	0	0	0	0	0	0	0	0	0	0	0	0	0	0	0	0	0	0	0	0	0	0	0	0	0	0	0	0	0	0
Clofibrate	CCOC(C(OC1C=CC(Cl)=CC=1)(C)C)=O	Drugs	0	0	1	0	2	0	0	1	0	0	0	0	0	0	0	0	0	0	0	0	0	0	0	0	0	0	0	0	0	0	0	0	0	0	0	0	0	0	0	0	0	0	0	0	1	0	0
Clomifene	CCN(CCOC1C=CC(C(C2C=CC=CC=2)=C(C2C=CC=CC=2)Cl)=CC=1)CC	Drugs	0	1	0	0	0	0	0	0	0	0	0	0	0	0	0	0	0	0	0	0	0	0	0	0	0	0	0	0	0	0	0	0	0	0	0	0	0	0	0	0	0	0	0	0	0	0	0
Clomipramine	CN(CCCN1C2C(=CC=C(C=2)Cl)CCC2C1=CC=CC=2)C	Drugs	0	0	0	0	2	0	0	1	0	0	0	0	0	0	0	0	0	0	0	0	0	0	0	0	0	0	0	0	0	0	0	0	0	0	0	0	0	0	0	0	0	0	0	0	0	0	0
Clomocycline	CN([C@H]1[C@H]2[C@@](C(=C3[C@H](C2)[C@@](O)(C)C2C(=C(C=CC=2Cl)O)C3=O)O)(O)C(=O)C(C(NCO)=O)=C1O)C	Drugs	0	2	3	0	2	0	0	1	0	0	0	0	0	0	0	0	0	1	0	0	0	0	0	0	0	0	0	0	0	0	0	0	0	0	0	0	0	0	0	0	0	0	0	0	0	0	0
Clonazepam	O=C1NC2C(=CC(=CC=2)[N+]([O-])=O)C(C2C(Cl)=CC=CC=2)=NC1	Drugs	0	0	1	0	2	0	0	1	0	0	1	0	0	0	0	0	0	0	0	0	0	0	0	0	0	0	0	0	0	0	0	0	0	0	0	0	0	0	0	0	0	0	0	0	0	0	0
Clonidine	ClC1C(NC2NCCN=2)=C(Cl)C=CC=1	Drugs	0	0	0	0	4	0	0	2	0	0	0	0	0	0	0	0	0	0	0	0	0	0	0	0	0	0	0	0	0	0	0	0	0	0	0	0	0	0	0	0	0	0	0	0	0	0	0
Clopidogrel	COC([C@@H](N1CC2=C(SC=C2)CC1)C1C(Cl)=CC=CC=1)=O	Drugs	0	0	1	0	2	0	0	1	0	0	0	0	0	0	0	0	0	0	0	0	0	0	0	0	0	0	0	0	0	0	0	0	0	0	0	0	0	0	0	0	0	0	0	0	1	0	0
Clorazepate	O=C(C1C(=O)NC2C(=CC(=CC=2)Cl)C(C2C=CC=CC=2)=N1)O	Drugs	0	0	2	0	2	1	0	1	0	0	0	0	0	0	0	0	0	0	0	0	0	0	0	0	1	0	0	0	0	0	0	0	0	0	0	0	0	0	0	0	0	0	0	0	1	0	0
Clotiazepam	CCC1SC2N(C(CN=C(C3C(Cl)=CC=CC=3)C=2C=1)=O)C	Drugs	0	0	1	0	2	0	0	1	0	0	0	0	0	0	0	0	0	0	0	0	0	0	0	0	0	0	0	0	0	0	0	0	0	0	0	0	0	0	0	0	0	0	0	0	0	0	0
Clotrimazole	ClC1C(C(N2C=NC=C2)(C2C=CC=CC=2)C2C=CC=CC=2)=CC=CC=1	Drugs	0	0	0	0	2	0	0	1	0	0	0	0	0	0	0	0	0	0	0	0	0	0	0	0	0	0	0	0	0	0	0	0	0	0	0	0	0	0	0	0	0	0	0	0	0	0	0
Cloxacillin	CC1=C(C(N[C@H]2[C@H]3SC([C@H](C(O)=O)N3C2=O)(C)C)=O)C(C2C(Cl)=CC=CC=2)=NO1	Drugs	0	0	3	0	2	0	0	1	0	0	0	1	0	0	0	0	0	0	0	0	0	0	0	0	0	0	0	0	0	1	0	1	0	0	0	0	0	0	0	0	0	0	0	0	1	0	0
Clozapine	CN1CCN(C2C3C(=CC=CC=3)NC3C(=CC(=CC=3)Cl)N=2)CC1	Drugs	0	0	0	0	2	0	0	1	0	0	0	0	0	0	0	0	0	0	0	0	0	0	0	0	0	0	0	0	0	0	0	0	0	0	0	0	0	0	0	0	0	0	0	0	0	0	0
Cocaine	COC([C@H]1[C@@H](OC(C2C=CC=CC=2)=O)C[C@H]2N(C)[C@@H]1CC2)=O	Drugs	0	0	2	0	0	0	0	0	0	0	0	0	0	0	0	0	0	1	0	0	0	0	0	0	0	0	0	0	0	0	0	0	2	0	2	2	1	0	0	0	0	0	0	0	2	0	0
Codeine	COC1C2O[C@@H]3[C@]45[C@H]([C@H](N(CC4)C)CC(C=25)=CC=1)C=C[C@@H]3O	Drugs	0	1	0	0	0	0	0	0	0	0	0	0	0	0	0	0	0	0	0	0	0	0	0	0	0	0	0	0	0	0	0	0	0	0	0	0	0	0	0	0	0	0	0	0	0	0	0
Colchicine	COC1C(OC)=C(OC)C2c3c(C(CCC=2C=1)NC(=O)C)cc(=O)c(OC)cc3	Drugs	0	0	1	0	0	0	0	0	0	0	0	0	0	0	0	0	0	0	0	0	0	0	0	0	0	0	0	0	0	0	0	0	0	0	0	0	0	0	0	0	0	0	0	0	0	0	0
Colestipol	NCCNCCNCCNCCN.ClCC1OC1	Drugs	0	0	0	0	0	0	0	0	0	0	0	0	0	0	0	0	0	0	0	0	0	0	0	0	0	0	0	0	0	0	0	0	0	0	0	0	0	0	0	0	0	0	0	0	0	0	0
Colistimethate	CCC(CCCCC(NC(C(NC(C(O)C)C(NC(C(NC1C(=O)NC(CCNCS([O-])(=O)=O)C(=O)NC(CC(C)C)C(=O)NC(CC(C)C)C(=O)NC(CCNCS([O-])(=O)=O)C(=O)NC(CCNCS([O-])(=O)=O)C(=O)NC(C(O)C)C(=O)NCC1)=O)CCNCS([O-])(=O)=O)=O)=O)CCNCS([O-])(=O)=O)=O)C	Drugs	0	0	11	0	0	0	0	0	0	0	0	0	0	0	0	0	0	0	10	0	5	0	0	0	0	0	0	0	0	0	0	0	0	0	0	0	0	0	0	0	0	0	0	0	0	0	0
Colistin	CCC(CCCC(N[C@H](C(N[C@@H]([C@H](O)C)C(N[C@H](C(N[C@@H]1C(=O)N[C@@H](CCN)C(=O)N[C@H](CC(C)C)C(=O)N[C@@H](CC(C)C)C(=O)N[C@@H](CCN)C(=O)N[C@@H](CCN)C(=O)N[C@@H]([C@H](O)C)C(=O)NCC1)=O)CCN)=O)=O)CCN)=O)C	Drugs	0	0	11	0	0	0	0	0	0	0	0	0	0	0	0	0	0	0	0	0	0	0	0	0	0	0	0	0	0	0	0	0	0	0	0	0	0	0	0	0	0	0	0	0	0	0	0
Conivaptan	CC1NC2CCN(C3C(C=2N=1)=CC=CC=3)C(C1C=CC(NC(C2C(C3C=CC=CC=3)=CC=CC=2)=O)=CC=1)=O	Drugs	0	0	2	0	0	0	0	0	0	0	0	0	0	0	0	0	0	2	0	0	0	0	0	0	0	0	0	0	0	0	0	0	0	0	0	0	0	0	0	0	0	0	0	0	0	0	0
Cromoglicic acid	O=C(c1oc2c(c(ccc2)OCC(COc2c3c(oc(cc3=O)C(O)=O)ccc2)O)c(=O)c1)O	Drugs	0	0	2	0	0	0	0	0	0	0	0	0	0	0	0	0	0	0	0	0	0	0	0	0	0	0	0	0	0	0	0	0	0	0	2	4	4	0	0	0	0	0	0	0	2	0	0
Crotamiton	CC=CC(N(C1C(C)=CC=CC=1)CC)=O	Drugs	0	1	1	0	0	0	0	0	0	0	0	0	0	0	0	0	0	0	0	0	0	0	0	0	0	0	0	0	0	0	0	0	0	0	0	0	0	0	0	0	0	0	0	0	0	0	0
Cyclacillin	CC1([C@H](C(O)=O)N2[C@@H]([C@@H](C2=O)NC(C2(CCCCC2)N)=O)S1)C	Drugs	0	0	3	0	0	0	0	0	0	0	0	1	0	0	0	0	0	0	0	0	0	0	0	0	0	0	0	0	0	1	0	1	0	0	0	0	0	0	0	0	0	0	0	0	1	0	0
Cyclandelate	CC1CC(C)(C)CC(OC(C(C2C=CC=CC=2)O)=O)C1	Drugs	0	0	1	0	0	0	0	0	0	0	0	0	0	0	0	0	0	0	0	0	0	0	0	0	0	0	0	0	0	0	0	0	0	0	0	0	0	0	0	0	0	0	1	0	1	0	0
Cyclizine	CN1CCN(C(C2C=CC=CC=2)C2C=CC=CC=2)CC1	Drugs	0	0	0	0	0	0	0	0	0	0	0	0	0	0	0	0	0	0	0	0	0	0	0	0	0	0	0	0	0	0	0	0	0	0	0	0	0	0	0	0	0	0	0	0	0	0	0
Cyclobenzaprine	CN(CCC=C1C2C(=CC=CC=2)C=CC2C1=CC=CC=2)C	Drugs	0	2	0	0	0	0	0	0	0	0	0	0	0	0	0	0	0	0	0	0	0	0	0	0	0	0	0	0	0	0	0	0	0	0	0	0	0	0	0	0	0	0	0	0	0	0	0
Cyclopentolate	CN(CCOC(C(C1(CCCC1)O)C1C=CC=CC=1)=O)C	Drugs	0	0	1	0	0	0	0	0	0	0	0	0	0	0	0	0	0	0	0	0	0	0	0	0	0	0	0	0	0	0	0	0	0	0	0	0	0	0	0	0	0	0	0	0	1	0	0
Cyclophosphamide	O=P1(OCCCN1)N(CCCl)CCCl	Drugs	0	0	0	2	0	0	0	0	0	0	0	0	0	0	0	0	0	0	0	0	0	0	0	0	0	0	0	0	0	0	0	0	0	0	0	0	0	0	0	0	0	0	0	0	0	0	0
Cycloserine	N[C@H]1C(=O)NOC1	Drugs	0	0	1	0	0	0	0	0	0	0	0	0	0	0	0	0	0	0	0	0	0	0	0	0	0	0	0	0	0	0	0	0	0	0	0	0	0	0	0	0	0	0	0	0	0	0	0
Cyclosporine	C/C=C/CC(C(C1N(C)C(=O)C(C(C)C)N(C)C(=O)C(CC(C)C)N(C)C(=O)C(CC(C)C)N(C)C(=O)C(C)NC(=O)C(C)NC(=O)C(CC(C)C)N(C)C(=O)C(C(C)C)NC(=O)C(CC(C)C)N(C)C(=O)CN(C)C(=O)C(CC)NC1=O)O)C	Drugs	0	1	11	0	0	0	0	0	0	0	0	0	0	0	0	0	0	0	0	0	0	0	0	0	0	0	0	0	0	0	0	0	0	0	0	0	0	0	0	0	0	0	0	0	0	0	0
Cyclothiazide	NS(C1C(Cl)=CC2NC(NS(=O)(=O)C=2C=1)C1C2CC(C=C2)C1)(=O)=O	Drugs	0	1	0	0	2	0	0	1	0	0	0	0	0	0	0	0	0	0	4	2	2	0	0	0	0	0	0	0	0	0	0	0	0	0	0	0	0	0	0	0	0	0	0	0	0	0	0
Cycrimine	OC(C1CCCC1)(C1C=CC=CC=1)CCN1CCCCC1	Drugs	0	0	0	0	0	0	0	0	0	0	0	0	0	0	0	0	0	0	0	0	0	0	0	0	0	0	0	0	0	0	0	0	0	0	0	0	0	0	0	0	0	0	0	0	0	0	0
Cyproheptadine	CN1CCC(=C2C3C(=CC=CC=3)C=CC3C2=CC=CC=3)CC1	Drugs	0	2	0	0	0	0	0	0	0	0	0	0	0	0	0	0	0	0	0	0	0	0	0	0	0	0	0	0	0	0	0	0	0	0	0	0	0	0	0	0	0	0	0	0	0	0	0
Cyproterone	CC([C@@]1([C@]2(C)[C@H]([C@H]3[C@H](CC2)[C@]2(C)C(=CC([C@H]4[C@@H]2C4)=O)C(Cl)=C3)CC1)O)=O	Drugs	0	2	2	0	0	0	0	0	0	0	0	0	0	0	0	0	0	0	0	0	0	0	0	0	0	0	0	0	0	0	0	0	0	0	0	0	0	0	0	0	0	0	0	0	0	0	0
Cytarabine	Nc1nc(=O)[n]([C@H]2[C@@H](O)[C@H](O)[C@@H](CO)O2)cc1	Drugs
Dabigatran etexilate	CCCCCCOC(N=C(C1C=CC(NCC2N(C)C3C(=CC(=CC=3)C(N(C3N=CC=CC=3)CCC(OCC)=O)=O)N=2)=CC=1)N)=O	Drugs	0	0	3	0	0	0	0	0	0	0	0	0	0	0	0	0	0	1	0	0	0	0	0	0	0	0	0	0	0	0	0	0	0	0	0	0	0	0	0	0	0	0	0	0	2	0	0
Dacarbazine	CN(N=NC1=C(C(=O)N)N=CN1)C	Drugs	0	0	1	0	0	0	0	0	0	0	0	0	0	0	0	0	0	0	0	0	0	0	0	0	0	0	0	0	0	0	0	0	0	0	0	0	0	0	0	0	0	0	0	0	0	0	0
Dactinomycin	CC1C2=C(N[C]3[C](O2)[C](C)C(=O)[C](N)[C]3C(N[C@H]2[C@@H](C)OC(=O)[C@H](C(C)C)N(C)C(=O)CN(C)C(=O)[C@H]3N(CCC3)C(=O)[C@@H](C(C)C)NC2=O)=O)C(C(N[C@H]2[C@@H](C)OC(=O)[C@H](C(C)C)N(C)C(=O)CN(C)C(=O)[C@H]3N(CCC3)C(=O)[C@@H](C(C)C)NC2=O)=O)=CC=1	Drugs	0	0	13	0	0	0	0	0	0	0	0	0	0	0	0	0	0	1	0	0	0	0	0	0	0	0	0	0	0	0	0	0	0	0	0	0	0	0	0	0	0	0	1	0	2	0	0
Dalfampridine	NC1C=CN=CC=1	Drugs	0	0	0	0	0	0	0	0	0	0	0	0	0	0	0	0	0	0	0	0	0	0	0	0	0	0	0	0	0	0	0	0	0	0	0	0	0	0	0	0	0	0	0	0	0	0	0
Dalfopristin	CCN(CCS([C@H]1C2N(C(C3N=C(CC(C[C@@H](C=C(C=CCNC(C=C[C@H]([C@H](OC2=O)C(C)C)C)=O)C)O)=O)OC=3)=O)CC1)(=O)=O)CC	Drugs	0	3	4	0	0	0	0	0	0	0	0	0	0	0	0	0	0	0	2	0	1	0	0	0	0	0	0	0	0	1	0	0	0	0	0	0	0	0	0	0	0	0	0	0	1	0	0
Danazol	C#C[C@]1([C@]2(C)[C@H]([C@H]3[C@H](CC2)[C@]2(C)C(=CC4=C(C2)C=NO4)CC3)CC1)O	Drugs	0	1	0	0	0	0	0	0	0	0	0	0	0	0	0	0	0	0	0	0	0	0	0	0	0	0	0	0	0	0	0	0	0	0	0	0	0	0	0	0	0	0	0	0	0	0	0
Dantrolene	O=C1NC(=O)N(N=CC2OC(C3C=CC([N+]([O-])=O)=CC=3)=CC=2)C1	Drugs	0	0	2	0	0	0	0	0	0	0	1	0	0	0	1	0	0	0	0	0	0	0	0	0	0	0	0	0	0	0	0	0	0	0	0	0	0	0	0	0	0	0	0	0	0	0	0
Dapiprazole	CC1C(N2CCN(CCC3N4CCCCC4=NN=3)CC2)=CC=CC=1	Drugs	0	0	0	0	0	0	0	0	0	0	0	0	0	0	0	0	0	0	0	0	0	0	0	0	0	0	0	0	0	0	0	0	0	0	0	0	0	0	0	0	0	0	0	0	0	0	0
Dapsone	NC1C=CC(S(C2C=CC(N)=CC=2)(=O)=O)=CC=1	Drugs	0	0	0	0	0	0	0	0	0	0	0	0	0	0	0	0	0	0	2	2	1	0	0	0	0	0	0	0	0	0	0	0	0	0	0	0	0	0	0	0	0	0	0	0	0	0	0
Darifenacin	NC(C([C@H]1CN(CCC2C=C3CCOC3=CC=2)CC1)(C1C=CC=CC=1)C1C=CC=CC=1)=O	Drugs	0	0	1	0	0	0	0	0	0	0	0	0	0	0	0	0	0	0	0	0	0	0	0	0	0	0	0	0	0	0	0	0	0	0	0	0	0	0	0	0	0	0	0	0	0	0	0
Darunavir	CC(CN(S(C1C=CC(N)=CC=1)(=O)=O)C[C@H]([C@@H](NC(O[C@@H]1[C@H]2[C@H](OCC2)OC1)=O)CC1C=CC=CC=1)O)C	Drugs	0	0	1	0	0	0	0	0	0	0	0	0	0	0	0	0	0	0	2	1	1	0	0	0	0	0	0	0	0	0	0	0	0	0	0	0	0	0	0	0	0	0	0	0	1	0	0
Dasatinib	CC1C(NC(C2SC(NC3N=C(C)N=C(N4CCN(CCO)CC4)C=3)=NC=2)=O)=C(Cl)C=CC=1	Drugs	0	0	1	0	2	0	0	1	0	0	0	0	0	0	0	0	0	0	0	0	0	0	0	0	0	0	0	0	0	0	0	0	0	0	0	0	0	0	0	0	0	0	0	0	0	0	0
Daunorubicin	COC1C2C(C3C(C(=O)C=2C=CC=1)=C(O)C1C[C@](C[C@H](O[C@@H]2O[C@@H](C)[C@@H](O)[C@@H](N)C2)C=1C=3O)(C(=O)C)O)=O	Drugs	0	0	3	0	0	0	0	0	0	0	0	0	0	0	0	0	0	4	0	0	0	0	0	0	0	0	0	0	0	0	0	0	0	0	0	0	0	0	0	0	0	0	0	1	0	0	0
Debrisoquin	N=C(N1CC2C(=CC=CC=2)CC1)N	Drugs	0	0	0	0	0	0	0	0	0	0	0	0	0	0	0	0	0	0	0	0	0	0	0	0	0	0	0	0	0	0	0	0	0	0	0	0	0	0	0	0	0	0	0	0	0	0	0
Decamethonium	C[N+](CCCCCCCCCC[N+](C)(C)C)(C)C	Drugs	0	0	0	0	0	0	0	0	0	0	0	0	0	0	0	0	0	0	0	0	0	0	0	0	0	0	0	0	0	0	0	0	0	0	0	0	0	0	0	0	0	0	0	0	0	0	0
Decitabine	Nc1nc(=O)[n]([C@@H]2O[C@H](CO)[C@@H](O)C2)cn1	Drugs
Deferasirox	O=C(C1C=CC(N2C(C3C(O)=CC=CC=3)=NC(C3C(O)=CC=CC=3)=N2)=CC=1)O	Drugs	0	0	1	0	0	0	0	0	0	0	0	0	0	0	0	0	0	1	0	0	0	0	0	0	0	0	0	0	0	0	0	0	2	1	2	2	1	0	0	0	0	0	0	0	1	0	0
Deferiprone	Cc1[n](C)ccc(=O)c1O	Drugs	0	0	0	0	0	0	0	0	0	0	0	0	0	0	0	0	0	0	0	0	0	0	0	0	0	0	0	0	0	0	0	0	0	0	0	0	0	0	0	0	0	0	0	0	0	0	0
Deferoxamine	CC(N(CCCCCNC(CCC(N(CCCCCNC(CCC(N(CCCCCN)O)=O)=O)O)=O)=O)O)=O	Drugs	0	0	5	0	0	0	0	0	0	0	0	0	0	0	0	0	0	0	0	0	0	0	0	0	0	0	0	0	0	0	0	0	0	0	0	0	0	0	0	0	0	0	0	0	0	0	0
Degarelix	CC(N[C@@H](C(N[C@@H](C(N[C@@H](C(N[C@H](C(N[C@H](C(N[C@@H](C(N[C@H](C(N[C@H](C(N1C(C(N[C@@H](C(=O)N)C)=O)CCC1)=O)CCCCNC(C)C)=O)CC(C)C)=O)CC1C=CC(NC(=O)N)=CC=1)=O)CC1C=CC(NC([C@@H]2NC(=O)NC(=O)C2)=O)=CC=1)=O)CO)=O)CC1C=NC=CC=1)=O)CC1C=CC(Cl)=CC=1)=O)CC1C=C2C(C=CC=C2)=CC=1)=O	Drugs	0	0	15	0	2	0	0	1	0	0	0	0	1	0	0	0	0	0	0	0	0	0	0	0	0	0	0	0	0	0	0	0	0	0	0	0	0	0	0	0	0	0	0	0	0	0	0
Delavirdine	CC(NC1C(N2CCN(C(C3NC4C(=CC(=CC=4)NS(=O)(=O)C)C=3)=O)CC2)=NC=CC=1)C	Drugs	0	0	1	0	0	0	0	0	0	0	0	0	0	0	0	0	0	0	2	0	1	0	0	0	0	0	0	0	0	0	0	0	0	0	0	0	0	0	0	0	0	0	0	0	0	0	0
Demecarium	CN(C(OC1C=C([N+](C)(C)C)C=CC=1)=O)CCCCCCCCCCN(C(OC1C=C([N+](C)(C)C)C=CC=1)=O)C	Drugs	0	0	2	0	0	0	0	0	0	0	0	0	0	0	0	0	0	0	0	0	0	0	0	0	0	0	0	0	0	0	0	0	0	0	0	0	0	0	0	0	0	0	0	0	2	0	0
Demeclocycline	CN([C@H]1[C@H]2[C@@](C(=C3[C@H](C2)[C@H](O)C2C(=C(C=CC=2Cl)O)C3=O)O)(O)C(=O)C(C(=O)N)=C1O)C	Drugs	0	2	3	0	2	0	0	1	0	0	0	0	0	0	0	0	0	1	0	0	0	0	0	0	0	0	0	0	0	0	0	0	0	0	0	0	0	0	0	0	0	0	0	0	0	0	0
Deserpidine	COC([C@H]1[C@@H]2[C@@H](CN3[C@H](C2)C2=C(C4C(N2)=CC=CC=4)CC3)C[C@@H](OC(C2C=C(OC)C(OC)=C(OC)C=2)=O)[C@@H]1OC)=O	Drugs	0	0	2	0	0	0	0	0	0	0	0	0	0	0	0	0	0	1	0	0	0	0	0	0	0	0	0	0	0	0	0	0	2	0	2	2	1	0	0	0	0	0	2	0	2	0	0
Desflurane	FC(OC(C(F)(F)F)F)F	Drugs	0	0	0	0	0	0	0	0	0	0	0	0	0	0	0	0	0	0	0	0	0	0	0	0	0	0	0	0	0	0	0	0	0	0	0	0	0	0	0	0	0	0	0	0	0	0	0
Desipramine	CNCCCN1C2C(=CC=CC=2)CCC2C1=CC=CC=2	Drugs	0	0	0	0	0	0	0	0	0	0	0	0	0	0	0	0	0	0	0	0	0	0	0	0	0	0	0	0	0	0	0	0	0	0	0	0	0	0	0	0	0	0	0	0	0	0	0
Deslanoside	C[C@@H]1[C@@H](O[C@@H]2O[C@H](C)[C@@H](O[C@@H]3O[C@H](C)[C@@H](O[C@H]4[C@H](O)[C@@H](O)[C@H](O)[C@@H](CO)O4)[C@@H](O)C3)[C@@H](O)C2)[C@@H](O)C[C@H](O[C@@H]2C[C@H]3CC[C@H]4[C@]5(O)[C@]([C@H](CC5)C5COC(=O)C=5)(C)[C@H](O)C[C@@H]4[C@@]3(C)CC2)O1	Drugs	0	1	1	0	0	0	0	0	0	0	0	0	0	0	0	0	0	0	0	0	0	0	0	1	0	0	0	0	0	0	0	0	0	0	0	0	0	0	0	0	0	0	3	5	1	0	0
Desloratadine	ClC1C=C2CCC3C(C(=C4CCNCC4)C2=CC=1)=NC=CC=3	Drugs	0	1	0	0	2	0	0	1	0	0	0	0	0	0	0	0	0	0	0	0	0	0	0	0	0	0	0	0	0	0	0	0	0	0	0	0	0	0	0	0	0	0	0	0	0	0	0
Desmopressin	N=C(NCCC[C@@H](C(NCC(=O)N)=O)NC([C@H]1N(C([C@H]2NC(=O)[C@H](CC(=O)N)NC(=O)[C@H](CCC(=O)N)NC(=O)[C@H](CC3C=CC=CC=3)NC(=O)[C@H](CC3C=CC(O)=CC=3)NC(=O)CCSSC2)=O)CCC1)=O)N	Drugs	0	0	11	0	0	0	0	0	0	0	0	0	0	0	0	0	0	0	0	0	0	0	0	0	0	0	0	0	0	0	0	0	0	0	0	0	0	0	0	0	0	0	0	0	0	0	0
Desogestrel	C#C[C@]1([C@]2(CC)[C@H]([C@H]3[C@H](C(C2)=C)[C@@H]2C(=CCCC2)CC3)CC1)O	Drugs	0	2	0	0	0	0	0	0	0	0	0	0	0	0	0	0	0	0	0	0	0	0	0	0	0	0	0	0	0	0	0	0	0	0	0	0	0	0	0	0	0	0	0	0	0	0	0
Desonide	CC1(O[C@]2(C(CO)=O)[C@@H](C[C@@H]3[C@]2(C)C[C@H](O)[C@H]2[C@H]3CCC3[C@]2(C)C=CC(=O)C=3)O1)C	Drugs	0	2	2	0	0	0	0	0	0	0	0	0	0	0	0	0	0	0	0	0	0	0	0	0	0	0	0	0	0	0	0	0	0	0	0	0	0	0	0	0	0	0	1	0	0	0	0
Desoximetasone	C[C@H]1[C@H](C(CO)=O)[C@]2(C)[C@H]([C@H]3[C@@]([C@H](C2)O)(F)[C@]2(C)C(=CC(C=C2)=O)CC3)C1	Drugs	0	2	2	0	0	0	0	0	0	0	0	0	0	0	0	0	0	0	0	0	0	0	0	0	0	0	0	0	0	0	0	0	0	0	0	0	0	0	0	0	0	0	1	0	0	0	0
Desvenlafaxine	CN(CC(C1(CCCCC1)O)C1C=CC(O)=CC=1)C	Drugs	0	0	0	0	0	0	0	0	0	0	0	0	0	0	0	0	0	0	0	0	0	0	0	0	0	0	0	0	0	0	0	0	0	0	0	0	0	0	0	0	0	0	1	0	0	0	0
Dexamethasone	C[C@H]1[C@@](C(CO)=O)(O)[C@]2(C)[C@H]([C@H]3[C@@]([C@H](C2)O)(F)[C@]2(C)C(=CC(C=C2)=O)CC3)C1	Drugs	0	2	2	0	0	0	0	0	0	0	0	0	0	0	0	0	0	0	0	0	0	0	0	0	0	0	0	0	0	0	0	0	0	0	0	0	0	0	0	0	0	0	1	0	0	0	0
Dexbrompheniramine	CN(CC[C@H](C1N=CC=CC=1)C1C=CC(Br)=CC=1)C	Drugs	0	0	0	0	0	0	0	0	0	0	0	0	0	0	0	0	0	0	0	0	0	0	0	0	0	0	0	0	0	0	0	0	0	0	0	0	0	0	0	0	0	0	0	0	0	0	0
Dexfenfluramine	CCN[C@H](CC1C=C(C(F)(F)F)C=CC=1)C	Drugs	0	0	0	0	0	0	0	0	0	0	0	0	0	0	0	0	0	0	0	0	0	0	0	0	0	0	0	0	0	0	0	0	0	0	0	0	0	0	0	0	0	0	0	0	0	0	0
Dexmedetomidine	CC1C(C)=C([C@@H](C2N=CNC=2)C)C=CC=1	Drugs	0	0	0	0	0	0	0	0	0	0	0	0	0	0	0	0	0	0	0	0	0	0	0	0	0	0	0	0	0	0	0	0	0	0	0	0	0	0	0	0	0	0	0	0	0	0	0
Dexmethylphenidate	COC([C@@H]([C@@H]1NCCCC1)C1C=CC=CC=1)=O	Drugs	0	0	1	0	0	0	0	0	0	0	0	0	0	0	0	0	0	0	0	0	0	0	0	0	0	0	0	0	0	0	0	0	0	0	0	0	0	0	0	0	0	0	0	0	1	0	0
Dexrazoxane	C[C@H](N1CC(=O)NC(=O)C1)CN1CC(=O)NC(=O)C1	Drugs	0	0	4	0	0	0	0	0	0	0	0	0	0	0	0	0	0	0	0	0	0	0	0	0	0	0	0	0	0	0	0	0	0	0	0	0	0	0	0	0	0	0	0	0	0	0	0
Dextroamphetamine	C[C@@H](CC1C=CC=CC=1)N	Drugs	0	0	0	0	0	0	0	0	0	0	0	0	0	0	0	0	0	0	0	0	0	0	0	0	0	0	0	0	0	0	0	0	0	0	0	0	0	0	0	0	0	0	0	0	0	0	0
Dextromethorphan	COC1C=C2[C@]34CCN(C)[C@H](CC2=CC=1)[C@@H]3CCCC4	Drugs	0	0	0	0	0	0	0	0	0	0	0	0	0	0	0	0	0	0	0	0	0	0	0	0	0	0	0	0	0	0	0	0	0	0	0	0	0	0	0	0	0	0	0	0	0	0	0
Dextrothyroxine	N[C@@H](C(O)=O)CC1C=C(I)C(OC2C=C(I)C(O)=C(I)C=2)=C(I)C=1	Drugs	0	0	1	0	0	0	0	0	0	0	0	0	0	0	0	0	0	0	0	0	0	0	0	0	0	0	0	0	0	0	0	0	0	0	0	0	0	0	0	0	0	0	0	0	1	0	0
Dezocine	C[C@]12[C@@H](N)[C@H](CC3C1=CC(O)=CC=3)CCCCC2	Drugs	0	0	0	0	0	0	0	0	0	0	0	0	0	0	0	0	0	0	0	0	0	0	0	0	0	0	0	0	0	0	0	0	0	0	0	0	0	0	0	0	0	0	0	0	0	0	0
Diatrizoate	CC(NC1C(I)=C(C(O)=O)C(I)=C(NC(=O)C)C=1I)=O	Drugs	0	0	3	0	0	0	0	0	0	0	0	0	0	0	0	0	0	1	0	0	0	0	0	0	0	0	0	0	0	0	0	0	2	0	2	2	1	0	0	0	0	0	0	0	1	0	0
Diazepam	CN1C(=O)CN=C(C2C=CC=CC=2)C2C1=CC=C(C=2)Cl	Drugs	0	0	1	0	2	1	0	1	0	0	0	0	0	0	0	0	0	0	0	0	0	0	0	0	0	0	0	0	0	0	0	0	0	0	0	0	0	0	0	0	0	0	0	0	0	0	0
Diazoxide	CC1NC2C(=CC(=CC=2)Cl)S(=O)(=O)N=1	Drugs	0	0	0	0	2	0	0	1	0	0	0	0	0	0	0	0	0	0	2	1	1	0	0	0	0	0	0	0	0	0	0	0	0	0	0	0	0	0	0	0	0	0	0	0	0	0	0
Dibucaine	CCCCOC1N=C2C(C=CC=C2)=C(C(NCCN(CC)CC)=O)C=1	Drugs	0	0	1	0	0	0	0	0	0	0	0	0	0	0	0	0	0	0	0	0	0	0	0	0	0	0	0	0	0	0	0	0	0	0	0	0	0	0	0	0	0	0	0	0	0	0	0
Dichlorphenamide	NS(C1C=C(S(=O)(=O)N)C(Cl)=C(Cl)C=1)(=O)=O	Drugs	0	0	0	0	4	0	0	2	0	0	0	0	0	0	0	0	0	0	4	2	2	0	0	0	0	0	0	0	0	0	0	0	0	0	0	0	0	0	0	0	0	0	0	0	0	0	0
Diclofenac	O=C(CC1C(NC2C(Cl)=CC=CC=2Cl)=CC=CC=1)O	Drugs	0	0	1	0	4	0	0	2	0	0	0	0	0	0	0	0	0	0	0	0	0	0	0	0	0	0	0	0	0	0	0	0	0	0	0	0	0	0	0	0	0	0	0	0	1	0	0
Dicloxacillin	CC1=C(C(N[C@H]2[C@H]3SC([C@H](C(O)=O)N3C2=O)(C)C)=O)C(C2C(Cl)=CC=CC=2Cl)=NO1	Drugs	0	0	3	0	4	0	0	2	0	0	0	1	0	0	0	0	0	0	0	0	0	0	0	0	0	0	0	0	0	1	0	1	0	0	0	0	0	0	0	0	0	0	0	0	1	0	0
Dicumarol	O=c1c(Cc2c(=O)oc3c(cccc3)c2O)c(O)c2c(cccc2)o1	Drugs	0	0	0	0	0	0	0	0	0	0	0	0	0	0	0	0	0	0	0	0	0	0	0	0	0	0	0	0	0	0	0	0	0	0	0	0	0	0	0	0	0	0	0	0	0	0	0
Dicyclomine	CCN(CCOC(C1(CCCCC1)C1CCCCC1)=O)CC	Drugs	0	0	1	0	0	0	0	0	0	0	0	0	0	0	0	0	0	0	0	0	0	0	0	0	0	0	0	0	0	0	0	0	0	0	0	0	0	0	0	0	0	0	0	0	1	0	0
Didanosine	O=c1c2nc[n]([C@@H]3O[C@H](CO)CC3)c2[nH]cn1	Drugs
Dienestrol	CC=C(C1C=CC(O)=CC=1)C(C1C=CC(O)=CC=1)=CC	Drugs	0	2	0	0	0	0	0	0	0	0	0	0	0	0	0	0	0	0	0	0	0	0	0	0	0	0	0	0	0	0	0	0	0	0	0	0	0	0	0	0	0	0	0	0	0	0	0
Diethylcarbamazine	CCN(C(N1CCN(C)CC1)=O)CC	Drugs	0	0	1	0	0	0	0	0	0	0	0	0	0	0	0	0	0	0	0	0	0	0	0	0	0	0	0	0	0	0	0	0	0	0	0	0	0	0	0	0	0	0	0	0	0	0	0
Diethylpropion	CCN(C(C(C1C=CC=CC=1)=O)C)CC	Drugs	0	0	1	0	0	0	0	0	0	0	0	0	0	0	0	0	0	1	0	0	0	0	0	0	0	0	0	0	0	0	0	0	0	0	0	0	0	0	0	0	0	0	0	0	0	0	0
Diethylstilbestrol	CCC(C1C=CC(O)=CC=1)=C(C1C=CC(O)=CC=1)CC	Drugs	0	1	0	0	0	0	0	0	0	0	0	0	0	0	0	0	0	0	0	0	0	0	0	0	0	0	0	0	0	0	0	0	0	0	0	0	0	0	0	0	0	0	0	0	0	0	0
Diflorasone	C[C@@H]1[C@@](C(CO)=O)(O)[C@]2(C)[C@H]([C@H]3[C@@]([C@H](C2)O)(F)[C@]2(C)C(=CC(C=C2)=O)[C@@H](F)C3)C1	Drugs	0	2	2	0	0	0	0	0	0	0	0	0	0	0	0	0	0	0	0	0	0	0	0	0	0	0	0	0	0	0	0	0	0	0	0	0	0	0	0	0	0	0	1	0	0	0	0
Diflunisal	O=C(C1C(O)=CC=C(C2C(F)=CC(F)=CC=2)C=1)O	Drugs	0	0	1	0	0	0	0	0	1	0	0	0	0	0	0	0	0	1	0	0	0	0	0	0	0	0	0	0	0	0	0	0	2	0	2	2	1	0	0	0	0	0	0	0	1	0	0
Difluprednate	CCCC(O[C@]1([C@]2(C)[C@H]([C@H]3[C@@]([C@H](C2)O)(F)[C@]2(C)C(=CC(C=C2)=O)[C@@H](F)C3)CC1)C(COC(=O)C)=O)=O	Drugs	0	2	4	0	0	0	0	0	0	0	0	0	0	0	0	0	0	0	0	0	0	0	0	0	0	0	0	0	0	0	0	0	0	0	0	0	0	0	0	0	0	0	1	0	2	0	0
Digitoxin	C[C@@H]1[C@@H](O)[C@@H](O)C[C@H](O[C@H]2[C@@H](O)C[C@H](O[C@H]3[C@@H](O)C[C@H](O[C@@H]4C[C@H]5CC[C@H]6[C@]7(O)[C@]([C@H](CC7)C7COC(=O)C=7)(C)CC[C@@H]6[C@@]5(C)CC4)O[C@@H]3C)O[C@@H]2C)O1	Drugs	0	1	1	0	0	0	0	0	0	0	0	0	0	0	0	0	0	0	0	0	0	0	0	1	0	0	0	0	0	0	0	0	0	0	0	0	0	0	0	0	0	0	2	3	1	0	0
Digoxin	C[C@@H]1[C@@H](O)[C@@H](O)C[C@H](O[C@H]2[C@@H](O)C[C@H](O[C@H]3[C@@H](O)C[C@H](O[C@@H]4C[C@H]5CC[C@H]6[C@]7(O)[C@]([C@H](CC7)C7COC(=O)C=7)(C)[C@H](O)C[C@@H]6[C@@]5(C)CC4)O[C@@H]3C)O[C@@H]2C)O1	Drugs	0	1	1	0	0	0	0	0	0	0	0	0	0	0	0	0	0	0	0	0	0	0	0	1	0	0	0	0	0	0	0	0	0	0	0	0	0	0	0	0	0	0	3	3	1	0	0
Dihydroergotamine	CN1[C@H]2[C@@H](C3=C4C(NC=C4C2)=CC=C3)C[C@@H](C(N[C@]2(C(=O)N3[C@@]([C@H]4N(C([C@@H]3CC3C=CC=CC=3)=O)CCC4)(O)O2)C)=O)C1	Drugs	0	0	3	0	0	0	0	0	0	0	0	0	0	0	0	0	0	0	0	0	0	0	0	0	0	0	0	0	0	0	0	0	0	0	0	0	0	0	0	0	0	0	0	0	0	0	0
Dihydroergotoxine	CN1[C@H]2C(C3=C4C(NC=C4C2)=CC=C3)C[C@@H](C(N[C@]2(C(=O)N3[C@@]([C@H]4N(C([C@@H]3CC3C=CC=CC=3)=O)CCC4)(O)O2)C)=O)C1.CS(O)(=O)=O	Drugs	0	0	3	0	0	0	0	0	0	0	0	0	0	0	0	0	0	0	2	0	1	0	0	0	0	0	0	0	0	0	0	0	0	0	0	0	0	0	0	0	0	0	0	0	0	0	0
Dihydrotachysterol	CC([C@H](/C=C/[C@H]([C@@H]1[C@]2(C)[C@H](/C(/CCC2)=C/C=C2/[C@@H](C)CC[C@H](O)C/2)CC1)C)C)C	Drugs	0	3	0	0	0	0	0	0	0	0	0	0	0	0	0	0	0	0	0	0	0	0	0	0	0	0	0	0	0	0	0	0	0	0	0	0	0	0	0	0	0	0	1	0	0	0	0
Dihydroxyaluminium	O.O.NCC(O[Al])=O |^3:6|	Drugs	0	0	1	0	0	0	0	0	0	0	0	0	0	0	0	0	0	0	0	0	0	0	0	0	0	0	0	0	0	0	0	0	0	0	0	0	0	0	0	0	0	0	0	0	1	0	0
Diloxanide	CN(C1C=CC(OC(C2OC=CC=2)=O)=CC=1)C(C(Cl)Cl)=O	Drugs	0	0	2	0	0	0	0	0	0	0	0	0	0	0	0	0	0	0	0	0	0	0	0	0	0	0	0	0	0	0	0	0	0	0	1	0	0	0	0	0	0	0	0	0	1	0	0
Diltiazem	COC1C=CC([C@H]2[C@@H](OC(=O)C)C(=O)N(CCN(C)C)C3C(=CC=CC=3)S2)=CC=1	Drugs	0	0	2	0	0	0	0	0	0	0	0	0	0	0	0	0	0	0	0	0	0	0	0	0	0	0	0	0	0	0	0	0	0	0	0	0	0	0	0	0	0	0	0	0	1	0	0
Dimenhydrinate	C[n]1c(=O)[n](C)c(=O)c2c1nc([n-]2)Cl.C[NH+](CCOC(C1C=CC=CC=1)C1C=CC=CC=1)C	Drugs
Dimercaprol	OCC(CS)S	Drugs	0	0	0	0	0	0	0	0	0	0	0	0	0	0	0	0	0	0	0	0	0	0	0	0	0	0	0	0	0	0	0	0	0	0	0	0	0	0	0	0	0	0	0	0	0	0	0
Dimethindene	CC(C1N=CC=CC=1)C1C2C(=CC=CC=2)CC=1CCN(C)C	Drugs	0	1	0	0	0	0	0	0	0	0	0	0	0	0	0	0	0	0	0	0	0	0	0	0	0	0	0	0	0	0	0	0	0	0	0	0	0	0	0	0	0	0	0	0	0	0	0
Dinoprost Tromethamine	CCCCC[C@@H](/C=C/[C@@H]1[C@@H](C/C=C\CCCC(O)=O)[C@@H](O)C[C@H]1O)O.NC(CO)(CO)CO	Drugs	0	2	1	0	0	0	0	0	0	0	0	0	0	0	0	0	0	0	0	0	0	0	0	0	0	0	0	0	0	0	0	0	0	0	0	0	0	0	0	0	0	0	0	0	1	0	0
Dinoprostone	CCCCC[C@@H](/C=C/[C@@H]1[C@@H](C/C=C\CCCC(O)=O)C(=O)C[C@H]1O)O	Drugs	0	2	2	0	0	0	0	0	0	0	0	0	0	0	0	0	0	0	0	0	0	0	0	0	0	0	0	0	0	0	0	0	0	0	0	0	0	0	0	0	0	0	0	0	1	0	0
Diphemanil Methylsulfate	COS([O-])(=O)=O.C[N+]1(CCC(=C(C2C=CC=CC=2)C2C=CC=CC=2)CC1)C	Drugs	0	1	0	0	0	0	0	0	0	0	0	0	0	0	0	0	0	0	2	0	1	0	0	0	0	0	0	0	0	0	0	0	0	0	0	0	0	0	0	0	0	0	0	0	0	0	0
Diphenhydramine	CN(CCOC(C1C=CC=CC=1)C1C=CC=CC=1)C	Drugs	0	0	0	0	0	0	0	0	0	0	0	0	0	0	0	0	0	0	0	0	0	0	0	0	0	0	0	0	0	0	0	0	0	0	0	0	0	0	0	0	0	0	0	0	0	0	0
Diphenidol	OC(C1C=CC=CC=1)(C1C=CC=CC=1)CCCN1CCCCC1	Drugs	0	0	0	0	0	0	0	0	0	0	0	0	0	0	0	0	0	0	0	0	0	0	0	0	0	0	0	0	0	0	0	0	0	0	0	0	0	0	0	0	0	0	0	0	0	0	0
Diphenoxylate	CCOC(C1(CCN(CCC(C2C=CC=CC=2)(C2C=CC=CC=2)C#N)CC1)C1C=CC=CC=1)=O	Drugs	0	0	1	0	0	0	0	0	0	0	0	0	0	0	0	0	0	0	0	0	0	0	0	0	0	0	0	0	0	0	0	0	0	0	0	0	0	0	0	0	0	0	0	0	1	0	0
Diphenylpyraline	CN1CCC(OC(C2C=CC=CC=2)C2C=CC=CC=2)CC1	Drugs	0	0	0	0	0	0	0	0	0	0	0	0	0	0	0	0	0	0	0	0	0	0	0	0	0	0	0	0	0	0	0	0	0	0	0	0	0	0	0	0	0	0	0	0	0	0	0
Dipivefrin	CNCC(C1C=C(OC(C(C)(C)C)=O)C(OC(C(C)(C)C)=O)=CC=1)O	Drugs	0	0	2	0	0	0	0	0	0	0	0	0	0	0	0	0	0	0	0	0	0	0	0	0	0	0	0	0	0	0	0	0	0	0	0	0	0	0	0	0	0	0	0	0	2	0	0
Dipyridamole	OCCN(C1N=C(N2CCCCC2)C2N=C(N=C(N3CCCCC3)C=2N=1)N(CCO)CCO)CCO	Drugs	0	0	0	0	0	0	0	0	0	0	0	0	0	0	0	0	0	0	0	0	0	0	0	0	0	0	0	0	0	0	0	0	0	0	0	0	0	0	0	0	0	0	0	0	0	0	0
Dirithromycin	CC[C@@H]1[C@](O)(C)[C@@H]2[C@H](C)[C@@H](N[C@H](O2)COCCOC)[C@H](C)C[C@](O)(C)[C@H](O[C@H]2[C@H](O)[C@@H](N(C)C)C[C@@H](C)O2)[C@H](C)[C@@H](O[C@@H]2O[C@@H](C)[C@H](O)[C@@](OC)(C)C2)[C@@H](C)C(=O)O1	Drugs	0	0	1	0	0	0	0	0	0	0	0	0	0	0	0	0	0	0	0	0	0	0	0	0	0	0	0	0	0	0	0	0	0	0	0	0	0	0	0	0	0	0	0	2	1	0	0
Disopyramide	CC(N(C(C)C)CCC(C1N=CC=CC=1)(C1C=CC=CC=1)C(=O)N)C	Drugs	0	0	1	0	0	0	0	0	0	0	0	0	0	0	0	0	0	0	0	0	0	0	0	0	0	0	0	0	0	0	0	0	0	0	0	0	0	0	0	0	0	0	0	0	0	0	0
Disulfiram	CCN(C(SSC(N(CC)CC)=S)=S)CC	Drugs	0	0	0	0	0	0	0	0	0	0	0	0	0	0	0	0	0	0	0	0	0	0	0	0	0	0	0	0	0	0	0	0	0	0	0	0	0	0	0	0	0	0	0	0	0	0	0
Dobutamine	CC(NCCC1C=C(O)C(O)=CC=1)CCC1C=CC(O)=CC=1	Drugs	0	0	0	0	0	0	0	0	0	0	0	0	0	0	0	0	0	0	0	0	0	0	0	0	0	0	0	0	0	0	0	0	0	0	0	0	0	0	0	0	0	0	0	0	0	0	0
Docetaxel	CC(O[C@]12[C@@H]3[C@@](C([C@@H](C4C(C)(C)[C@@]([C@H]3OC(C3C=CC=CC=3)=O)(O)C[C@H](OC([C@@H]([C@H](C3C=CC=CC=3)NC(OC(C)(C)C)=O)O)=O)C=4C)O)=O)(C)[C@@H](O)C[C@H]1OC2)=O	Drugs	0	1	5	0	0	0	0	0	0	0	0	0	0	0	0	0	0	1	0	0	0	0	0	0	0	0	0	0	0	0	0	0	2	0	2	2	1	0	0	0	0	0	3	0	4	0	0
Docosanol	CCCCCCCCCCCCCCCCCCCCCCO	Drugs	0	0	0	0	0	0	0	0	0	0	0	0	0	0	0	0	0	0	0	0	0	0	0	0	0	0	0	0	0	0	0	0	0	0	0	0	0	0	0	0	0	0	0	0	0	0	0
Dofetilide	CN(CCC1C=CC(NS(=O)(=O)C)=CC=1)CCOC1C=CC(NS(=O)(=O)C)=CC=1	Drugs	0	0	0	0	0	0	0	0	0	0	0	0	0	0	0	0	0	0	4	0	2	0	0	0	0	0	0	0	0	0	0	0	0	0	0	0	0	0	0	0	0	0	0	0	0	0	0
Dolasetron	O=C(C1C2C(=CC=CC=2)NC=1)OC1C[C@@H]2N3CC(=O)C(C2)CC3C1	Drugs	0	0	2	0	0	0	0	0	0	0	0	0	0	0	0	0	0	0	0	0	0	0	0	0	0	0	0	0	0	0	0	0	2	0	2	2	2	0	0	0	0	0	0	0	1	0	0
Domperidone	O=c1[n](CCCN2CCC([n]3c4c(cc(cc4)Cl)[nH]c3=O)CC2)c2c(cccc2)[nH]1	Drugs	0	0	0	0	2	0	0	1	0	0	0	0	0	0	0	0	0	0	0	0	0	0	0	0	0	0	0	0	0	0	0	0	0	0	0	0	0	0	0	0	0	0	0	0	0	0	0
Donepezil	COC1C(OC)=CC2C(C(CC=2C=1)CC1CCN(CC2C=CC=CC=2)CC1)=O	Drugs	0	0	1	0	0	0	0	0	0	0	0	0	0	0	0	0	0	1	0	0	0	0	0	0	0	0	0	0	0	0	0	0	0	0	0	0	0	0	0	0	0	0	0	0	0	0	0
Dorzolamide	CCN[C@@H]1C2=C(SC(=C2)S(=O)(=O)N)S(=O)(=O)[C@@H](C)C1	Drugs	0	0	0	0	0	0	0	0	0	0	0	0	0	0	0	0	0	0	4	0	2	0	0	0	0	0	0	0	0	0	0	0	0	0	0	0	0	0	0	0	0	0	0	0	0	0	0
Doxacurium chloride	COC1C(OC)=C(OC)C=C(CC2[N+](CCCOC(CCC(OCCC[N+]3(C(CC4C=C(OC)C(OC)=C(OC)C=4)C4C(=CC(=C(C=4OC)OC)OC)CC3)C)=O)=O)(C)CCC3C=C(C(=C(OC)C2=3)OC)OC)C=1	Drugs	0	0	2	0	0	0	0	0	0	0	0	0	0	0	0	0	0	0	0	0	0	0	0	0	0	0	0	0	0	0	0	0	0	0	0	0	0	0	0	0	0	0	0	0	2	0	0
Doxapram	CCN1C(=O)C(C2C=CC=CC=2)(C2C=CC=CC=2)C(CCN2CCOCC2)C1	Drugs	0	0	1	0	0	0	0	0	0	0	0	0	0	0	0	0	0	0	0	0	0	0	0	0	0	0	0	0	0	0	0	0	0	0	0	0	0	0	0	0	0	0	0	0	0	0	0
Doxazosin	COC1=C(OC)C=C2C(N=C(N=C2N)N2CCN(C(C3OC4C(=CC=CC=4)OC3)=O)CC2)=C1	Drugs	0	0	1	0	0	0	0	0	0	0	0	0	0	0	0	0	0	0	0	0	0	0	0	0	0	0	0	0	0	0	0	0	0	0	0	0	0	0	0	0	0	0	0	0	0	0	0
Doxepin	CN(CC/C=C1\C2C(=CC=CC=2)OCC2C\1=CC=CC=2)C	Drugs	0	1	0	0	0	0	0	0	0	0	0	0	0	0	0	0	0	0	0	0	0	0	0	0	0	0	0	0	0	0	0	0	0	0	0	0	0	0	0	0	0	0	0	0	0	0	0
Doxorubicin	COC1C2C(C3C(C(=O)C=2C=CC=1)=C(O)C1C[C@](C[C@H](O[C@@H]2O[C@@H](C)[C@@H](O)[C@@H](N)C2)C=1C=3O)(C(CO)=O)O)=O	Drugs	0	0	3	0	0	0	0	0	0	0	0	0	0	0	0	0	0	4	0	0	0	0	0	0	0	0	0	0	0	0	0	0	0	0	0	0	0	0	0	0	0	0	0	1	0	0	0
Doxycycline	C[C@@H]1[C@@H]2C(=C([C@]3([C@@H]([C@H]2O)[C@H](N(C)C)C(O)=C(C(=O)N)C3=O)O)O)C(=O)C2C1=CC=CC=2O	Drugs	0	2	3	0	0	0	0	0	0	0	0	0	0	0	0	0	0	1	0	0	0	0	0	0	0	0	0	0	0	0	0	0	0	0	0	0	0	0	0	0	0	0	0	0	0	0	0
Doxylamine	CN(CCOC(C1N=CC=CC=1)(C1C=CC=CC=1)C)C	Drugs	0	0	0	0	0	0	0	0	0	0	0	0	0	0	0	0	0	0	0	0	0	0	0	0	0	0	0	0	0	0	0	0	0	0	0	0	0	0	0	0	0	0	0	0	0	0	0
Dronabinol	CCCCCC1C=C2OC([C@H]3[C@H](C2=C(O)C=1)C=C(C)CC3)(C)C	Drugs	0	1	0	0	0	0	0	0	0	0	0	0	0	0	0	0	0	0	0	0	0	0	0	0	0	0	0	0	0	0	0	0	0	0	0	0	0	0	0	0	0	0	0	0	0	0	0
Dronedarone	CCCCC1=C(C(C2C=CC(OCCCN(CCCC)CCCC)=CC=2)=O)C2C(=CC=C(C=2)NS(=O)(=O)C)O1	Drugs	0	0	1	0	0	0	0	0	0	0	0	0	0	0	0	0	0	1	2	0	1	0	0	0	0	0	0	0	0	0	0	0	0	0	0	0	0	0	0	0	0	0	0	0	0	0	0
Droperidol	O=C(C1C=CC(F)=CC=1)CCCN1CCC([n]2c3c(cccc3)[nH]c2=O)=CC1	Drugs	0	1	1	0	0	0	0	0	0	0	0	0	0	0	0	0	0	1	0	0	0	0	0	0	0	0	0	0	0	0	0	0	0	0	0	0	0	0	0	0	0	0	0	0	0	0	0
Drospirenone	C[C@@]12[C@@]3(OC(=O)CC3)[C@@H]3[C@@H](C3)[C@H]1[C@@H]1[C@@H]3[C@H](C4[C@@](C)([C@H]1CC2)CCC(=O)C=4)C3	Drugs	0	1	2	0	0	0	0	0	0	0	0	0	0	0	0	0	0	0	0	0	0	0	0	0	0	0	0	0	0	0	0	0	0	0	0	0	0	0	0	0	0	0	1	0	1	0	0
Drostanolone	C[C@H]1C(=O)C[C@@H]2CC[C@@H]3[C@@H]([C@@]2(C)C1)CC[C@@]1(C)[C@H]3CC[C@@H]1O	Drugs	0	0	1	0	0	0	0	0	0	0	0	0	0	0	0	0	0	0	0	0	0	0	0	0	0	0	0	0	0	0	0	0	0	0	0	0	0	0	0	0	0	0	0	0	0	0	0
Drotaverine	CCOC1C(OCC)=CC(/C=C2/C3C(=CC(=C(C=3)OCC)OCC)CCN/2)=CC=1	Drugs	0	1	0	0	0	0	0	0	0	0	0	0	0	0	0	0	0	0	0	0	0	0	0	0	0	0	0	0	0	0	0	0	0	0	0	0	0	0	0	0	0	0	0	0	0	0	0
Droxidopa	N[C@H]([C@H](C1C=C(O)C(O)=CC=1)O)C(O)=O	Drugs	0	0	1	0	0	0	0	0	0	0	0	0	0	0	0	0	0	0	0	0	0	0	0	0	0	0	0	0	0	0	0	0	0	0	0	0	0	0	0	0	0	0	0	0	1	0	0
Duloxetine	CNCC[C@@H](C1SC=CC=1)OC1C2C(=CC=CC=2)C=CC=1	Drugs	0	0	0	0	0	0	0	0	0	0	0	0	0	0	0	0	0	0	0	0	0	0	0	0	0	0	0	0	0	0	0	0	0	0	0	0	0	0	0	0	0	0	0	0	0	0	0
Dutasteride	C[C@@]12[C@@H](C(NC3C(C(F)(F)F)=CC=C(C(F)(F)F)C=3)=O)CC[C@H]1[C@@H]1CC[C@@H]3[C@@](C)([C@H]1CC2)C=CC(=O)N3	Drugs	0	1	2	0	0	0	0	0	0	0	0	0	0	0	0	0	0	0	0	0	0	0	0	0	0	0	0	0	0	0	0	0	0	0	0	0	0	0	0	0	0	0	0	0	0	0	0
Dyclonine	CCCCOC1C=CC(C(CCN2CCCCC2)=O)=CC=1	Drugs	0	0	1	0	0	0	0	0	0	0	0	0	0	0	0	0	0	1	0	0	0	0	0	0	0	0	0	0	0	0	0	0	0	0	0	0	0	0	0	0	0	0	0	0	0	0	0
Dydrogesterone	CC([C@@H]1[C@]2(C)[C@H]([C@H]3[C@@H](CC2)[C@@]2(C)C(=CC(CC2)=O)C=C3)CC1)=O	Drugs	0	2	2	0	0	0	0	0	0	0	0	0	0	0	0	0	0	0	0	0	0	0	0	0	0	0	0	0	0	0	0	0	0	0	0	0	0	0	0	0	0	0	0	0	0	0	0
Dyphylline	C[n]1c(=O)[n](C)c(=O)c2c1nc[n]2CC(CO)O	Drugs
Ecabet	CC(C1C(S(O)(=O)=O)=CC2[C@@]3([C@@H](CCC=2C=1)[C@@](C(O)=O)(C)CCC3)C)C	Drugs	0	0	1	0	0	0	0	0	0	0	0	0	0	0	0	0	0	0	2	1	1	0	0	0	0	0	0	0	0	0	0	0	0	0	0	0	0	0	0	0	0	0	0	0	1	0	0
Echothiophate	CCOP(SCC[N+](C)(C)C)(OCC)=O	Drugs	0	0	0	0	0	0	0	0	0	0	0	0	0	0	0	0	0	0	0	0	0	0	0	0	0	0	0	0	0	0	0	0	0	0	0	0	0	0	0	0	0	0	0	0	0	0	0
Econazole	ClC1C=CC(COC(C2C(Cl)=CC(Cl)=CC=2)CN2C=NC=C2)=CC=1	Drugs	0	0	0	0	6	0	0	3	0	0	0	0	0	0	0	0	0	0	0	0	0	0	0	0	0	0	0	0	0	0	0	0	0	0	0	0	0	0	0	0	0	0	0	0	0	0	0
Edetic Acid	O=C(CN(CC(O)=O)CCN(CC(O)=O)CC(O)=O)O	Drugs	0	0	4	0	0	0	0	0	0	0	0	0	0	0	0	0	0	0	0	0	0	0	0	0	0	0	0	0	0	0	0	0	0	0	0	0	0	0	0	0	0	0	0	0	4	0	0
Edrophonium	CC[N+](C1C=C(O)C=CC=1)(C)C	Drugs	0	0	0	0	0	0	0	0	0	0	0	0	0	0	0	0	0	0	0	0	0	0	0	0	0	0	0	0	0	0	0	0	0	0	0	0	0	0	0	0	0	0	0	0	0	0	0
Efavirenz	O=C1O[C@@](C(F)(F)F)(C#CC2CC2)C2C(=CC=C(C=2)Cl)N1	Drugs	0	0	1	0	2	0	0	1	0	0	0	0	0	0	0	0	0	0	0	0	0	0	0	0	0	0	0	0	0	0	0	0	0	0	0	0	0	0	0	0	0	0	0	0	1	0	0
Eletriptan	CN1[C@@H](CC2C3C(=CC=C(C=3)CCS(C3C=CC=CC=3)(=O)=O)NC=2)CCC1	Drugs	0	0	0	0	0	0	0	0	0	0	0	0	0	0	0	0	0	0	2	1	1	0	0	0	0	0	0	0	0	0	0	0	0	0	0	0	0	0	0	0	0	0	0	0	0	0	0
Emedastine	CCOCCN1C(N2CCN(C)CCC2)=NC2C1=CC=CC=2	Drugs	0	0	0	0	0	0	0	0	0	0	0	0	0	0	0	0	0	0	0	0	0	0	0	0	0	0	0	0	0	0	0	0	0	0	0	0	0	0	0	0	0	0	0	0	0	0	0
Emtricitabine	Nc1c(F)c[n]([C@H]2O[C@@H](CO)SC2)c(=O)n1	Drugs
Enalapril	CCOC([C@@H](N[C@H](C(N1[C@H](C(O)=O)CCC1)=O)C)CCC1C=CC=CC=1)=O	Drugs	0	0	3	0	0	0	0	0	0	0	0	0	0	0	0	0	0	0	0	0	0	0	0	0	0	0	0	0	0	0	0	0	0	0	0	0	0	0	0	0	0	0	0	0	2	0	0
Encainide	COC1C=CC(C(NC2C(CCC3N(C)CCCC3)=CC=CC=2)=O)=CC=1	Drugs	0	0	1	0	0	0	0	0	0	0	0	0	0	0	0	0	0	1	0	0	0	0	0	0	0	0	0	0	0	0	0	0	0	0	0	0	0	0	0	0	0	0	0	0	0	0	0
Enflurane	FC(OC(C(Cl)F)(F)F)F	Drugs	0	0	0	0	0	0	0	0	0	0	0	0	0	0	0	0	0	0	0	0	0	0	0	0	0	0	0	0	0	0	0	0	0	0	0	0	0	0	0	0	0	0	0	0	0	0	0
Enoxacin	CC[n]1c2c(cc(c(n2)N2CCNCC2)F)c(=O)c(C(O)=O)c1	Drugs
Enoximone	CSC1C=CC(C(c2c(C)[nH]c(=O)[nH]2)=O)=CC=1	Drugs	0	0	1	0	0	0	0	0	0	0	0	0	0	0	0	0	0	1	0	0	0	0	0	0	0	0	0	0	0	0	0	0	0	0	0	0	0	0	0	0	0	0	0	0	0	0	0
Enprofylline	CCC[n]1c(=O)[nH]c(=O)c2c1nc[nH]2	Drugs
Entacapone	CCN(C(/C(=C/C1C=C([N+]([O-])=O)C(O)=C(O)C=1)/C#N)=O)CC	Drugs	0	1	1	0	0	0	0	0	0	0	1	0	0	0	0	0	0	0	0	0	0	0	0	0	0	0	0	0	0	0	0	0	0	0	0	0	0	0	0	0	0	0	0	0	0	0	0
Entecavir	C=C1[C@@H]([n]2c3[nH]c(nc(=O)c3nc2)N)C[C@H](O)[C@H]1CO	Drugs
Enzalutamide	CNC(C1C(F)=CC(N2C(C)(C)C(=O)N(C3C=C(C(F)(F)F)C(C#N)=CC=3)C2=S)=CC=1)=O	Drugs	0	0	2	0	0	0	0	0	0	0	0	0	0	0	0	0	0	1	0	0	0	0	0	0	0	0	0	0	0	0	0	0	0	0	0	0	0	0	0	0	0	0	0	0	0	0	0
Ephedrine	CN[C@H]([C@@H](C1C=CC=CC=1)O)C	Drugs	0	0	0	0	0	0	0	0	0	0	0	0	0	0	0	0	0	0	0	0	0	0	0	0	0	0	0	0	0	0	0	0	0	0	0	0	0	0	0	0	0	0	0	0	0	0	0
Epinastine	NC1N2C(C3C(CC4C2=CC=CC=4)=CC=CC=3)CN=1	Drugs	0	0	0	0	0	0	0	0	0	0	0	0	0	0	0	0	0	0	0	0	0	0	0	0	0	0	0	0	0	0	0	0	0	0	0	0	0	0	0	0	0	0	0	0	0	0	0
Epirubicin	COC1C2C(C3C(C(=O)C=2C=CC=1)=C(O)C1C[C@](C[C@H](O[C@@H]2O[C@@H](C)[C@H](O)[C@@H](N)C2)C=1C=3O)(C(CO)=O)O)=O	Drugs	0	0	3	0	0	0	0	0	0	0	0	0	0	0	0	0	0	4	0	0	0	0	0	0	0	0	0	0	0	0	0	0	0	0	0	0	0	0	0	0	0	0	0	1	0	0	0
Eplerenone	COC([C@H]1[C@@H]2[C@]3([C@@H](C[C@@]4([C@@]5(OC(=O)CC5)CC[C@H]42)C)O3)[C@]2(C)C(=CC(CC2)=O)C1)=O	Drugs	0	1	3	0	0	0	0	0	0	0	0	0	0	0	0	0	0	0	0	0	0	0	0	0	0	0	0	0	0	0	0	0	0	0	0	0	0	0	0	0	0	0	2	0	2	0	0
Epoprostenol	CCCCC[C@@H](/C=C/[C@@H]1[C@@H]2[C@@H](OC(C2)=CCCCC(O)=O)C[C@H]1O)O	Drugs	0	2	1	0	0	0	0	0	0	0	0	0	0	0	0	0	0	0	0	0	0	0	0	0	0	0	0	0	0	0	0	0	0	0	0	0	0	0	0	0	0	0	0	0	1	0	0
Eprosartan	CCCCC1N(CC2C=CC(C(O)=O)=CC=2)C(/C=C(/C(O)=O)\CC2SC=CC=2)=CN=1	Drugs	0	1	2	0	0	0	0	0	0	0	0	0	0	0	0	0	0	1	0	0	0	0	0	1	0	0	0	0	0	0	0	0	2	0	2	2	1	0	0	0	0	0	0	0	2	0	0
Ergoloid mesylate	CC([C@@]1(C(=O)N2[C@@]([C@H]3N(C([C@@H]2C)=O)CCC3)(O)O1)NC([C@H]1CN(C)[C@H]2[C@@H](C3=C4C(NC=C4C2)=CC=C3)C1)=O)C.CS(O)(=O)=O	Drugs	0	0	3	0	0	0	0	0	0	0	0	0	0	0	0	0	0	0	2	0	1	0	0	0	0	0	0	0	0	0	0	0	0	0	0	0	0	0	0	0	0	0	0	0	0	0	0
Ergonovine	C[C@H](NC([C@H]1CN(C)[C@H]2C(C3=C4C(NC=C4C2)=CC=C3)=C1)=O)CO	Drugs	0	1	1	0	0	0	0	0	0	0	0	0	0	0	0	0	0	0	0	0	0	0	0	0	0	0	0	0	0	0	0	0	0	0	0	0	0	0	0	0	0	0	0	0	0	0	0
Ergotamine	CN1[C@H]2C(C3=C4C(NC=C4C2)=CC=C3)=C[C@@H](C(N[C@]2(C(=O)N3[C@@]([C@H]4N(C([C@@H]3CC3C=CC=CC=3)=O)CCC4)(O)O2)C)=O)C1	Drugs	0	1	3	0	0	0	0	0	0	0	0	0	0	0	0	0	0	0	0	0	0	0	0	0	0	0	0	0	0	0	0	0	0	0	0	0	0	0	0	0	0	0	0	0	0	0	0
Eribulin	C=C1[C@H]2O[C@@H](CC[C@]34O[C@H]5[C@H](O[C@H]6[C@@H](O3)[C@@H]3[C@H](CCC(O3)CC(C[C@H]3[C@H](C[C@@H]7C(=C)[C@H](C)C[C@H](CC2)O7)O[C@H](C[C@@H](CN)O)[C@@H]3OC)=O)O[C@H]65)C4)C1	Drugs	0	2	1	0	0	0	0	0	0	0	0	0	0	0	0	0	0	0	0	0	0	0	0	0	0	0	0	0	0	0	0	0	0	0	0	0	0	0	0	0	0	0	0	3	0	0	0
Erlotinib	C#CC1C=C(NC2=C3C(C=C(C(=C3)OCCOC)OCCOC)=NC=N2)C=CC=1	Drugs	0	0	0	0	0	0	0	0	0	0	0	0	0	0	0	0	0	0	0	0	0	0	0	0	0	0	0	0	0	0	0	0	0	0	0	0	0	0	0	0	0	0	0	0	0	0	0
Ertapenem	C[C@H]([C@@H]1[C@@H]2N(C(=C([C@@H]2C)S[C@H]2C[C@@H](C(NC3C=C(C(O)=O)C=CC=3)=O)NC2)C(O)=O)C1=O)O	Drugs	0	1	4	0	0	0	0	0	0	0	0	1	0	0	0	0	0	1	0	0	0	0	0	1	0	0	0	0	0	0	0	1	2	0	2	2	1	0	0	0	0	0	0	0	2	0	0
Erythrityl Tetranitrate	O=[N+](OC[C@H]([C@@H](O[N+]([O-])=O)CO[N+]([O-])=O)O[N+]([O-])=O)[O-]	Drugs	0	0	0	0	0	0	0	0	0	0	4	0	0	0	0	0	0	0	0	0	0	0	0	0	0	0	0	0	0	0	0	0	0	0	0	0	0	0	0	0	0	0	0	0	0	2	0
Erythromycin	CC[C@@H]1[C@](O)(C)[C@H](O)[C@@H](C)C(=O)[C@H](C)C[C@](O)(C)[C@H](O[C@H]2[C@H](O)[C@@H](N(C)C)C[C@@H](C)O2)[C@@H](C)[C@H](O[C@@H]2O[C@@H](C)[C@H](O)[C@@](OC)(C)C2)[C@@H](C)C(=O)O1	Drugs	0	0	2	0	0	0	0	0	0	0	0	0	0	0	0	0	0	0	0	0	0	0	0	0	0	0	0	0	0	0	0	0	0	0	0	0	0	0	0	0	0	0	0	2	1	0	0
Escitalopram	CN(CCC[C@@]1(C2C(=CC(=CC=2)C#N)CO1)C1C=CC(F)=CC=1)C	Drugs	0	0	0	0	0	0	0	0	0	0	0	0	0	0	0	0	0	0	0	0	0	0	0	0	0	0	0	0	0	0	0	0	0	0	0	0	0	0	0	0	0	0	0	0	0	0	0
Esmolol	COC(CCC1C=CC(OCC(CNC(C)C)O)=CC=1)=O	Drugs	0	0	1	0	0	0	0	0	0	0	0	0	0	0	0	0	0	0	0	0	0	0	0	0	0	0	0	0	0	0	0	0	0	0	0	0	0	0	0	0	0	0	0	0	1	0	0
Esomeprazole	COC1C=C2C(NC(=N2)[S@@](CC2C(C)=C(OC)C(C)=CN=2)=O)=CC=1	Drugs	0	0	0	0	0	0	0	0	0	0	0	0	0	0	0	0	0	0	1	0	0	0	0	0	0	0	0	0	0	0	0	0	0	0	0	0	0	0	0	0	0	0	0	0	0	0	0
Estazolam	ClC1C=C2C(=NCC3N(C2=CC=1)C=NN=3)C1C=CC=CC=1	Drugs	0	0	0	0	2	0	0	1	0	0	0	0	0	0	0	0	0	0	0	0	0	0	0	0	0	0	0	0	0	0	0	0	0	0	0	0	0	0	0	0	0	0	0	0	0	0	0
Estradiol valerate/Dienogest	CCCCC(O[C@@H]1[C@]2(C)[C@H]([C@H]3[C@H](CC2)C2C(=CC(=CC=2)O)CC3)CC1)=O.C[C@@]12[C@@](CC#N)(O)CC[C@H]1[C@H]1C(=C3C(CC1)=CC(=O)CC3)CC2	Drugs	0	2	2	0	0	0	0	0	0	0	0	0	0	0	0	0	0	0	0	0	0	0	0	0	0	0	0	0	0	0	0	0	0	0	0	0	0	0	0	0	0	0	0	0	1	0	0
Estramustine	C[C@@]12[C@@H](O)CC[C@H]1[C@H]1[C@@H](C3C(CC1)=CC(OC(N(CCCl)CCCl)=O)=CC=3)CC2	Drugs	0	0	1	0	0	0	0	0	0	0	0	0	0	0	0	0	0	0	0	0	0	0	0	0	0	0	0	0	0	0	0	0	0	0	0	0	0	0	0	0	0	0	0	0	1	0	0
Estropipate	C[C@@]12C(=O)CC[C@H]1[C@H]1[C@@H](C3C(CC1)=CC(OS(O)(=O)=O)=CC=3)CC2	Drugs	0	0	1	0	0	0	0	0	0	0	0	0	0	0	0	0	0	0	2	0	1	0	0	0	0	0	0	0	0	0	0	0	0	0	0	0	0	0	0	0	0	0	0	0	0	0	0
Eszopiclone	CN1CCN(C(O[C@@H]2N(C3N=CC(Cl)=CC=3)C(=O)C3C2=NC=CN=3)=O)CC1	Drugs	0	0	2	0	1	0	0	0	0	0	0	0	0	0	0	0	0	0	0	0	0	0	0	0	0	0	0	0	0	0	0	0	0	0	0	0	0	0	0	0	0	0	0	0	1	0	0
Ethacrynic acid	C=C(C(C1C(Cl)=C(Cl)C(OCC(O)=O)=CC=1)=O)CC	Drugs	0	1	2	0	4	0	0	2	0	0	0	0	0	0	0	0	0	1	0	0	0	0	0	0	0	0	0	0	0	0	0	0	0	0	0	0	0	0	0	0	0	0	0	0	1	0	0
Ethambutol	CC[C@H](NCCN[C@H](CO)CC)CO	Drugs	0	0	0	0	0	0	0	0	0	0	0	0	0	0	0	0	0	0	0	0	0	0	0	0	0	0	0	0	0	0	0	0	0	0	0	0	0	0	0	0	0	0	0	0	0	0	0
Ethanolamine Oleate	CCCCCCCC/C=C\CCCCCCCC(O)=O.NCCO	Drugs	0	1	1	0	0	0	0	0	0	0	0	0	0	0	0	0	0	0	0	0	0	0	0	0	0	0	0	0	0	0	0	0	0	0	0	0	0	0	0	0	0	0	0	0	1	0	0
Ethchlorvynol	C#CC(CC)(/C=C/Cl)O	Drugs	0	1	0	0	0	0	0	0	0	0	0	0	0	0	0	0	0	0	0	0	0	0	0	0	0	0	0	0	0	0	0	0	0	0	0	0	0	0	0	0	0	0	0	0	0	0	0
Ethinamate	C#CC1(CCCCC1)OC(=O)N	Drugs	0	0	1	0	0	0	0	0	0	0	0	0	0	0	0	0	0	0	0	0	0	0	0	0	0	0	0	0	0	0	0	0	0	0	0	0	0	0	0	0	0	0	1	0	1	0	0
Ethinyl Estradiol	C#C[C@]1([C@]2(C)[C@H]([C@H]3[C@H](CC2)C2C(=CC(=CC=2)O)CC3)CC1)O	Drugs	0	0	0	0	0	0	0	0	0	0	0	0	0	0	0	0	0	0	0	0	0	0	0	0	0	0	0	0	0	0	0	0	0	0	0	0	0	0	0	0	0	0	0	0	0	0	0
Ethionamide	CCC1N=CC=C(C(=S)N)C=1	Drugs	0	0	0	0	0	0	0	0	0	0	0	0	0	0	0	0	0	0	0	0	0	0	0	0	0	0	0	0	0	0	0	0	0	0	0	0	0	0	0	0	0	0	0	0	0	0	0
Ethopropazine	CCN(C(CN1C2C(=CC=CC=2)SC2C1=CC=CC=2)C)CC	Drugs	0	0	0	0	0	0	0	0	0	0	0	0	0	0	0	0	0	0	0	0	0	0	0	0	0	0	0	0	0	0	0	0	0	0	0	0	0	0	0	0	0	0	0	0	0	0	0
Ethosuximide	CCC1(C(=O)NC(=O)C1)C	Drugs	0	0	2	0	0	0	0	0	0	0	0	0	0	0	0	0	0	0	0	0	0	0	0	0	0	0	0	0	0	0	0	0	0	0	0	0	0	0	0	0	0	0	0	0	0	0	0
Ethotoin	CCN1C(=O)C(C2C=CC=CC=2)NC1=O	Drugs	0	0	2	0	0	0	0	0	0	0	0	0	0	1	1	0	0	0	0	0	0	0	0	0	0	0	0	0	0	0	0	0	0	0	0	0	0	0	0	0	0	0	0	0	0	0	0
Ethoxzolamide	CCOC1C=C2C(N=C(S2)S(=O)(=O)N)=CC=1	Drugs	0	0	0	0	0	0	0	0	0	0	0	0	0	0	0	0	0	0	2	0	1	0	0	0	0	0	0	0	0	0	0	0	0	0	0	0	0	0	0	0	0	0	0	0	0	0	0
Ethylmorphine	CCOC1C2O[C@@H]3[C@]45[C@H]([C@H](N(CC4)C)CC(C=25)=CC=1)C=C[C@@H]3O	Drugs	0	1	0	0	0	0	0	0	0	0	0	0	0	0	0	0	0	0	0	0	0	0	0	0	0	0	0	0	0	0	0	0	0	0	0	0	0	0	0	0	0	0	0	0	0	0	0
Ethynodiol Diacetate	C#C[C@]1([C@]2(C)[C@H]([C@H]3[C@H](CC2)[C@@H]2C(=C[C@H](CC2)OC(=O)C)CC3)CC1)OC(=O)C	Drugs	0	1	2	0	0	0	0	0	0	0	0	0	0	0	0	0	0	0	0	0	0	0	0	0	0	0	0	0	0	0	0	0	0	0	0	0	0	0	0	0	0	0	0	0	2	0	0
Etidronic acid	CC(P(O)(O)=O)(P(O)(O)=O)O	Drugs	0	0	0	0	0	0	0	0	0	0	0	0	0	0	0	0	0	0	0	0	0	0	0	0	0	0	0	0	0	0	0	0	0	0	0	0	0	0	0	0	0	0	0	0	0	0	0
Etodolac	CCC1C2=C(C3CCOC(CC(O)=O)(CC)C=3N2)C=CC=1	Drugs	0	0	1	0	0	0	0	0	0	0	0	0	0	0	0	0	0	0	0	0	0	0	0	0	0	0	0	0	0	0	0	0	0	0	0	0	0	0	0	0	0	0	0	0	1	0	0
Etomidate	CCOC(C1N([C@@H](C2C=CC=CC=2)C)C=NC=1)=O	Drugs	0	0	1	0	0	0	0	0	0	0	0	0	0	0	0	0	0	0	0	0	0	0	0	0	0	0	0	0	0	0	0	0	0	0	0	0	0	0	0	0	0	0	0	0	1	0	0
Etonogestrel	C#C[C@]1([C@]2(CC)[C@H]([C@H]3[C@H](C(C2)=C)[C@@H]2C(=CC(CC2)=O)CC3)CC1)O	Drugs	0	2	1	0	0	0	0	0	0	0	0	0	0	0	0	0	0	0	0	0	0	0	0	0	0	0	0	0	0	0	0	0	0	0	0	0	0	0	0	0	0	0	0	0	0	0	0
Etoposide	COC1C(O)=C(OC)C=C([C@H]2[C@@H]3[C@H](COC3=O)[C@H](O[C@H]3[C@H](O)[C@@H](O)[C@H]4[C@@H](CO[C@H](O4)C)O3)C3C2=CC2OCOC=2C=3)C=1	Drugs	0	0	1	0	0	0	0	0	0	0	0	0	0	0	0	0	0	0	0	0	0	0	0	0	0	0	0	0	0	0	0	0	0	0	0	0	0	0	0	0	0	0	0	2	1	0	0
Etoricoxib	CC1N=CC(C2C(C3C=CC(S(=O)(=O)C)=CC=3)=CC(Cl)=CN=2)=CC=1	Drugs	0	0	0	0	1	0	0	0	0	0	0	0	0	0	0	0	0	0	2	1	1	0	0	0	0	0	0	0	0	0	0	0	0	0	0	0	0	0	0	0	0	0	0	0	0	0	0
Everolimus	CO[C@H]1[C@H](OCCO)CC[C@@H](C[C@@H]([C@H]2OC(=O)[C@@H]3N(CCCC3)C(=O)C(=O)[C@]3(O[C@H](CC[C@@H]3C)C[C@H](OC)C(C)=CC=CC=C[C@H](C)C[C@H](C)C(=O)[C@H](OC)[C@H](O)C(C)=C[C@@H](C)C(=O)C2)O)C)C1	Drugs	0	4	5	0	0	0	0	0	0	0	0	0	0	0	0	0	0	0	0	0	0	0	0	0	0	0	0	0	0	0	0	0	0	0	0	0	0	0	0	0	0	0	2	0	1	0	0
Exemestane	C=C1C2[C@@](C=CC(C=2)=O)(C)[C@@H]2[C@H]([C@H]3[C@@](CC2)(C)C(=O)CC3)C1	Drugs	0	3	2	0	0	0	0	0	0	0	0	0	0	0	0	0	0	0	0	0	0	0	0	0	0	0	0	0	0	0	0	0	0	0	0	0	0	0	0	0	0	0	0	0	0	0	0
Ezetimibe	O=C1N(C2C=CC(F)=CC=2)[C@H](C2C=CC(O)=CC=2)[C@H]1CC[C@@H](C1C=CC(F)=CC=1)O	Drugs	0	0	1	0	0	0	0	0	0	0	0	1	0	0	0	0	0	0	0	0	0	0	0	0	0	0	0	0	0	0	0	0	0	0	0	0	0	0	0	0	0	0	0	0	0	0	0
Ezogabine	CCOC(NC1C(N)=CC(NCC2C=CC(F)=CC=2)=CC=1)=O	Drugs	0	0	1	0	0	0	0	0	0	0	0	0	0	0	0	0	0	0	0	0	0	0	0	0	0	0	0	0	0	0	0	0	0	0	0	0	0	0	0	0	0	0	0	0	1	0	0
Famciclovir	CC(OCC(COC(=O)C)CCN1C2C(=CN=C(N=2)N)N=C1)=O	Drugs	0	0	2	0	0	0	0	0	0	0	0	0	0	0	0	0	0	0	0	0	0	0	0	0	0	0	0	0	0	0	0	0	0	0	0	0	0	0	0	0	0	0	0	0	2	0	0
Famotidine	NC(=NC1SC=C(CSCCC(=NS(=O)(=O)N)N)N=1)N	Drugs	0	0	0	0	0	0	0	0	0	0	0	0	0	0	0	0	0	0	2	0	1	0	0	0	0	0	0	0	0	0	0	0	0	0	0	0	0	0	0	0	0	0	0	0	0	0	0
Felbamate	NC(OCC(C1C=CC=CC=1)COC(=O)N)=O	Drugs	0	0	2	0	0	0	0	0	0	0	0	0	0	0	0	0	0	0	0	0	0	0	0	0	0	0	0	0	0	0	0	0	0	0	0	0	0	0	0	0	0	0	0	0	2	0	0
Felodipine	CCOC(C1C(C2C(Cl)=C(Cl)C=CC=2)C(C(OC)=O)=C(C)NC=1C)=O	Drugs	0	2	2	0	4	0	0	2	0	0	0	0	0	0	0	0	0	0	0	0	0	0	0	2	0	0	0	0	0	0	0	0	0	0	0	0	0	0	0	0	0	0	0	0	2	0	0
Fencamfamine	CCNC1C(C2C=CC=CC=2)C2CC1CC2	Drugs	0	0	0	0	0	0	0	0	0	0	0	0	0	0	0	0	0	0	0	0	0	0	0	0	0	0	0	0	0	0	0	0	0	0	0	0	0	0	0	0	0	0	0	0	0	0	0
Fenofibrate	CC(OC(C(OC1C=CC(C(C2C=CC(Cl)=CC=2)=O)=CC=1)(C)C)=O)C	Drugs	0	0	2	0	2	0	0	1	0	0	0	0	0	0	0	0	0	2	0	0	0	0	0	0	0	0	0	0	0	0	0	0	0	0	0	0	0	0	0	0	0	0	0	0	1	0	0
Fenoldopam	OC1C=CC(C2C3C(=C(C(=C(C=3)O)O)Cl)CCNC2)=CC=1	Drugs	0	0	0	0	2	0	0	1	0	0	0	0	0	0	0	0	0	0	0	0	0	0	0	0	0	0	0	0	0	0	0	0	0	0	0	0	0	0	0	0	0	0	0	0	0	0	0
Fenoprofen	CC(C1C=C(OC2C=CC=CC=2)C=CC=1)C(O)=O	Drugs	0	0	1	0	0	0	0	0	0	0	0	0	0	0	0	0	0	0	0	0	0	0	0	0	0	0	0	0	0	0	0	0	0	0	0	0	0	0	0	0	0	0	0	0	1	0	0
Fenoterol	CC(NCC(C1C=C(O)C=C(O)C=1)O)CC1C=CC(O)=CC=1	Drugs	0	0	0	0	0	0	0	0	0	0	0	0	0	0	0	0	0	0	0	0	0	0	0	0	0	0	0	0	0	0	0	0	0	0	0	0	0	0	0	0	0	0	0	0	0	0	0
Fentanyl	CCC(N(C1CCN(CCC2C=CC=CC=2)CC1)C1C=CC=CC=1)=O	Drugs	0	0	1	0	0	0	0	0	0	0	0	0	0	0	0	0	0	0	0	0	0	0	0	0	0	0	0	0	0	0	0	0	0	0	0	0	0	0	0	0	0	0	0	0	0	0	0
Fesoterodine	CC(C(OC1C([C@@H](C2C=CC=CC=2)CCN(C(C)C)C(C)C)=CC(CO)=CC=1)=O)C	Drugs	0	0	1	0	0	0	0	0	0	0	0	0	0	0	0	0	0	0	0	0	0	0	0	0	0	0	0	0	0	0	0	0	0	0	0	0	0	0	0	0	0	0	0	0	1	0	0
Fexofenadine	CC(C1C=CC(C(CCCN2CCC(C(C3C=CC=CC=3)(C3C=CC=CC=3)O)CC2)O)=CC=1)(C(O)=O)C	Drugs	0	0	1	0	0	0	0	0	0	0	0	0	0	0	0	0	0	0	0	0	0	0	0	0	0	0	0	0	0	0	0	0	0	0	0	0	0	0	0	0	0	0	0	0	1	0	0
Fidaxomicin	CCC1C(C(O[C@H]2[C@H](O)[C@H](OC)[C@H](OCC3C(=O)OC([C@H](O)C)CC=C(C)C=C(C)[C@H](O[C@H]4[C@@H](O)[C@@H](O)[C@H](OC(C(C)C)=O)C(C)(C)O4)[C@@H](CC)C=C(C)[C@@H](O)CC=CC=3)O[C@@H]2C)=O)=C(O)C(Cl)=C(O)C=1Cl	Drugs	0	5	3	0	4	0	0	2	0	0	0	0	0	0	0	0	0	1	0	0	0	0	0	1	0	0	0	0	0	0	0	0	2	0	2	2	1	0	0	0	0	0	0	4	3	0	0
Finasteride	CC(NC([C@@H]1[C@]2(C)[C@H]([C@H]3[C@H](CC2)[C@]2(C)[C@H](NC(C=C2)=O)CC3)CC1)=O)(C)C	Drugs	0	1	2	0	0	0	0	0	0	0	0	0	0	0	0	0	0	0	0	0	0	0	0	0	0	0	0	0	0	0	0	0	0	0	0	0	0	0	0	0	0	0	0	0	0	0	0
Fingolimod	CCCCCCCCC1C=CC(CCC(CO)(CO)N)=CC=1	Drugs	0	0	0	0	0	0	0	0	0	0	0	0	0	0	0	0	0	0	0	0	0	0	0	0	0	0	0	0	0	0	0	0	0	0	0	0	0	0	0	0	0	0	0	0	0	0	0
Flavoxate	Cc1c(C2C=CC=CC=2)oc2c(cccc2C(OCCN2CCCCC2)=O)c1=O	Drugs	0	0	1	0	0	0	0	0	0	0	0	0	0	0	0	0	0	1	0	0	0	0	0	0	0	0	0	0	0	0	0	0	3	0	3	3	3	0	0	0	0	0	0	0	1	0	0
Flecainide	O=C(C1C(OCC(F)(F)F)=CC=C(OCC(F)(F)F)C=1)NCC1NCCCC1	Drugs	0	0	1	0	0	0	0	0	0	0	0	0	0	0	0	0	0	1	0	0	0	0	0	0	0	0	0	0	0	0	0	0	0	0	0	0	0	0	0	0	0	0	0	0	0	0	0
Floxuridine	O=c1c(F)c[n]([C@@H]2O[C@H](CO)[C@@H](O)C2)c(=O)[nH]1	Drugs	0	0	0	0	0	0	0	0	0	0	0	0	0	0	0	0	0	0	0	0	0	0	0	0	0	0	0	0	0	0	0	0	0	0	0	0	0	0	0	0	0	0	0	0	0	0	0
Flucloxacillin	CC1=C(C(N[C@H]2[C@H]3SC([C@H](C(O)=O)N3C2=O)(C)C)=O)C(C2C(Cl)=CC=CC=2F)=NO1	Drugs	0	0	3	0	2	0	0	1	0	0	0	1	0	0	0	0	0	0	0	0	0	0	0	0	0	0	0	0	0	1	0	1	0	0	0	0	0	0	0	0	0	0	0	0	1	0	0
Fluconazole	OC(C1C(F)=CC(F)=CC=1)(CN1N=CN=C1)CN1N=CN=C1	Drugs	0	0	0	0	0	0	0	0	1	0	0	0	0	0	0	0	0	0	0	0	0	0	0	0	0	0	0	0	0	0	0	0	0	0	0	0	0	0	0	0	0	0	0	0	0	0	0
Flucytosine	Nc1c(F)cnc(=O)[nH]1	Drugs
Fludarabine	NC1C2N=CN([C@H]3[C@@H](O)[C@H](O)[C@@H](COP(O)(O)=O)O3)C=2N=C(F)N=1	Drugs	0	0	0	0	0	0	0	0	0	0	0	0	0	0	0	0	0	0	0	0	0	0	0	0	0	0	0	0	0	0	0	0	0	0	0	0	0	0	0	0	1	1	0	0	0	0	2
Fludiazepam	CN1C(=O)CN=C(C2C(F)=CC=CC=2)C2C1=CC=C(C=2)Cl	Drugs	0	0	1	0	2	1	0	1	0	0	0	0	0	0	0	0	0	0	0	0	0	0	0	0	0	0	0	0	0	0	0	0	0	0	0	0	0	0	0	0	0	0	0	0	0	0	0
Fludrocortisone	C[C@@]12[C@](C(CO)=O)(O)CC[C@H]1[C@@H]1CCC3[C@@](C)([C@@]1(F)[C@@H](O)C2)CCC(=O)C=3	Drugs	0	1	2	0	0	0	0	0	0	0	0	0	0	0	0	0	0	0	0	0	0	0	0	0	0	0	0	0	0	0	0	0	0	0	0	0	0	0	0	0	0	0	1	0	0	0	0
Flumazenil	CCOC(C1=C2CN(C(C3C(N2C=N1)=CC=C(F)C=3)=O)C)=O	Drugs	0	0	2	0	0	0	0	0	0	0	0	0	0	0	0	0	0	1	0	0	0	0	0	0	0	0	0	0	0	0	0	0	0	0	0	0	0	0	0	0	0	0	0	0	1	0	0
Flumethasone Pivalate	C[C@H]1[C@@](C(COC(C(C)(C)C)=O)=O)(O)[C@]2(C)[C@H]([C@H]3[C@@]([C@H](C2)O)(F)[C@]2(C)C(=CC(C=C2)=O)[C@@H](F)C3)C1	Drugs	0	2	3	0	0	0	0	0	0	0	0	0	0	0	0	0	0	0	0	0	0	0	0	0	0	0	0	0	0	0	0	0	0	0	0	0	0	0	0	0	0	0	1	0	1	0	0
Flunarizine	FC1C=CC(C(N2CCN(C/C=C/C3C=CC=CC=3)CC2)C2C=CC(F)=CC=2)=CC=1	Drugs	0	1	0	0	0	0	0	0	0	0	0	0	0	0	0	0	0	0	0	0	0	0	0	0	0	0	0	0	0	0	0	0	0	0	0	0	0	0	0	0	0	0	0	0	0	0	0
Flunisolide	CC1(O[C@]2(C(CO)=O)[C@@H](C[C@@H]3[C@]2(C)C[C@H](O)[C@H]2[C@H]3C[C@@H](C3[C@]2(C)C=CC(=O)C=3)F)O1)C	Drugs	0	2	2	0	0	0	0	0	0	0	0	0	0	0	0	0	0	0	0	0	0	0	0	0	0	0	0	0	0	0	0	0	0	0	0	0	0	0	0	0	0	0	1	0	0	0	0
Flunitrazepam	CN1C(=O)CN=C(C2C(F)=CC=CC=2)C2C1=CC=C(C=2)[N+]([O-])=O	Drugs	0	0	1	0	0	0	0	0	0	0	1	0	0	0	0	0	0	0	0	0	0	0	0	0	0	0	0	0	0	0	0	0	0	0	0	0	0	0	0	0	0	0	0	0	0	0	0
Fluocinolone Acetonide	CC1(O[C@]2(C(CO)=O)[C@@H](C[C@@H]3[C@]2(C)C[C@H](O)[C@@]2(F)[C@H]3C[C@@H](C3[C@]2(C)C=CC(=O)C=3)F)O1)C	Drugs	0	2	2	0	0	0	0	0	0	0	0	0	0	0	0	0	0	0	0	0	0	0	0	0	0	0	0	0	0	0	0	0	0	0	0	0	0	0	0	0	0	0	1	0	0	0	0
Fluocinonide	CC(OCC([C@]12[C@]3(C)[C@H]([C@H]4[C@@]([C@H](C3)O)(F)[C@]3(C)C(=CC(C=C3)=O)[C@@H](F)C4)C[C@H]1OC(C)(C)O2)=O)=O	Drugs	0	2	3	0	0	0	0	0	0	0	0	0	0	0	0	0	0	0	0	0	0	0	0	0	0	0	0	0	0	0	0	0	0	0	0	0	0	0	0	0	0	0	1	0	1	0	0
Fluorescein	O=C1C2C(=CC=CC=2)C2(C3C(=CC(=CC=3)O)OC3C2=CC=C(C=3)O)O1	Drugs	0	0	1	0	0	0	0	0	0	0	0	0	0	0	0	0	0	1	0	0	0	0	0	0	0	0	0	0	0	0	0	0	2	0	2	2	1	0	0	0	0	0	0	0	1	0	0
Fluorometholone	CC([C@@]1([C@]2(C)[C@H]([C@H]3[C@@]([C@H](C2)O)(F)[C@]2(C)C(=CC(C=C2)=O)[C@@H](C)C3)CC1)O)=O	Drugs	0	2	2	0	0	0	0	0	0	0	0	0	0	0	0	0	0	0	0	0	0	0	0	0	0	0	0	0	0	0	0	0	0	0	0	0	0	0	0	0	0	0	1	0	0	0	0
Fluorouracil	O=c1[nH]c(=O)c(F)c[nH]1	Drugs	0	0	0	0	0	0	0	0	0	0	0	0	0	0	0	0	0	0	0	0	0	0	0	0	0	0	0	0	0	0	0	0	0	0	0	0	0	0	0	0	0	0	0	0	0	0	0
Fluoxetine	CNCCC(C1C=CC=CC=1)OC1C=CC(C(F)(F)F)=CC=1	Drugs	0	0	0	0	0	0	0	0	0	0	0	0	0	0	0	0	0	0	0	0	0	0	0	0	0	0	0	0	0	0	0	0	0	0	0	0	0	0	0	0	0	0	0	0	0	0	0
Fluoxymesterone	C[C@]1([C@]2(C)[C@H]([C@H]3[C@@]([C@H](C2)O)(F)[C@]2(C)C(=CC(CC2)=O)CC3)CC1)O	Drugs	0	1	1	0	0	0	0	0	0	0	0	0	0	0	0	0	0	0	0	0	0	0	0	0	0	0	0	0	0	0	0	0	0	0	0	0	0	0	0	0	0	0	1	0	0	0	0
Flupenthixol	OCCN1CCN(CCC=C2C3C(C=CC(=C3)C(F)(F)F)SC3C2=CC=CC=3)CC1	Drugs	0	3	0	0	0	0	0	0	0	0	0	0	0	0	0	0	0	0	0	0	0	0	0	0	0	0	0	0	0	0	0	0	0	0	0	0	0	0	0	0	0	0	0	0	0	0	0
Fluphenazine	OCCN1CCN(CCCN2C3C(=CC=C(C=3)C(F)(F)F)SC3C2=CC=CC=3)CC1	Drugs	0	0	0	0	0	0	0	0	0	0	0	0	0	0	0	0	0	0	0	0	0	0	0	0	0	0	0	0	0	0	0	0	0	0	0	0	0	0	0	0	0	0	0	0	0	0	0
Flurandrenolide	CC1(O[C@]2(C(CO)=O)[C@@H](C[C@@H]3[C@]2(C)C[C@H](O)[C@H]2[C@H]3C[C@@H](C3[C@]2(C)CCC(=O)C=3)F)O1)C	Drugs	0	1	2	0	0	0	0	0	0	0	0	0	0	0	0	0	0	0	0	0	0	0	0	0	0	0	0	0	0	0	0	0	0	0	0	0	0	0	0	0	0	0	1	0	0	0	0
Flurazepam	CCN(CCN1C(=O)CN=C(C2C(F)=CC=CC=2)C2C1=CC=C(C=2)Cl)CC	Drugs	0	0	1	0	2	1	0	1	0	0	0	0	0	0	0	0	0	0	0	0	0	0	0	0	0	0	0	0	0	0	0	0	0	0	0	0	0	0	0	0	0	0	0	0	0	0	0
Flurbiprofen	CC(C1C=C(F)C(C2C=CC=CC=2)=CC=1)C(O)=O	Drugs	0	0	1	0	0	0	0	0	0	0	0	0	0	0	0	0	0	0	0	0	0	0	0	0	0	0	0	0	0	0	0	0	0	0	0	0	0	0	0	0	0	0	0	0	1	0	0
Fluspirilene	O=C1C2(CCN(CCCC(C3C=CC(F)=CC=3)C3C=CC(F)=CC=3)CC2)N(C2C=CC=CC=2)CN1	Drugs	0	0	1	0	0	0	0	0	0	0	0	0	0	0	0	0	0	0	0	0	0	0	0	0	0	0	0	0	0	0	0	0	0	0	0	0	0	0	0	0	0	0	0	0	0	0	0
Flutamide	CC(C(NC1C=C(C(F)(F)F)C([N+]([O-])=O)=CC=1)=O)C	Drugs	0	0	1	0	0	0	0	0	0	0	1	0	0	0	0	0	0	0	0	0	0	0	0	0	0	0	0	0	0	0	0	0	0	0	0	0	0	0	0	0	0	0	0	0	0	0	0
Fluticasone furoate	C[C@H]1[C@@](C(SCF)=O)(OC(C2OC=CC=2)=O)[C@]2(C)[C@H]([C@H]3[C@@]([C@H](C2)O)(F)[C@]2(C)C(=CC(C=C2)=O)[C@@H](F)C3)C1	Drugs	0	2	3	0	0	0	0	0	0	0	0	0	0	0	0	0	0	0	0	0	0	0	0	0	0	0	0	0	0	0	0	0	0	0	1	0	0	0	0	0	0	0	1	0	1	0	0
Fluticasone Propionate	CCC(O[C@]1([C@]2(C)[C@H]([C@H]3[C@@]([C@H](C2)O)(F)[C@]2(C)C(=CC(C=C2)=O)[C@@H](F)C3)C[C@H]1C)C(SCF)=O)=O	Drugs	0	2	3	0	0	0	0	0	0	0	0	0	0	0	0	0	0	0	0	0	0	0	0	0	0	0	0	0	0	0	0	0	0	0	0	0	0	0	0	0	0	0	1	0	1	0	0
Fluvastatin	CC(N1C2C(=CC=CC=2)C(C2C=CC(F)=CC=2)=C1/C=C/[C@@H](C[C@@H](CC(O)=O)O)O)C	Drugs	0	1	1	0	0	0	0	0	0	0	0	0	0	0	0	0	0	0	0	0	0	0	0	0	0	0	0	0	0	0	0	0	0	0	0	0	0	0	0	0	0	0	0	0	1	0	0
Fluvoxamine	COCCCCC(C1C=CC(C(F)(F)F)=CC=1)=NOCCN	Drugs	0	0	0	0	0	0	0	0	0	0	0	0	0	0	0	0	0	0	0	0	0	0	0	0	0	0	0	0	0	0	0	0	0	0	0	0	0	0	0	0	0	0	0	0	0	0	0
Fomepizole	CC1=CNN=C1	Drugs	0	0	0	0	0	0	0	0	0	0	0	0	0	0	0	0	0	0	0	0	0	0	0	0	0	0	0	0	0	0	0	0	0	0	0	0	0	0	0	0	0	0	0	0	0	0	0
Fondaparinux sodium	[Na+].[Na+].[Na+].[Na+].[Na+].[Na+].[Na+].[Na+].[Na+].[Na+].CO[C@@H]1[C@H](NS([O-])(=O)=O)[C@@H](O)[C@H](O[C@H]2[C@H](OS([O-])(=O)=O)[C@@H](O)[C@H](O[C@@H]3[C@H](NS([O-])(=O)=O)[C@@H](OS([O-])(=O)=O)[C@H](O[C@H]4[C@H](O)[C@@H](O)[C@H](O[C@@H]5[C@H](NS([O-])(=O)=O)[C@@H](O)[C@H](O)[C@@H](COS([O-])(=O)=O)O5)[C@@H](C(O)=O)O4)[C@@H](COS([O-])(=O)=O)O3)[C@H](C(O)=O)O2)[C@@H](COS([O-])(=O)=O)O1	Drugs	0	0	2	0	0	0	0	0	0	0	0	0	0	0	0	0	0	0	16	0	8	0	0	0	0	0	0	0	0	0	0	0	0	0	0	0	0	0	0	0	0	0	0	7	2	0	0
Forasartan	CCCCC1=NN(CC2C=NC(C3C(C4=NNN=N4)=CC=CC=3)=CC=2)C(CCCC)=N1	Drugs	0	0	0	0	0	0	0	0	0	0	0	0	0	0	0	0	0	0	0	0	0	0	0	0	0	0	0	0	0	0	0	0	0	0	0	0	0	0	0	0	0	0	0	0	0	0	0
Formestane	C[C@@]12C(=O)CC[C@H]1[C@@H]1CCC3[C@@](C)([C@H]1CC2)CCC(=O)C=3O	Drugs	0	1	2	0	0	0	0	0	0	0	0	0	0	0	0	0	0	0	0	0	0	0	0	0	0	0	0	0	0	0	0	0	0	0	0	0	0	0	0	0	0	0	0	0	0	0	0
Formoterol	COC1C=CC(CC(NCC(C2C=C(NC=O)C(O)=CC=2)O)C)=CC=1	Drugs	0	0	1	0	0	0	0	0	0	0	0	0	0	0	0	0	0	0	0	0	0	0	0	0	0	0	0	0	0	0	0	0	0	0	0	0	0	0	0	0	0	0	0	0	0	0	0
Fosamprenavir	CC(CN(S(C1C=CC(N)=CC=1)(=O)=O)C[C@H]([C@@H](NC(O[C@@H]1COCC1)=O)CC1C=CC=CC=1)OP(O)(O)=O)C	Drugs	0	0	1	0	0	0	0	0	0	0	0	0	0	0	0	0	0	0	2	1	1	0	0	0	0	0	0	0	0	0	0	0	0	0	0	0	0	0	0	0	0	0	0	0	1	0	0
Fosaprepitant	C[C@H](C1C=C(C(F)(F)F)C=C(C(F)(F)F)C=1)O[C@@H]1[C@H](C2C=CC(F)=CC=2)N(Cc2[nH][n](P(O)(O)=O)c(=O)n2)CCO1	Drugs
Foscarnet	O=C(P(O)(O)=O)O	Drugs	0	0	1	0	0	0	0	0	0	0	0	0	0	0	0	0	0	0	0	0	0	0	0	0	0	0	0	0	0	0	0	0	0	0	0	0	0	0	0	0	0	0	0	0	1	0	0
Fosfomycin	C[C@H]1[C@@H](P(O)(O)=O)O1	Drugs	0	0	0	0	0	0	0	0	0	0	0	0	0	0	0	0	0	0	0	0	0	0	0	0	0	0	0	0	0	0	0	0	0	0	0	0	0	0	0	0	0	0	0	0	0	0	0
Fosinopril	CCC(OC(C(C)C)OP(CC(N1[C@H](C(O)=O)C[C@@H](C2CCCCC2)C1)=O)(CCCCC1C=CC=CC=1)=O)=O	Drugs	0	0	3	0	0	0	0	0	0	0	0	0	0	0	0	0	0	0	0	0	0	0	0	0	0	0	0	0	0	0	0	0	0	0	0	0	0	0	0	0	0	0	0	0	2	0	0
Fosphenytoin	O=C1N(COP(O)(O)=O)C(=O)C(C2C=CC=CC=2)(C2C=CC=CC=2)N1	Drugs	0	0	2	0	0	0	0	0	0	0	0	0	0	2	1	0	0	0	0	0	0	0	0	0	0	0	0	0	0	0	0	0	0	0	0	0	0	0	0	0	0	0	0	0	0	0	0
Fospropofol	CC(C1C(OCOP(O)(O)=O)=C(C(C)C)C=CC=1)C	Drugs	0	0	0	0	0	0	0	0	0	0	0	0	0	0	0	0	0	0	0	0	0	0	0	0	0	0	0	0	0	0	0	0	0	0	0	0	0	0	0	0	0	0	0	0	0	0	0
Framycetin	NC[C@@H]1[C@@H](O)[C@H](O)[C@@H](N)[C@@H](O[C@@H]2[C@@H](N)C[C@@H](N)[C@H](O)[C@H]2O[C@H]2[C@H](O)[C@H](O[C@@H]3[C@H](N)[C@@H](O)[C@H](O)[C@H](CN)O3)[C@@H](CO)O2)O1	Drugs	0	0	0	0	0	0	0	0	0	0	0	0	0	0	0	0	0	0	0	0	0	0	0	0	0	0	0	0	0	0	0	0	0	0	0	0	0	0	0	0	0	0	3	2	0	0	0
Frovatriptan	CN[C@H]1CC2=C(NC3C2=CC(C(=O)N)=CC=3)CC1	Drugs	0	0	1	0	0	0	0	0	0	0	0	0	0	0	0	0	0	1	0	0	0	0	0	0	0	0	0	0	0	0	0	0	0	0	0	0	0	0	0	0	0	0	0	0	0	0	0
Fulvestrant	C[C@@]12[C@@H](O)CC[C@H]1C1[C@@H](C3C(C[C@H]1CCCCCCCCCS(CCCC(C(F)(F)F)(F)F)=O)=CC(O)=CC=3)CC2	Drugs	0	0	0	0	0	0	0	0	0	0	0	0	0	0	0	0	0	0	1	0	0	0	0	0	0	0	0	0	0	0	0	0	0	0	0	0	0	0	0	0	0	0	0	0	0	0	0
Furazolidone	O=C1N(N=CC2OC([N+]([O-])=O)=CC=2)CCO1	Drugs	0	0	1	0	0	0	0	0	0	0	1	0	0	0	0	0	0	0	0	0	0	0	0	0	0	0	0	0	0	0	0	0	0	0	0	0	0	0	0	0	0	0	0	0	1	0	0
Furosemide	NS(C1C(Cl)=CC(NCC2OC=CC=2)=C(C(O)=O)C=1)(=O)=O	Drugs	0	0	1	0	2	0	0	1	0	0	0	0	0	0	0	0	0	1	2	1	1	0	0	0	0	0	0	0	0	0	0	0	2	0	2	2	1	0	0	0	0	0	0	0	1	0	0
Fusidic Acid	CC(=CCC/C(=C1/[C@@H](OC(=O)C)C[C@@]2(C)[C@H]/1C[C@H]([C@@H]1[C@]2(C)CC[C@@H]2[C@@]1(CC[C@H]([C@H]2C)O)C)O)/C(O)=O)C	Drugs	0	2	2	0	0	0	0	0	0	0	0	0	0	0	0	0	0	0	0	0	0	0	0	1	0	0	0	0	0	0	0	0	0	0	0	0	0	0	0	0	0	0	2	0	2	0	0
Gabapentin	NCC1(CCCCC1)CC(O)=O	Drugs	0	0	1	0	0	0	0	0	0	0	0	0	0	0	0	0	0	0	0	0	0	0	0	0	0	0	0	0	0	0	0	0	0	0	0	0	0	0	0	0	0	0	0	0	1	0	0
Gadobenate Dimeglumine	[Gd+3].CNC[C@@H]([C@H]([C@@H]([C@@H](CO)O)O)O)O.CNC[C@@H]([C@H]([C@@H]([C@@H](CO)O)O)O)O.O=C(CN(CCN(C(C([O-])=O)COCC1C=CC=CC=1)CC(O)=O)CCN(CC(O)=O)CC([O-])=O)[O-]	Drugs	0	0	5	0	0	0	0	0	0	0	0	0	0	0	0	0	0	0	0	0	0	0	0	0	0	0	0	0	0	0	0	0	0	0	0	0	0	0	0	0	0	0	0	0	5	0	0
Gadobutrol	[Gd+3].O=C(CN1CCN(CC([O-])=O)CCN([C@@H]([C@@H](CO)O)CO)CCN(CC([O-])=O)CC1)[O-]	Drugs	0	0	3	0	0	0	0	0	0	0	0	0	0	0	0	0	0	0	0	0	0	0	0	0	0	0	0	0	0	0	0	0	0	0	0	0	0	0	0	0	0	0	0	0	3	0	0
Gadodiamide	O.[Gd+3].CNC(CN(CC([O-])=O)CCN(CC([O-])=O)CCN(CC(NC)=O)CC([O-])=O)=O	Drugs	0	0	5	0	0	0	0	0	0	0	0	0	0	0	0	0	0	0	0	0	0	0	0	0	0	0	0	0	0	0	0	0	0	0	0	0	0	0	0	0	0	0	0	0	3	0	0
Gadofosveset trisodium	O.[Na+].[Na+].[Na+].[Gd+3].O=C(CN(CC([O-])=O)CCN(CC(N(CC([O-])=O)CC([O-])=O)COP(OC1CCC(C2C=CC=CC=2)(C2C=CC=CC=2)CC1)([O-])=O)CC([O-])=O)[O-]	Drugs	0	0	5	0	0	0	0	0	0	0	0	0	0	0	0	0	0	0	0	0	0	0	0	0	0	0	0	0	0	0	0	0	0	0	0	0	0	0	0	0	0	0	1	0	5	0	0
Gadopentetate dimeglumine	[Gd+3].CNC[C@@H]([C@H]([C@@H]([C@@H](CO)O)O)O)O.CNC[C@@H]([C@H]([C@@H]([C@@H](CO)O)O)O)O.O=C(CN(CCN(CC(O)=O)CC([O-])=O)CCN(CC(O)=O)CC([O-])=O)[O-]	Drugs	0	0	5	0	0	0	0	0	0	0	0	0	0	0	0	0	0	0	0	0	0	0	0	0	0	0	0	0	0	0	0	0	0	0	0	0	0	0	0	0	0	0	0	0	5	0	0
Gadoteridol	[Gd+3].CC(CN1CCN(CC([O-])=O)CCN(CC([O-])=O)CCN(CC([O-])=O)CC1)O	Drugs	0	0	3	0	0	0	0	0	0	0	0	0	0	0	0	0	0	0	0	0	0	0	0	0	0	0	0	0	0	0	0	0	0	0	0	0	0	0	0	0	0	0	0	0	3	0	0
Gadoversetamide	[Gd+3].COCCNC(CN(CC([O-])=O)CCN(CC([O-])=O)CCN(CC(NCCOC)=O)CC([O-])=O)=O	Drugs	0	0	5	0	0	0	0	0	0	0	0	0	0	0	0	0	0	0	0	0	0	0	0	0	0	0	0	0	0	0	0	0	0	0	0	0	0	0	0	0	0	0	0	0	3	0	0
Gadoxetate	[Na+].[Na+].[Gd+3].CCOC1C=CC(CC(N(CC([O-])=O)CC([O-])=O)CN(CC([O-])=O)CCN(CC([O-])=O)CC([O-])=O)=CC=1	Drugs	0	0	5	0	0	0	0	0	0	0	0	0	0	0	0	0	0	0	0	0	0	0	0	0	0	0	0	0	0	0	0	0	0	0	0	0	0	0	0	0	0	0	0	0	5	0	0
Galantamine	COC1C2O[C@@H]3[C@@]4(CCN(CC(C=24)=CC=1)C)C=C[C@H](O)C3	Drugs	0	1	0	0	0	0	0	0	0	0	0	0	0	0	0	0	0	0	0	0	0	0	0	0	0	0	0	0	0	0	0	0	0	0	0	0	0	0	0	0	0	0	0	0	0	0	0
Gallamine Triethiodide	[I-].[I-].[I-].CC[N+](CCOC1C(OCC[N+](CC)(CC)CC)=C(OCC[N+](CC)(CC)CC)C=CC=1)(CC)CC	Drugs	0	0	0	0	0	0	0	0	0	0	0	0	0	0	0	0	0	0	0	0	0	0	0	0	0	0	0	0	0	0	0	0	0	0	0	0	0	0	0	0	0	0	0	0	0	0	0
Gamma Hydroxybutyric Acid	O=C(CCCO)[O-]	Drugs	0	0	1	0	0	0	0	0	0	0	0	0	0	0	0	0	0	0	0	0	0	0	0	0	0	0	0	0	0	0	0	0	0	0	0	0	0	0	0	0	0	0	0	0	1	0	0
Ganciclovir	Nc1[nH]c2c(nc[n]2COC(CO)CO)c(=O)n1	Drugs
Gatifloxacin	COc1c2c(c(c(c[n]2C2CC2)C(O)=O)=O)cc(F)c1N1CC(C)NCC1	Drugs	0	0	1	0	0	0	0	0	0	0	0	0	0	0	0	0	0	0	0	0	0	0	0	0	0	0	0	0	0	0	0	0	2	0	2	2	2	0	0	0	0	0	0	0	1	0	0
Gefitinib	COC1=C(OCCCN2CCOCC2)C=C2C(N=CN=C2NC2C=C(Cl)C(F)=CC=2)=C1	Drugs	0	0	0	0	2	0	0	1	0	0	0	0	0	0	0	0	0	0	0	0	0	0	0	0	0	0	0	0	0	0	0	0	0	0	0	0	0	0	0	0	0	0	0	0	0	0	0
Gemcitabine	Nc1nc(=O)[n]([C@H]2C(F)(F)[C@H](O)[C@@H](CO)O2)cc1	Drugs
Gemfibrozil	CC1C=C(OCCCC(C(O)=O)(C)C)C(C)=CC=1	Drugs	0	0	1	0	0	0	0	0	0	0	0	0	0	0	0	0	0	0	0	0	0	0	0	0	0	0	0	0	0	0	0	0	0	0	0	0	0	0	0	0	0	0	0	0	1	0	0
Gemifloxacin	CO/N=C1/C(CN)CN(c2c(F)cc3c(c(c[n](C4CC4)c3n2)C(O)=O)=O)C/1	Drugs
Gentamicin	CNC(C1OC(OC2C(O)C(OC3C(O)C(NC)C(O)(C)CO3)C(N)CC2N)C(N)CC1)C	Drugs	0	0	0	0	0	0	0	0	0	0	0	0	0	0	0	0	0	0	0	0	0	0	0	0	0	0	0	0	0	0	0	0	0	0	0	0	0	0	0	0	0	0	3	2	0	0	0
Gentian Violet	CN(C1C=CC(C(=C2C=CC(=[N+](C)C)C=C2)C2C=CC(N(C)C)=CC=2)=CC=1)C	Drugs	0	3	0	0	0	0	0	0	0	0	0	0	0	0	0	0	0	0	0	0	0	0	0	0	0	0	0	0	0	0	0	0	0	0	0	0	0	0	0	0	0	0	0	0	0	0	0
Gestodene	C#C[C@]1([C@]2(CC)[C@H]([C@H]3[C@H](CC2)[C@@H]2C(=CC(CC2)=O)CC3)C=C1)O	Drugs	0	2	1	0	0	0	0	0	0	0	0	0	0	0	0	0	0	0	0	0	0	0	0	0	0	0	0	0	0	0	0	0	0	0	0	0	0	0	0	0	0	0	0	0	0	0	0
Gliclazide	CC1C=CC(S(NC(NN2CC3C(CCC3)C2)=O)(=O)=O)=CC=1	Drugs	0	0	1	0	0	0	0	0	0	0	0	0	0	0	0	0	0	0	2	1	1	0	0	0	0	0	0	0	0	0	0	0	0	0	0	0	0	0	0	0	0	0	0	0	0	0	0
Glimepiride	CCC1C(=O)N(C(NCCC2C=CC(S(NC(NC3CCC(C)CC3)=O)(=O)=O)=CC=2)=O)CC=1C	Drugs	0	1	3	0	0	0	0	0	0	0	0	0	0	0	0	0	0	0	2	1	1	0	0	0	0	0	0	0	0	0	0	0	0	0	0	0	0	0	0	0	0	0	0	0	0	0	0
Glipizide	CC1=NC=C(C(NCCC2C=CC(S(NC(NC3CCCCC3)=O)(=O)=O)=CC=2)=O)N=C1	Drugs	0	0	2	0	0	0	0	0	0	0	0	0	0	0	0	0	0	0	2	1	1	0	0	0	0	0	0	0	0	0	0	0	0	0	0	0	0	0	0	0	0	0	0	0	0	0	0
Gliquidone	COC1C=C2C(N(C(C(C)(C)C2=CC=1)=O)CCC1C=CC(S(NC(NC2CCCCC2)=O)(=O)=O)=CC=1)=O	Drugs	0	0	3	0	0	0	0	0	0	0	0	0	0	0	0	0	0	1	2	1	1	0	0	0	0	0	0	0	0	0	0	0	0	0	0	0	0	0	0	0	0	0	0	0	0	0	0
Glisoxepide	CC1ON=C(C(NCCC2C=CC(S(NC(NN3CCCCCC3)=O)(=O)=O)=CC=2)=O)C=1	Drugs	0	0	2	0	0	0	0	0	0	0	0	0	0	0	0	0	0	0	2	1	1	0	0	0	0	0	0	0	0	0	0	0	0	0	0	0	0	0	0	0	0	0	0	0	0	0	0
Glucosamine	N[C@@H]1[C@@H](O)[C@H](O)[C@@H](CO)OC1O	Drugs	0	0	0	0	0	0	0	0	0	0	0	0	0	0	0	0	0	0	0	0	0	0	0	0	0	0	0	0	0	0	0	0	0	0	0	0	0	0	0	0	0	0	0	1	0	0	0
Glutethimide	CCC1(C(=O)NC(=O)CC1)C1C=CC=CC=1	Drugs	0	0	2	0	0	0	0	0	0	0	0	0	0	0	0	0	0	0	0	0	0	0	0	0	0	0	0	0	0	0	0	0	0	0	0	0	0	0	0	0	0	0	0	0	0	0	0
Glyburide	COC1C(C(NCCC2C=CC(S(NC(NC3CCCCC3)=O)(=O)=O)=CC=2)=O)=CC(Cl)=CC=1	Drugs	0	0	2	0	2	0	0	1	0	0	0	0	0	0	0	0	0	1	2	1	1	0	0	0	0	0	0	0	0	0	0	0	0	0	0	0	0	0	0	0	0	0	0	0	0	0	0
Glycerol Phenylbutyrate	O=C(OCC(OC(CCCC1C=CC=CC=1)=O)COC(CCCC1C=CC=CC=1)=O)CCCC1C=CC=CC=1	Drugs	0	0	3	0	0	0	0	0	0	0	0	0	0	0	0	0	0	0	0	0	0	0	0	0	0	0	0	0	0	0	0	0	0	0	0	0	0	0	0	0	0	0	0	0	3	0	0
Glycodiazine	COCCOC1C=NC(NS(C2C=CC=CC=2)(=O)=O)=NC=1	Drugs	0	0	0	0	0	0	0	0	0	0	0	0	0	0	0	0	0	0	2	1	1	0	0	0	0	0	0	0	0	0	0	0	0	0	0	0	0	0	0	0	0	0	0	0	0	0	0
Glycopyrrolate	C[N+]1(CC(OC(C(C2CCCC2)(C2C=CC=CC=2)O)=O)CC1)C	Drugs	0	0	1	0	0	0	0	0	0	0	0	0	0	0	0	0	0	0	0	0	0	0	0	0	0	0	0	0	0	0	0	0	0	0	0	0	0	0	0	0	0	0	0	0	1	0	0
Gonadorelin	CC(CC(C(NC(C(N1C(C(NCC(=O)N)=O)CCC1)=O)CCCN=C(N)N)=O)NC(CNC(C(NC(C(NC(C(NC(C(NC(C1NC(=O)CC1)=O)CC1NC=NC=1)=O)CC1C2C(=CC=CC=2)NC=1)=O)CO)=O)CC1C=CC(O)=CC=1)=O)=O)C	Drugs	0	0	11	0	0	0	0	0	0	0	0	0	0	0	0	0	0	0	0	0	0	0	0	0	0	0	0	0	0	0	0	0	0	0	0	0	0	0	0	0	0	0	0	0	0	0	0
Goserelin	CC(C[C@@H](C(N[C@H](C(N1[C@H](C(NNC(=O)N)=O)CCC1)=O)CCCN=C(N)N)=O)NC([C@H](NC([C@@H](NC([C@@H](NC([C@@H](NC([C@@H](NC([C@H]1NC(=O)CC1)=O)CC1NC=NC=1)=O)CC1C2C(=CC=CC=2)NC=1)=O)CO)=O)CC1C=CC(O)=CC=1)=O)COC(C)(C)C)=O)C	Drugs	0	0	11	0	0	0	0	0	0	0	0	0	0	0	0	0	0	0	0	0	0	0	0	0	0	0	0	0	0	0	0	0	0	0	0	0	0	0	0	0	0	0	0	0	0	0	0
Granisetron	CN1C2C(=CC=CC=2)C(C(NC2CC3N(C)C(CCC3)C2)=O)=N1	Drugs	0	0	1	0	0	0	0	0	0	0	0	0	0	0	0	0	0	0	0	0	0	0	0	0	0	0	0	0	0	0	0	0	0	0	0	0	0	0	0	0	0	0	0	0	0	0	0
Grepafloxacin	Cc1c2c(c(c[n](C3CC3)c2cc(N2CC(C)NCC2)c1F)C(O)=O)=O	Drugs	0	0	1	0	0	0	0	0	0	0	0	0	0	0	0	0	0	0	0	0	0	0	0	0	0	0	0	0	0	0	0	0	2	0	2	2	2	0	0	0	0	0	0	0	1	0	0
Griseofulvin	COC1C2C([C@@]3([C@H](C)CC(=O)C=C3OC)OC=2C(Cl)=C(OC)C=1)=O	Drugs	0	1	2	0	2	0	0	1	0	0	0	0	0	0	0	0	0	1	0	0	0	0	0	0	0	0	0	0	0	0	0	0	0	0	0	0	0	0	0	0	0	0	0	0	0	0	0
Guaifenesin	COC1C(OCC(CO)O)=CC=CC=1	Drugs	0	0	0	0	0	0	0	0	0	0	0	0	0	0	0	0	0	0	0	0	0	0	0	0	0	0	0	0	0	0	0	0	0	0	0	0	0	0	0	0	0	0	0	0	0	0	0
Guanabenz	NC(=NN=CC1C(Cl)=CC=CC=1Cl)N	Drugs	0	0	0	0	4	0	0	2	0	0	0	0	0	0	0	0	0	0	0	0	0	0	0	0	0	0	0	0	0	0	0	0	0	0	0	0	0	0	0	0	0	0	0	0	0	0	0
Guanadrel Sulfate	NC(=NCC1OC2(CCCCC2)OC1)N	Drugs	0	0	0	0	0	0	0	0	0	0	0	0	0	0	0	0	0	0	0	0	0	0	0	0	0	0	0	0	0	0	0	0	0	0	0	0	0	0	0	0	0	0	2	0	0	0	0
Guanethidine	NC(=NCCN1CCCCCCC1)N	Drugs	0	0	0	0	0	0	0	0	0	0	0	0	0	0	0	0	0	0	0	0	0	0	0	0	0	0	0	0	0	0	0	0	0	0	0	0	0	0	0	0	0	0	0	0	0	0	0
Guanfacine	N=C(NC(CC1C(Cl)=CC=CC=1Cl)=O)N	Drugs	0	0	1	0	4	0	0	2	0	0	0	0	0	0	0	0	0	0	0	0	0	0	0	0	0	0	0	0	0	0	0	0	0	0	0	0	0	0	0	0	0	0	0	0	0	0	0
Halazepam	O=C1N(CC(F)(F)F)C2C(=CC(=CC=2)Cl)C(C2C=CC=CC=2)=NC1	Drugs	0	0	1	0	2	1	0	1	0	0	0	0	0	0	0	0	0	0	0	0	0	0	0	0	0	0	0	0	0	0	0	0	0	0	0	0	0	0	0	0	0	0	0	0	0	0	0
Halobetasol Propionate	CCC(O[C@]1(C2(C)C(C3[C@@](C(C2)O)(F)C2(C)C(=CC(C=C2)=O)[C@@H](F)C3)C[C@@H]1C)C(CCl)=O)=O	Drugs	0	2	3	0	0	0	0	0	0	0	0	0	0	0	0	0	0	0	0	0	0	0	0	0	0	0	0	0	0	0	0	0	0	0	0	0	0	0	0	0	0	0	1	0	1	0	0
Halofantrine	CCCCN(CCC(C1C2C(=CC(=CC=2)C(F)(F)F)C2C(=C(C=C(C=2)Cl)Cl)C=1)O)CCCC	Drugs	0	0	0	0	7	0	0	2	0	0	0	0	0	0	0	0	0	0	0	0	0	0	0	0	0	0	0	0	0	0	0	0	0	0	0	0	0	0	0	0	0	0	0	0	0	0	0
Haloperidol	O=C(C1C=CC(F)=CC=1)CCCN1CCC(C2C=CC(Cl)=CC=2)(O)CC1	Drugs	0	0	1	0	2	0	0	1	0	0	0	0	0	0	0	0	0	1	0	0	0	0	0	0	0	0	0	0	0	0	0	0	0	0	0	0	0	0	0	0	0	0	0	0	0	0	0
Haloprogin	ClC1C(Cl)=CC(OCC#CI)=C(Cl)C=1	Drugs	0	0	0	0	6	0	0	3	0	0	0	0	0	0	0	0	0	0	0	0	0	0	0	0	0	0	0	0	0	0	0	0	0	0	0	0	0	0	0	0	0	0	0	0	0	0	0
Halothane	FC(C(Br)Cl)(F)F	Drugs	0	0	0	0	0	0	0	0	0	0	0	0	0	0	0	0	0	0	0	0	0	0	0	0	0	0	0	0	0	0	0	0	0	0	0	0	0	0	0	0	0	0	0	0	0	0	0
Heptabarbital	CCC1(C(=O)NC(=O)NC1=O)C1CCCCCC=1	Drugs	0	1	3	0	0	0	0	0	0	0	0	0	2	0	0	0	0	0	0	0	0	0	0	0	0	0	0	0	0	0	0	0	0	0	0	0	0	0	0	0	0	0	0	0	0	0	0
Heroin	CC(OC1C2O[C@@H]3[C@]45[C@H]([C@H](N(CC4)C)CC(C=25)=CC=1)C=C[C@@H]3OC(=O)C)=O	Drugs	0	1	2	0	0	0	0	0	0	0	0	0	0	0	0	0	0	0	0	0	0	0	0	0	0	0	0	0	0	0	0	0	0	0	0	0	0	0	0	0	0	0	0	0	2	0	0
Hesperetin	COC1C(O)=CC([C@H]2OC3C(=C(C=C(C=3)O)O)C(=O)C2)=CC=1	Drugs	0	0	1	0	0	0	0	0	0	0	0	0	0	0	0	0	0	1	0	0	0	0	0	0	0	0	0	0	0	0	0	0	0	0	0	0	0	0	0	0	0	0	0	0	0	0	0
Hetacillin	CC1(N([C@H]2[C@H]3SC([C@H](C(O)=O)N3C2=O)(C)C)C(=O)[C@@H](C2C=CC=CC=2)N1)C	Drugs	0	0	3	0	0	0	0	0	0	0	0	1	0	0	0	0	0	0	0	0	0	0	0	0	0	0	0	0	0	1	0	1	0	0	0	0	0	0	0	0	0	0	0	0	1	0	0
Hexachlorophene	OC1C(CC2C(Cl)=C(Cl)C=C(Cl)C=2O)=C(Cl)C(Cl)=CC=1Cl	Drugs	0	0	0	0	12	0	0	6	0	0	0	0	0	0	0	0	0	0	0	0	0	0	0	0	0	0	0	0	0	0	0	0	0	0	0	0	0	0	0	0	0	0	0	0	0	0	0
Hexafluronium	CC.C[N+](C1C2C(=CC=CC=2)C2C1=CC=CC=2)(CCCCCC[N+](C1C2C(=CC=CC=2)C2C1=CC=CC=2)(C)C)C	Drugs	0	0	0	0	0	0	0	0	0	0	0	0	0	0	0	0	0	0	0	0	0	0	0	0	0	0	0	0	0	0	0	0	0	0	0	0	0	0	0	0	0	0	0	0	0	0	0
Hexobarbital	CN1C(=O)C(C2CCCCC=2)(C)C(=O)NC1=O	Drugs	0	1	3	0	0	0	0	0	0	0	0	0	2	0	0	0	0	0	0	0	0	0	0	0	0	0	0	0	0	0	0	0	0	0	0	0	0	0	0	0	0	0	0	0	0	0	0
Hexylcaine	CC(OC(C1C=CC=CC=1)=O)CNC1CCCCC1	Drugs	0	0	1	0	0	0	0	0	0	0	0	0	0	0	0	0	0	1	0	0	0	0	0	0	0	0	0	0	0	0	0	0	2	0	2	2	1	0	0	0	0	0	0	0	1	0	0
Homatropine Methylbromide	[Br-].C[N+]1(C2CC(CC1CC2)OC(C(C1C=CC=CC=1)O)=O)C	Drugs	0	0	1	0	0	0	0	0	0	0	0	0	0	0	0	0	0	0	0	0	0	0	0	0	0	0	0	0	0	0	0	0	0	0	0	0	0	0	0	0	0	0	0	0	1	0	0
Homoharringtonine	COC(CC(C(O[C@H]1[C@H]2[C@@]3(N(CCC4C2=CC2OCOC=2C=4)CCC3)C=C1OC)=O)(CCCC(O)(C)C)O)=O	Drugs	0	1	2	0	0	0	0	0	0	0	0	0	0	0	0	0	0	0	0	0	0	0	0	0	0	0	0	0	0	0	0	0	0	0	0	0	0	0	0	0	0	0	0	0	2	0	0
Hydralazine	NNC1C2C(=CC=CC=2)C=NN=1	Drugs	0	0	0	0	0	0	0	0	0	0	0	0	0	0	0	0	0	0	0	0	0	0	0	0	0	0	0	0	0	0	0	0	0	0	0	0	0	0	0	0	0	0	0	0	0	0	0
Hydrochlorothiazide	NS(C1C(Cl)=CC2NCNS(=O)(=O)C=2C=1)(=O)=O	Drugs	0	0	0	0	2	0	0	1	0	0	0	0	0	0	0	0	0	0	4	2	2	0	0	0	0	0	0	0	0	0	0	0	0	0	0	0	0	0	0	0	0	0	0	0	0	0	0
Hydrocodone	COC1C2O[C@@H]3[C@]45[C@H]([C@H](N(CC4)C)CC(C=25)=CC=1)CCC3=O	Drugs	0	0	1	0	0	0	0	0	0	0	0	0	0	0	0	0	0	0	0	0	0	0	0	0	0	0	0	0	0	0	0	0	0	0	0	0	0	0	0	0	0	0	1	0	0	0	0
Hydrocortamate	CCN(CC(OCC([C@@]1([C@]2(C)[C@H]([C@H]3[C@H]([C@H](C2)O)[C@]2(C)C(=CC(CC2)=O)CC3)CC1)O)=O)=O)CC	Drugs	0	1	3	0	0	0	0	0	0	0	0	0	0	0	0	0	0	0	0	0	0	0	0	0	0	0	0	0	0	0	0	0	0	0	0	0	0	0	0	0	0	0	1	0	1	0	0
Hydroflumethiazide	NS(C1C(C(F)(F)F)=CC2NCNS(=O)(=O)C=2C=1)(=O)=O	Drugs	0	0	0	0	0	0	0	0	0	0	0	0	0	0	0	0	0	0	4	2	2	0	0	0	0	0	0	0	0	0	0	0	0	0	0	0	0	0	0	0	0	0	0	0	0	0	0
Hydromorphone	CN1[C@H]2[C@@H]3CCC([C@@H]4OC5C(=CC=C(C2)C=5[C@]34CC1)O)=O	Drugs	0	0	1	0	0	0	0	0	0	0	0	0	0	0	0	0	0	0	0	0	0	0	0	0	0	0	0	0	0	0	0	0	0	0	0	0	0	0	0	0	0	0	1	0	0	0	0
Hydroxocobalamin	[H]O[Co+]N1[C@@]2([C@@H]([C@](CCC(NC[C@H](OP(O[C@@H]3[C@@H](CO)O[C@H](N4C5C(=CC(=C(C=5)C)C)N=C4)[C@@H]3O)([O-])=O)C)=O)(C)C1=C(C1[C@@H](CCC(N)=O)C(C)(C)C(=CC3[C@@H](CCC(N)=O)[C@@](CC(N)=O)(C)C(=C(C4[C@@H](CCC(N)=O)[C@@](CC(=O)N)(C)[C@@]2(C)N=4)C)N=3)N=1)C)CC(N)=O)[H]	Drugs	0	3	7	0	0	0	0	0	0	0	0	0	0	0	0	0	0	0	0	0	0	0	0	0	0	0	0	0	0	0	0	0	0	0	0	0	0	0	0	0	0	0	0	0	0	0	4
Hydroxychloroquine	CCN(CCCC(NC1C2C(=CC(=CC=2)Cl)N=CC=1)C)CCO	Drugs	0	0	0	0	2	0	0	1	0	0	0	0	0	0	0	0	0	0	0	0	0	0	0	0	0	0	0	0	0	0	0	0	0	0	0	0	0	0	0	0	0	0	0	0	0	0	0
Hydroxystilbamidine Isethionate	N=C(C1C=C/C(=C/C=c2ccc(=C(N)N)cc2)/C(=O)C=1)N.O=S(CCO)(O)=O.O=S(CCO)(O)=O	Drugs	0	3	1	0	0	0	0	0	0	0	0	0	0	0	0	0	0	0	4	0	2	0	0	0	0	0	0	0	0	0	0	0	0	0	0	0	0	0	0	0	0	0	0	0	0	0	0
Hydroxyurea	NC(NO)=O	Drugs	0	0	1	0	0	0	0	0	0	0	0	0	0	0	0	0	0	0	0	0	0	0	0	0	0	0	0	0	0	0	0	0	0	0	0	0	0	0	0	0	0	0	0	0	0	0	0
Hydroxyzine	OCCOCCN1CCN(C(C2C=CC(Cl)=CC=2)C2C=CC=CC=2)CC1	Drugs	0	0	0	0	2	0	0	1	0	0	0	0	0	0	0	0	0	0	0	0	0	0	0	0	0	0	0	0	0	0	0	0	0	0	0	0	0	0	0	0	0	0	0	0	0	0	0
Hyoscyamine	CN1[C@@H]2C[C@H](C[C@H]1CC2)OC([C@@H](C1C=CC=CC=1)CO)=O	Drugs	0	0	1	0	0	0	0	0	0	0	0	0	0	0	0	0	0	0	0	0	0	0	0	0	0	0	0	0	0	0	0	0	0	0	0	0	0	0	0	0	0	0	0	0	1	0	0
Ibandronate	CCCCCN(CCC(P(O)(O)=O)(P(O)(O)=O)O)C	Drugs	0	0	0	0	0	0	0	0	0	0	0	0	0	0	0	0	0	0	0	0	0	0	0	0	0	0	0	0	0	0	0	0	0	0	0	0	0	0	0	0	0	0	0	0	0	0	0
Ibudilast	CC(C(C1C(C(C)C)=NN2C=1C=CC=C2)=O)C	Drugs	0	0	1	0	0	0	0	0	0	0	0	0	0	0	0	0	0	0	0	0	0	0	0	0	0	0	0	0	0	0	0	0	0	0	0	0	0	0	0	0	0	0	0	0	0	0	0
Ibuprofen	CC(CC1C=CC(C(C(O)=O)C)=CC=1)C	Drugs	0	0	1	0	0	0	0	0	0	0	0	0	0	0	0	0	0	0	0	0	0	0	0	0	0	0	0	0	0	0	0	0	0	0	0	0	0	0	0	0	0	0	0	0	1	0	0
Ibutilide	CCCCCCCN(CCCC(C1C=CC(NS(=O)(=O)C)=CC=1)O)CC	Drugs	0	0	0	0	0	0	0	0	0	0	0	0	0	0	0	0	0	0	2	0	1	0	0	0	0	0	0	0	0	0	0	0	0	0	0	0	0	0	0	0	0	0	0	0	0	0	0
Icatibant	NC(=NCCCC(C(N1C(C(N2C(C(NCC(N[C@H](C(N[C@H](C(N3C(C(N4[C@@H]5[C@@H](CCCC5)CC4C(N[C@H](C(O)=O)CCCN=C(N)N)=O)=O)CC4C(=CC=CC=4)C3)=O)CO)=O)CC3SC=CC=3)=O)=O)C[C@@H](O)C2)=O)CCC1)=O)NC([C@@H](CCCN=C(N)N)N)=O)N	Drugs	0	0	10	0	0	0	0	0	0	0	0	0	0	0	0	0	0	0	0	0	0	0	0	0	0	0	0	0	0	0	0	0	0	0	0	0	0	0	0	0	0	0	0	0	1	0	0
Icosapent	CC/C=C\C/C=C\C/C=C\C/C=C\C/C=C\CCCC(O)=O	Drugs	0	5	1	0	0	0	0	0	0	0	0	0	0	0	0	0	0	0	0	0	0	0	0	0	0	0	0	0	0	0	0	0	0	0	0	0	0	0	0	0	0	0	0	0	1	0	0
Icosapent ethyl	CC/C=C\C/C=C\C/C=C\C/C=C\C/C=C\CCCC(OCC)=O	Drugs	0	5	1	0	0	0	0	0	0	0	0	0	0	0	0	0	0	0	0	0	0	0	0	0	0	0	0	0	0	0	0	0	0	0	0	0	0	0	0	0	0	0	0	0	1	0	0
Idarubicin	CC([C@]1(C[C@H](O[C@@H]2O[C@@H](C)[C@@H](O)[C@@H](N)C2)C2C(=C(C3C(=O)C4C(=CC=CC=4)C(=O)C=3C=2O)O)C1)O)=O	Drugs	0	0	3	0	0	0	0	0	0	0	0	0	0	0	0	0	0	4	0	0	0	0	0	0	0	0	0	0	0	0	0	0	0	0	0	0	0	0	0	0	0	0	0	1	0	0	0
Idoxuridine	O=c1c(I)c[n]([C@@H]2O[C@H](CO)[C@@H](O)C2)c(=O)[nH]1	Drugs	0	0	0	0	0	0	0	0	0	0	0	0	0	0	0	0	0	0	0	0	0	0	0	0	0	0	0	0	0	0	0	0	0	0	0	0	0	0	0	0	0	0	0	0	0	0	0
Ifosfamide	O=P1(N(CCCl)CCCO1)NCCCl	Drugs	0	0	0	1	0	0	0	0	0	0	0	0	0	0	0	0	0	0	0	0	0	0	0	0	0	0	0	0	0	0	0	0	0	0	0	0	0	0	0	0	0	0	0	0	0	0	0
Iloperidone	COC1C(OCCCN2CCC(C3C4C(=CC(=CC=4)F)ON=3)CC2)=CC=C(C(=O)C)C=1	Drugs	0	0	1	0	0	0	0	0	0	0	0	0	0	0	0	0	0	1	0	0	0	0	0	0	0	0	0	0	0	0	0	0	0	0	0	0	0	0	0	0	0	0	0	0	0	0	0
Iloprost	CC#CCC(C(/C=C/C1C2C(C/C(/C2)=C/CCCC(OCC(C2C=CC=CC=2)=O)=O)CC1O)O)C	Drugs	0	2	2	0	0	0	0	0	0	0	0	0	0	0	0	0	0	1	0	0	0	0	0	0	0	0	0	0	0	0	0	0	0	0	0	0	0	0	0	0	0	0	0	0	1	0	0
Imatinib	CC1C(NC2=NC(C3C=NC=CC=3)=CC=N2)=CC(NC(C2C=CC(CN3CCN(C)CC3)=CC=2)=O)=CC=1	Drugs	0	0	1	0	0	0	0	0	0	0	0	0	0	0	0	0	0	1	0	0	0	0	0	0	0	0	0	0	0	0	0	0	0	0	0	0	0	0	0	0	0	0	0	0	0	0	0
Imipenem	C[C@H]([C@@H]1[C@@H]2N(C(=C(C2)SCC/N=C/N)C(O)=O)C1=O)O	Drugs	0	1	2	0	0	0	0	0	0	0	0	1	0	0	0	0	0	0	0	0	0	0	0	1	0	0	0	0	0	0	0	1	0	0	0	0	0	0	0	0	0	0	0	0	1	0	0
Imipramine	CN(CCCN1C2C(=CC=CC=2)CCC2C1=CC=CC=2)C	Drugs	0	0	0	0	0	0	0	0	0	0	0	0	0	0	0	0	0	0	0	0	0	0	0	0	0	0	0	0	0	0	0	0	0	0	0	0	0	0	0	0	0	0	0	0	0	0	0
Imiquimod	CC(CN1C2C3C(N=C(N)C=2N=C1)=CC=CC=3)C	Drugs	0	0	0	0	0	0	0	0	0	0	0	0	0	0	0	0	0	0	0	0	0	0	0	0	0	0	0	0	0	0	0	0	0	0	0	0	0	0	0	0	0	0	0	0	0	0	0
Indacaterol	CCC1C(CC)=CC2CC(CC=2C=1)NC[C@@H](c1c2c([nH]c(cc2)=O)c(O)cc1)O	Drugs	0	0	0	0	0	0	0	0	0	0	0	0	0	0	0	0	0	0	0	0	0	0	0	0	0	0	0	0	0	0	0	0	0	0	0	0	0	0	0	0	0	0	0	0	0	0	0
Indapamide	CC1N(NC(C2C=C(S(=O)(=O)N)C(Cl)=CC=2)=O)C2C(=CC=CC=2)C1	Drugs	0	0	1	0	2	0	0	1	0	0	0	0	0	0	0	0	0	1	2	1	1	0	0	0	0	0	0	0	0	0	0	0	0	0	0	0	0	0	0	0	0	0	0	0	0	0	0
Indecainide	CC(NCCCC1(C2C(=CC=CC=2)C2C1=CC=CC=2)C(=O)N)C	Drugs	0	0	1	0	0	0	0	0	0	0	0	0	0	0	0	0	0	0	0	0	0	0	0	0	0	0	0	0	0	0	0	0	0	0	0	0	0	0	0	0	0	0	0	0	0	0	0
Indinavir	CC(NC([C@H]1N(C[C@H](C[C@H](C(N[C@@H]2[C@H](O)CC3C2=CC=CC=3)=O)CC2C=CC=CC=2)O)CCN(CC2C=NC=CC=2)C1)=O)(C)C	Drugs	0	0	2	0	0	0	0	0	0	0	0	0	0	0	0	0	0	0	0	0	0	0	0	0	0	0	0	0	0	0	0	0	0	0	0	0	0	0	0	0	0	0	0	0	0	0	0
Indomethacin	COC1C=C2C(=C(N(C(C3C=CC(Cl)=CC=3)=O)C2=CC=1)C)CC(O)=O	Drugs	0	0	2	0	2	0	0	1	0	0	0	0	0	0	0	0	0	1	0	0	0	0	0	0	0	0	0	0	0	0	0	0	0	0	0	0	0	0	0	0	0	0	0	0	1	0	0
Ingenol Mebutate	C/C=C(\C(O[C@@H]1[C@]2(O)[C@]3([C@H](C)C[C@H]4C(C)(C)[C@H]4[C@H](C=C([C@H]2O)CO)C3=O)C=C1C)=O)/C	Drugs	0	3	2	0	0	0	0	0	0	0	0	0	0	0	0	0	0	0	0	0	0	0	0	1	0	0	0	0	0	0	0	0	0	0	0	0	0	0	0	0	0	0	0	0	1	0	0
Iobenguane	NC(=NCC1C=C(I)C=CC=1)N	Drugs	0	0	0	0	0	0	0	0	0	0	0	0	0	0	0	0	0	0	0	0	0	0	0	0	0	0	0	0	0	0	0	0	0	0	0	0	0	0	0	0	0	0	0	0	0	0	0
Iodipamide	O=C(C1C(I)=C(NC(CCCCC(NC2C(I)=C(C(O)=O)C(I)=CC=2I)=O)=O)C(I)=CC=1I)O	Drugs	0	0	4	0	0	0	0	0	0	0	0	0	0	0	0	0	0	2	0	0	0	0	0	0	0	0	0	0	0	0	0	0	4	0	4	4	2	0	0	0	0	0	0	0	2	0	0
Iodixanol	CC(N(C1C(I)=C(C(NCC(CO)O)=O)C(I)=C(C(NCC(CO)O)=O)C=1I)CC(CN(C1C(I)=C(C(NCC(CO)O)=O)C(I)=C(C(NCC(CO)O)=O)C=1I)C(=O)C)O)=O	Drugs	0	0	6	0	0	0	0	0	0	0	0	0	0	0	0	0	0	4	0	0	0	0	0	0	0	0	0	0	0	0	0	0	0	0	0	0	0	0	0	0	0	0	0	0	0	0	0
Iohexol	CC(N(C1C(I)=C(C(NCC(CO)O)=O)C(I)=C(C(NCC(CO)O)=O)C=1I)CC(CO)O)=O	Drugs	0	0	3	0	0	0	0	0	0	0	0	0	0	0	0	0	0	2	0	0	0	0	0	0	0	0	0	0	0	0	0	0	0	0	0	0	0	0	0	0	0	0	0	0	0	0	0
Iophendylate	CCOC(CCCCCCCCC(C1C(I)=CC=CC=1)C)=O	Drugs	0	0	1	0	0	0	0	0	0	0	0	0	0	0	0	0	0	0	0	0	0	0	0	0	0	0	0	0	0	0	0	0	0	0	0	0	0	0	0	0	0	0	0	0	1	0	0
Ipratropium bromide	[Br-].CC([N@@+]1([C@@H]2C[C@H](C[C@H]1CC2)OC(C(C1C=CC=CC=1)CO)=O)C)C	Drugs	0	0	1	0	0	0	0	0	0	0	0	0	0	0	0	0	0	0	0	0	0	0	0	0	0	0	0	0	0	0	0	0	0	0	0	0	0	0	0	0	0	0	0	0	1	0	0
Irbesartan	CCCCC1N(CC2C=CC(C3C(C4=NNN=N4)=CC=CC=3)=CC=2)C(=O)C2(CCCC2)N=1	Drugs	0	0	1	0	0	0	0	0	0	0	0	0	0	0	0	0	0	0	0	0	0	0	0	0	0	0	0	0	0	0	0	0	0	0	0	0	0	0	0	0	0	0	0	0	0	0	0
Irinotecan	CCC1C2C(=CC=C(C=2)OC(N2CCC(N3CCCCC3)CC2)=O)N=C2c3[n](CC=12)c(=O)c1COC([C@@](CC)(O)c1c3)=O	Drugs	0	0	2	0	0	0	0	0	0	0	0	0	0	0	0	0	0	0	0	0	0	0	0	0	0	0	0	0	0	0	0	0	0	0	0	0	0	0	0	0	0	0	0	0	2	0	0
Isocarboxazid	CC1ON=C(C(NNCC2C=CC=CC=2)=O)C=1	Drugs	0	0	1	0	0	0	0	0	0	0	0	0	0	0	0	0	0	0	0	0	0	0	0	0	0	0	0	0	0	0	0	0	0	0	0	0	0	0	0	0	0	0	0	0	0	0	0
Isoetharine	CCC(C(C1C=C(O)C(O)=CC=1)O)NC(C)C	Drugs	0	0	0	0	0	0	0	0	0	0	0	0	0	0	0	0	0	0	0	0	0	0	0	0	0	0	0	0	0	0	0	0	0	0	0	0	0	0	0	0	0	0	0	0	0	0	0
Isoflurane	FC(OC(C(F)(F)F)Cl)F	Drugs	0	0	0	0	0	0	0	0	0	0	0	0	0	0	0	0	0	0	0	0	0	0	0	0	0	0	0	0	0	0	0	0	0	0	0	0	0	0	0	0	0	0	0	0	0	0	0
Isoflurophate	CC(OP(OC(C)C)(F)=O)C	Drugs	0	0	0	0	0	0	0	0	0	0	0	0	0	0	0	0	0	0	0	0	0	0	0	0	0	0	0	0	0	0	0	0	0	0	0	0	0	0	0	0	0	0	0	0	0	0	0
Isometheptene	CNC(CCC=C(C)C)C	Drugs	0	1	0	0	0	0	0	0	0	0	0	0	0	0	0	0	0	0	0	0	0	0	0	0	0	0	0	0	0	0	0	0	0	0	0	0	0	0	0	0	0	0	0	0	0	0	0
Isoniazid	NNC(C1C=CN=CC=1)=O	Drugs	0	0	1	0	0	0	0	0	0	0	0	0	0	0	0	0	0	0	0	0	0	0	0	0	0	0	0	0	0	0	0	0	0	0	0	0	0	0	0	0	0	0	0	0	0	0	0
Isopropamide	CC([N+](C(C)C)(CCC(C1C=CC=CC=1)(C1C=CC=CC=1)C(=O)N)C)C	Drugs	0	0	1	0	0	0	0	0	0	0	0	0	0	0	0	0	0	0	0	0	0	0	0	0	0	0	0	0	0	0	0	0	0	0	0	0	0	0	0	0	0	0	0	0	0	0	0
Isoproterenol	CC(NCC(C1C=C(O)C(O)=CC=1)O)C	Drugs	0	0	0	0	0	0	0	0	0	0	0	0	0	0	0	0	0	0	0	0	0	0	0	0	0	0	0	0	0	0	0	0	0	0	0	0	0	0	0	0	0	0	0	0	0	0	0
Isosorbide Dinitrate	O=[N+](O[C@H]1[C@@H]2[C@@H]([C@H](CO2)O[N+]([O-])=O)OC1)[O-]	Drugs	0	0	0	0	0	0	0	0	0	0	2	0	0	0	0	0	0	0	0	0	0	0	0	0	0	0	0	0	0	0	0	0	0	0	0	0	0	0	0	0	0	0	0	0	0	2	0
Isosorbide Mononitrate	O=[N+](O[C@H]1[C@@H]2[C@@H]([C@H](CO2)O)OC1)[O-]	Drugs	0	0	0	0	0	0	0	0	0	0	1	0	0	0	0	0	0	0	0	0	0	0	0	0	0	0	0	0	0	0	0	0	0	0	0	0	0	0	0	0	0	0	0	0	0	1	0
Isothipendyl	CC(N(C)C)CN1C2C(=CC=CN=2)SC2C1=CC=CC=2	Drugs	0	0	0	0	0	0	0	0	0	0	0	0	0	0	0	0	0	0	0	0	0	0	0	0	0	0	0	0	0	0	0	0	0	0	0	0	0	0	0	0	0	0	0	0	0	0	0
Isradipine	COC(C1C(C2C3C(=NON=3)C=CC=2)C(C(OC(C)C)=O)=C(C)NC=1C)=O	Drugs	0	2	2	0	0	0	0	0	0	0	0	0	0	0	0	0	0	0	0	0	0	0	0	2	0	0	0	0	0	0	0	0	0	0	0	0	0	0	0	0	0	0	0	0	2	0	0
Itraconazole	CCC([n]1c(=O)[n](C2C=CC(N3CCN(C4C=CC(OC[C@@H]5O[C@](C6C(Cl)=CC(Cl)=CC=6)(CN6N=CN=C6)OC5)=CC=4)CC3)=CC=2)cn1)C	Drugs
Ivacaftor	CC(C1C(O)=CC(NC(c2c(=O)c3c(cccc3)[nH]c2)=O)=C(C(C)(C)C)C=1)(C)C	Drugs	0	0	1	0	0	0	0	0	0	0	0	0	0	0	0	0	0	0	0	0	0	0	0	0	0	0	0	0	0	0	0	0	0	0	0	0	0	0	0	0	0	0	0	0	0	0	0
Ivermectin	CC[C@H]([C@@H]1[C@@H](C)CC[C@@]2(O[C@@H]3CC=C([C@H]([C@H](C=CC=C4[C@]5(O)[C@@H]([C@@H](C(=C[C@H]5C(O[C@@H](C3)C2)=O)C)O)OC4)C)O[C@@H]2O[C@@H](C)[C@H](O[C@@H]3O[C@@H](C)[C@H](O)[C@@H](OC)C3)[C@@H](OC)C2)C)O1)C.CO[C@@H]1[C@@H](O[C@@H]2O[C@@H](C)[C@H](O)[C@@H](OC)C2)[C@H](C)O[C@@H](O[C@H]2[C@@H](C)C=CC=C3[C@@]4(O)[C@@H](C=C([C@H]([C@H]4OC3)O)C)C(=O)O[C@@H]3C[C@]4(O[C@@H](C3)CC=C2C)O[C@H](C(C)C)[C@@H…	Drugs	0	8	2	0	0	0	0	0	0	0	0	0	0	0	0	0	0	0	0	0	0	0	0	0	0	0	0	0	0	0	0	0	0	0	0	0	0	0	0	0	0	0	0	4	2	0	0
Ixabepilone	C/C(/[C@H]1NC(=O)C[C@@H](O)C(C)(C)C(=O)[C@@H](C)[C@@H](O)[C@@H](C)CCC[C@]2(C)[C@@H](O2)C1)=C\C1N=C(C)SC=1	Drugs	0	1	2	0	0	0	0	0	0	0	0	0	0	0	0	0	0	0	0	0	0	0	0	0	0	0	0	0	0	0	0	0	0	0	0	0	0	0	0	0	0	0	0	0	0	0	0
Josamycin	CO[C@@H]1[C@@H](O[C@H]2[C@H](O)[C@@H](N(C)C)[C@H](O[C@@H]3O[C@@H](C)[C@H](OC(CC(C)C)=O)[C@@](O)(C)C3)[C@@H](C)O2)[C@@H](CC=O)C[C@@H](C)[C@@H](O)C=CC=CC[C@@H](C)OC(=O)C[C@H]1OC(=O)C	Drugs	0	2	4	0	0	0	0	0	0	0	0	0	0	0	0	0	0	0	0	0	0	0	0	0	0	0	0	0	0	0	0	0	0	0	0	0	0	0	0	0	0	0	0	3	3	0	0
Kanamycin	NC[C@@H]1[C@@H](O)[C@H](O)[C@@H](O)[C@@H](O[C@@H]2[C@@H](N)C[C@@H](N)[C@H](O[C@@H]3[C@H](O)[C@@H](N)[C@H](O)[C@@H](CO)O3)[C@H]2O)O1	Drugs	0	0	0	0	0	0	0	0	0	0	0	0	0	0	0	0	0	0	0	0	0	0	0	0	0	0	0	0	0	0	0	0	0	0	0	0	0	0	0	0	0	0	3	4	0	0	0
Ketamine	CNC1(C(=O)CCCC1)C1C(Cl)=CC=CC=1	Drugs	0	0	1	0	2	0	0	1	0	0	0	0	0	0	0	0	0	0	0	0	0	0	0	0	0	0	0	0	0	0	0	0	0	0	0	0	0	0	0	0	0	0	0	0	0	0	0
Ketazolam	CC1OC2(C3C=CC=CC=3)N(CC(N(C3C2=CC(Cl)=CC=3)C)=O)C(=O)C=1	Drugs	0	1	2	0	2	0	0	1	0	0	0	0	0	0	0	0	0	0	0	0	0	0	0	0	0	0	0	0	0	0	0	0	0	0	0	0	0	0	0	0	0	0	0	0	0	0	0
Ketoconazole	CC(N1CCN(C2C=CC(OCC3OC(C4C(Cl)=CC(Cl)=CC=4)(CN4C=NC=C4)OC3)=CC=2)CC1)=O	Drugs	0	0	1	0	4	0	0	2	0	0	0	0	0	0	0	0	0	0	0	0	0	0	0	0	0	0	0	0	0	0	0	0	0	0	0	0	0	0	0	0	0	0	0	0	0	0	0
Ketoprofen	CC(C1C=C(C(C2C=CC=CC=2)=O)C=CC=1)C(O)=O	Drugs	0	0	2	0	0	0	0	0	0	0	0	0	0	0	0	0	0	2	0	0	0	0	0	0	0	0	0	0	0	0	0	0	0	0	0	0	0	0	0	0	0	0	0	0	1	0	0
Ketorolac	O=C(C1C2N(C(=CC=2)C(C2C=CC=CC=2)=O)CC1)O	Drugs	0	0	2	0	0	0	0	0	0	0	0	0	0	0	0	0	0	1	0	0	0	0	0	0	0	0	0	0	0	0	0	0	0	0	0	0	0	0	0	0	0	0	0	0	1	0	0
Ketotifen	CN1CCC(=C2C3C(=CC=CC=3)CC(=O)C3=C2C=CS3)CC1	Drugs	0	1	1	0	0	0	0	0	0	0	0	0	0	0	0	0	0	0	0	0	0	0	0	0	0	0	0	0	0	0	0	0	0	0	0	0	0	0	0	0	0	0	0	0	0	0	0
Labetalol	CC(NCC(C1C=C(C(=O)N)C(O)=CC=1)O)CCC1C=CC=CC=1	Drugs	0	0	1	0	0	0	0	0	0	0	0	0	0	0	0	0	0	1	0	0	0	0	0	0	0	0	0	0	0	0	0	0	0	0	0	0	0	0	0	0	0	0	0	0	0	0	0
Lacosamide	COC[C@H](C(NCC1C=CC=CC=1)=O)NC(=O)C	Drugs	0	0	2	0	0	0	0	0	0	0	0	0	0	0	0	0	0	0	0	0	0	0	0	0	0	0	0	0	0	0	0	0	0	0	0	0	0	0	0	0	0	0	0	0	0	0	0
Lactulose	OC[C@@H]1[C@@H](O[C@H]2[C@H](O)[C@@H](O)[C@@H](O)[C@@H](CO)O2)[C@H](O)[C@](CO)(O)O1	Drugs	0	0	0	0	0	0	0	0	0	0	0	0	0	0	0	0	0	0	0	0	0	0	0	0	0	0	0	0	0	0	0	0	0	0	0	0	0	0	0	0	0	0	0	2	0	0	0
Lamivudine	Nc1nc(=O)[n]([C@H]2O[C@@H](CO)SC2)cc1	Drugs
Lamotrigine	NC1=NC(N)=C(C2C(Cl)=C(Cl)C=CC=2)N=N1	Drugs	0	0	0	0	4	0	0	2	0	0	0	0	0	0	0	0	0	0	0	0	0	0	0	0	0	0	0	0	0	0	0	0	0	0	0	0	0	0	0	0	0	0	0	0	0	0	0
Lansoprazole	CC1C(CS(C2NC3C(=CC=CC=3)N=2)=O)=NC=CC=1OCC(F)(F)F	Drugs	0	0	0	0	0	0	0	0	0	0	0	0	0	0	0	0	0	0	1	0	0	0	0	0	0	0	0	0	0	0	0	0	0	0	0	0	0	0	0	0	0	0	0	0	0	0	0
Lapatinib	CS(CCNCC1OC(C2C=C3C(N=CN=C3NC3C=C(Cl)C(OCC4C=C(F)C=CC=4)=CC=3)=CC=2)=CC=1)(=O)=O	Drugs	0	0	0	0	2	0	0	1	0	0	0	0	0	0	0	0	0	0	2	0	1	0	0	0	0	0	0	0	0	0	0	0	0	0	0	0	0	0	0	0	0	0	0	0	0	0	0
Latamoxef	CO[C@@]1([C@@H]2N(C(=C(CO2)CSC2N(C)N=NN=2)C(O)=O)C1=O)NC(C(C1C=CC(O)=CC=1)C(O)=O)=O	Drugs	0	1	4	0	0	0	0	0	0	0	0	1	0	0	0	0	0	0	0	0	0	0	0	1	1	0	0	0	0	0	0	1	0	0	0	0	0	0	0	0	0	0	0	0	2	0	0
Latanoprost	CC(OC(CCC/C=C\C[C@H]1[C@@H](O)C[C@@H](O)[C@@H]1CC[C@H](CCC1C=CC=CC=1)O)=O)C	Drugs	0	1	1	0	0	0	0	0	0	0	0	0	0	0	0	0	0	0	0	0	0	0	0	0	0	0	0	0	0	0	0	0	0	0	0	0	0	0	0	0	0	0	0	0	1	0	0
Leflunomide	CC1=C(C(NC2C=CC(C(F)(F)F)=CC=2)=O)C=NO1	Drugs	0	0	1	0	0	0	0	0	0	0	0	0	0	0	0	0	0	0	0	0	0	0	0	0	0	0	0	0	0	0	0	0	0	0	0	0	0	0	0	0	0	0	0	0	0	0	0
Lenalidomide	NC1C2CN(C(=O)C=2C=CC=1)C1C(=O)NC(=O)CC1	Drugs	0	0	3	0	0	0	0	0	0	0	0	0	0	0	0	0	0	1	0	0	0	0	0	0	0	0	0	0	0	0	0	0	0	0	0	0	0	0	0	0	0	0	0	0	0	0	0
Lercanidipine	COC(C1C(C2C=C([N+]([O-])=O)C=CC=2)C(C(OC(CN(CCC(C2C=CC=CC=2)C2C=CC=CC=2)C)(C)C)=O)=C(C)NC=1C)=O	Drugs	0	2	2	0	0	0	0	0	0	0	1	0	0	0	0	0	0	0	0	0	0	0	0	2	0	0	0	0	0	0	0	0	0	0	0	0	0	0	0	0	0	0	0	0	2	0	0
Letrozole	N#CC1C=CC(C(N2N=CN=C2)C2C=CC(C#N)=CC=2)=CC=1	Drugs	0	0	0	0	0	0	0	0	0	0	0	0	0	0	0	0	0	0	0	0	0	0	0	0	0	0	0	0	0	0	0	0	0	0	0	0	0	0	0	0	0	0	0	0	0	0	0
Leucovorin	Nc1[nH]c2NCC(N(C=O)c2c(=O)n1)CNC1C=CC(C(N[C@@H](C(O)=O)CCC(O)=O)=O)=CC=1	Drugs
Levallorphan	C=CCN1[C@@H]2CC3C([C@@]4([C@H]2CCCC4)CC1)=CC(O)=CC=3	Drugs	0	1	0	0	0	0	0	0	0	0	0	0	0	0	0	0	0	0	0	0	0	0	0	0	0	0	0	0	0	0	0	0	0	0	0	0	0	0	0	0	0	0	0	0	0	0	0
Levamisole	C1C=CC([C@@H]2N=C3N(CCS3)C2)=CC=1	Drugs	0	0	0	0	0	0	0	0	0	0	0	0	0	0	0	0	0	0	0	0	0	0	0	0	0	0	0	0	0	0	0	0	0	0	0	0	0	0	0	0	0	0	0	0	0	0	0
Levetiracetam	CC[C@@H](N1C(=O)CCC1)C(=O)N	Drugs	0	0	2	0	0	0	0	0	0	0	0	0	0	0	0	0	0	0	0	0	0	0	0	0	0	0	0	0	0	0	0	0	0	0	0	0	0	0	0	0	0	0	0	0	0	0	0
Levobunolol	CC(NC[C@@H](COC1C2CCCC(=O)C=2C=CC=1)O)(C)C	Drugs	0	0	1	0	0	0	0	0	0	0	0	0	0	0	0	0	0	1	0	0	0	0	0	0	0	0	0	0	0	0	0	0	0	0	0	0	0	0	0	0	0	0	0	0	0	0	0
Levobupivacaine	CCCCN1[C@H](C(NC2C(C)=CC=CC=2C)=O)CCCC1	Drugs	0	0	1	0	0	0	0	0	0	0	0	0	0	0	0	0	0	0	0	0	0	0	0	0	0	0	0	0	0	0	0	0	0	0	0	0	0	0	0	0	0	0	0	0	0	0	0
Levocabastine	C[C@H]1[C@](C2C=CC=CC=2)(C(O)=O)CCN(C2CCC(C3C=CC(F)=CC=3)(C#N)CC2)C1	Drugs	0	0	1	0	0	0	0	0	0	0	0	0	0	0	0	0	0	0	0	0	0	0	0	0	0	0	0	0	0	0	0	0	0	0	0	0	0	0	0	0	0	0	0	0	1	0	0
Levofloxacin	C[C@@H]1[n]2c3c(c(c(cc3c(c(c2)C(O)=O)=O)F)N2CCN(C)CC2)OC1	Drugs	0	0	1	0	0	0	0	0	0	0	0	0	0	0	0	0	0	0	0	0	0	0	0	0	0	0	0	0	0	0	0	0	2	0	2	2	2	0	0	0	0	0	0	0	1	0	0
Levomethadyl Acetate	CC[C@@H](C(C1C=CC=CC=1)(C1C=CC=CC=1)C[C@@H](N(C)C)C)OC(=O)C	Drugs	0	0	1	0	0	0	0	0	0	0	0	0	0	0	0	0	0	0	0	0	0	0	0	0	0	0	0	0	0	0	0	0	0	0	0	0	0	0	0	0	0	0	0	0	1	0	0
Levonordefrin	C[C@@H]([C@@H](C1C=C(O)C(O)=CC=1)O)N	Drugs	0	0	0	0	0	0	0	0	0	0	0	0	0	0	0	0	0	0	0	0	0	0	0	0	0	0	0	0	0	0	0	0	0	0	0	0	0	0	0	0	0	0	0	0	0	0	0
Levonorgestrel	C#C[C@]1([C@]2(CC)[C@H]([C@H]3[C@H](CC2)[C@@H]2C(=CC(CC2)=O)CC3)CC1)O	Drugs	0	1	1	0	0	0	0	0	0	0	0	0	0	0	0	0	0	0	0	0	0	0	0	0	0	0	0	0	0	0	0	0	0	0	0	0	0	0	0	0	0	0	0	0	0	0	0
Levorphanol	CN1[C@@H]2CC3C([C@@]4([C@H]2CCCC4)CC1)=CC(O)=CC=3	Drugs	0	0	0	0	0	0	0	0	0	0	0	0	0	0	0	0	0	0	0	0	0	0	0	0	0	0	0	0	0	0	0	0	0	0	0	0	0	0	0	0	0	0	0	0	0	0	0
Levosimendan	C[C@H]1C(C2C=CC(NN=C(C#N)C#N)=CC=2)=NNC(=O)C1	Drugs	0	0	1	0	0	0	0	0	0	0	0	0	0	0	0	0	0	0	0	0	0	0	0	0	0	0	0	0	0	0	0	0	0	0	0	0	0	0	0	0	0	0	0	0	0	0	0
Lidocaine	CCN(CC(NC1C(C)=CC=CC=1C)=O)CC	Drugs	0	0	1	0	0	0	0	0	0	0	0	0	0	0	0	0	0	0	0	0	0	0	0	0	0	0	0	0	0	0	0	0	0	0	0	0	0	0	0	0	0	0	0	0	0	0	0
Linaclotide	C[C@H]([C@H]1C(=O)NCC(=O)N[C@H](C(N[C@H](C(O)=O)CC2C=CC(O)=CC=2)=O)CSSC[C@@H]2NC([C@@H](NC([C@@H](NC(=O)[C@H]3NC([C@H](CSSC[C@@H](C(N[C@H](C(N4[C@H](C(N[C@H](C(N[C@@H](CSSC3)C(=O)N1)=O)C)=O)CCC4)=O)CC(=O)N)=O)NC2=O)N)=O)CCC(O)=O)=O)CC1C=CC(O)=CC=1)=O)O	Drugs	0	0	16	0	0	0	0	0	0	0	0	0	0	0	0	0	0	0	0	0	0	0	0	0	0	0	0	0	0	0	0	0	0	0	0	0	0	0	0	0	0	0	0	0	2	0	0
Linagliptin	CC#CC[n]1c2c([n](c([n](C)c2nc1N1C[C@H](N)CCC1)=O)CC1=NC2C(=CC=CC=2)C(C)=N1)=O	Drugs
Lincomycin	CCC[C@H]1CN(C)C(C(N[C@@H]([C@@H]2[C@H](O)[C@H](O)[C@@H](O)[C@@H](SC)O2)[C@H](O)C)=O)C1	Drugs	0	0	1	0	0	0	0	0	0	0	0	0	0	0	0	0	0	0	0	0	0	0	0	0	0	0	0	0	0	0	0	0	0	0	0	0	0	0	0	0	0	0	0	2	0	0	0
Lindane	Cl[C@@H]1[C@@H](Cl)[C@@H](Cl)[C@H](Cl)[C@@H](Cl)[C@H]1Cl	Drugs	0	0	0	0	0	0	0	0	0	0	0	0	0	0	0	0	0	0	0	0	0	0	0	0	0	0	0	0	0	0	0	0	0	0	0	0	0	0	0	0	0	0	0	0	0	0	0
Linezolid	CC(NC[C@@H]1OC(=O)N(C2C=C(F)C(N3CCOCC3)=CC=2)C1)=O	Drugs	0	0	2	0	0	0	0	0	0	0	0	0	0	0	0	0	0	0	0	0	0	0	0	0	0	0	0	0	0	0	0	0	0	0	0	0	0	0	0	0	0	0	0	0	1	0	0
Liotrix	[Na+].[Na+].N[C@H](C([O-])=O)CC1C=C(I)C(OC2C=C(I)C(O)=CC=2)=C(I)C=1.N[C@H](C([O-])=O)CC1C=C(I)C(OC2C=C(I)C(O)=C(I)C=2)=C(I)C=1	Drugs	0	0	2	0	0	0	0	0	0	0	0	0	0	0	0	0	0	0	0	0	0	0	0	0	0	0	0	0	0	0	0	0	0	0	0	0	0	0	0	0	0	0	0	0	2	0	0
Lisdexamfetamine	C[C@H](NC([C@H](CCCCN)N)=O)CC1C=CC=CC=1	Drugs	0	0	1	0	0	0	0	0	0	0	0	0	0	0	0	0	0	0	0	0	0	0	0	0	0	0	0	0	0	0	0	0	0	0	0	0	0	0	0	0	0	0	0	0	0	0	0
Lisinopril	NCCCC[C@@H](C(N1[C@H](C(O)=O)CCC1)=O)N[C@H](C(O)=O)CCC1C=CC=CC=1	Drugs	0	0	3	0	0	0	0	0	0	0	0	0	0	0	0	0	0	0	0	0	0	0	0	0	0	0	0	0	0	0	0	0	0	0	0	0	0	0	0	0	0	0	0	0	2	0	0
Lisuride	CCN(C(N[C@@H]1CN(C)[C@H]2C(C3=C4C(NC=C4C2)=CC=C3)=C1)=O)CC	Drugs	0	1	1	0	0	0	0	0	0	0	0	0	0	0	0	0	0	0	0	0	0	0	0	0	0	0	0	0	0	0	0	0	0	0	0	0	0	0	0	0	0	0	0	0	0	0	0
Lofexidine	CC(C1NCCN=1)OC1C(Cl)=CC=CC=1Cl	Drugs	0	0	0	0	4	0	0	2	0	0	0	0	0	0	0	0	0	0	0	0	0	0	0	0	0	0	0	0	0	0	0	0	0	0	0	0	0	0	0	0	0	0	0	0	0	0	0
Lomefloxacin	CC[n]1c2c(cc(c(c2F)N2CC(C)NCC2)F)c(=O)c(C(O)=O)c1	Drugs	0	0	1	0	0	0	0	0	1	0	0	0	0	0	0	0	0	0	0	0	0	0	0	0	0	0	0	0	0	0	0	0	2	0	2	2	2	0	0	0	0	0	0	0	1	0	0
Lomustine	O=NN(C(NC1CCCCC1)=O)CCCl	Drugs	0	0	1	0	0	0	0	0	0	0	1	0	0	0	0	0	0	0	0	0	0	0	0	0	0	0	0	0	0	0	0	0	0	0	0	0	0	0	0	0	0	0	0	0	0	0	0
Loperamide	CN(C(C(C1C=CC=CC=1)(C1C=CC=CC=1)CCN1CCC(C2C=CC(Cl)=CC=2)(O)CC1)=O)C	Drugs	0	0	1	0	2	0	0	1	0	0	0	0	0	0	0	0	0	0	0	0	0	0	0	0	0	0	0	0	0	0	0	0	0	0	0	0	0	0	0	0	0	0	0	0	0	0	0
Lopinavir	CC1C(OCC(N[C@H]([C@H](C[C@@H](NC([C@@H](N2C(=O)NCCC2)C(C)C)=O)CC2C=CC=CC=2)O)CC2C=CC=CC=2)=O)=C(C)C=CC=1	Drugs	0	0	3	0	0	0	0	0	0	0	0	0	0	0	0	0	0	0	0	0	0	0	0	0	0	0	0	0	0	0	0	0	0	0	0	0	0	0	0	0	0	0	0	0	0	0	0
Loracarbef	N[C@H](C1C=CC=CC=1)C(N[C@H]1[C@@H]2N(C(=C(CC2)Cl)C(O)=O)C1=O)=O	Drugs	0	1	3	0	0	0	0	0	0	0	0	1	0	0	0	0	0	0	0	0	0	0	0	1	0	0	0	0	0	0	0	1	0	0	0	0	0	0	0	0	0	0	0	0	1	0	0
Loratadine	CCOC(N1CCC(=C2C3C(=CC=CN=3)CCC3C2=CC=C(C=3)Cl)CC1)=O	Drugs	0	1	1	0	2	0	0	1	0	0	0	0	0	0	0	0	0	0	0	0	0	0	0	0	0	0	0	0	0	0	0	0	0	0	0	0	0	0	0	0	0	0	0	0	1	0	0
Lorazepam	O=C1C(O)N=C(C2C(Cl)=CC=CC=2)C2C(=CC=C(C=2)Cl)N1	Drugs	0	0	1	0	4	1	0	2	0	0	0	0	0	0	0	0	0	0	0	0	0	0	0	0	0	0	0	0	0	0	0	0	0	0	0	0	0	0	0	0	0	0	0	0	0	0	0
Lornoxicam	CN1S(=O)(=O)C2=C(SC(=C2)Cl)C(=O)/C/1=C(/NC1N=CC=CC=1)\O	Drugs	0	1	1	0	0	0	0	0	0	0	0	0	0	0	0	0	0	0	2	0	1	0	0	0	0	0	0	0	0	0	0	0	0	0	0	0	0	0	0	0	0	0	0	0	0	0	0
Losartan	CCCCC1N(CC2C=CC(C3C(C4=NNN=N4)=CC=CC=3)=CC=2)C(CO)=C(Cl)N=1	Drugs	0	0	0	0	0	0	0	0	0	0	0	0	0	0	0	0	0	0	0	0	0	0	0	0	0	0	0	0	0	0	0	0	0	0	0	0	0	0	0	0	0	0	0	0	0	0	0
Loteprednol	C[C@@]12[C@](C(OCCl)=O)(O)CC[C@H]1[C@@H]1CCC3[C@@](C)([C@H]1[C@@H](O)C2)C=CC(=O)C=3	Drugs	0	2	2	0	0	0	0	0	0	0	0	0	0	0	0	0	0	0	0	0	0	0	0	0	0	0	0	0	0	0	0	0	0	0	0	0	0	0	0	0	0	0	1	0	1	0	0
Lovastatin	CC[C@@H](C(O[C@@H]1[C@H]2C(C=C[C@@H]([C@@H]2CC[C@H]2OC(=O)C[C@H](O)C2)C)=C[C@H](C)C1)=O)C	Drugs	0	2	2	0	0	0	0	0	0	0	0	0	0	0	0	0	0	0	0	0	0	0	0	0	0	0	0	0	0	0	0	0	0	0	0	0	0	0	0	0	0	0	0	0	2	0	0
Loxapine	CN1CCN(C2C3C(=CC=C(C=3)Cl)OC3C(=CC=CC=3)N=2)CC1	Drugs	0	0	0	0	2	0	0	1	0	0	0	0	0	0	0	0	0	0	0	0	0	0	0	0	0	0	0	0	0	0	0	0	0	0	0	0	0	0	0	0	0	0	0	0	0	0	0
Lubiprostone	CCCCC([C@@]1(O[C@@H]2CC([C@@H](CCCCCCC(O)=O)[C@H]2CC1)=O)O)(F)F	Drugs	0	0	2	0	0	0	0	0	0	0	0	0	0	0	0	0	0	0	0	0	0	0	0	0	0	0	0	0	0	0	0	0	0	0	0	0	0	0	0	0	0	0	0	0	1	0	0
Lucanthone	CCN(CCNc1c2c(sc3c(c2=O)cccc3)c(C)cc1)CC	Drugs
Lumefantrine	CCCCN(CC(C1C2C3C(/C(=C/C4C=CC(Cl)=CC=4)/C=2C=C(Cl)C=1)=CC(Cl)=CC=3)O)CCCC	Drugs	0	1	0	0	6	0	0	3	0	0	0	0	0	0	0	0	0	0	0	0	0	0	0	0	0	0	0	0	0	0	0	0	0	0	0	0	0	0	0	0	0	0	0	0	0	0	0
Lumiracoxib	CC1C=C(CC(O)=O)C(NC2C(Cl)=CC=CC=2F)=CC=1	Drugs	0	0	1	0	2	0	0	1	0	0	0	0	0	0	0	0	0	0	0	0	0	0	0	0	0	0	0	0	0	0	0	0	0	0	0	0	0	0	0	0	0	0	0	0	1	0	0
Lurasidone	O=C1N(C[C@H]2[C@H](CN3CCN(C4C5C(=CC=CC=5)SN=4)CC3)CCCC2)C(=O)[C@@H]2[C@H]1[C@@H]1C[C@H]2CC1	Drugs	0	0	2	0	0	0	0	0	0	0	0	0	0	0	0	0	0	0	0	0	0	0	0	0	0	0	0	0	0	0	0	0	0	0	0	0	0	0	0	0	0	0	0	0	0	0	0
Lymecycline	CN([C@H]1[C@H]2[C@@](C(=C3[C@H](C2)[C@@](O)(C)C2C(=C(C=CC=2)O)C3=O)O)(O)C(=O)C(C(NCNCCCC[C@@H](C(O)=O)N)=O)=C1O)C	Drugs	0	2	4	0	0	0	0	0	0	0	0	0	0	0	0	0	0	1	0	0	0	0	0	0	0	0	0	0	0	0	0	0	0	0	0	0	0	0	0	0	0	0	0	0	1	0	0
Magnesium salicylate	[Mg+2].O=C(C1C(O)=CC=CC=1)[O-].O=C(C1C(O)=CC=CC=1)[O-]	Drugs	0	0	2	0	0	0	0	0	0	0	0	0	0	0	0	0	0	2	0	0	0	0	0	0	0	0	0	0	0	0	0	0	4	0	4	4	2	0	0	0	0	0	0	0	2	0	0
Malathion	CCOC(CC(C(OCC)=O)SP(OC)(OC)=S)=O	Drugs	0	0	2	0	0	0	0	0	0	0	0	0	0	0	0	0	0	0	0	0	0	0	0	0	0	0	0	0	0	1	0	0	0	0	0	0	0	0	0	0	0	0	0	0	2	0	0
Mannitol	OC[C@H]([C@H]([C@@H]([C@@H](CO)O)O)O)O	Drugs	0	0	0	0	0	0	0	0	0	0	0	0	0	0	0	0	0	0	0	0	0	0	0	0	0	0	0	0	0	0	0	0	0	0	0	0	0	0	0	0	0	0	0	0	0	0	0
Maprotiline	CNCCCC12C3C(=CC=CC=3)C(C3C1=CC=CC=3)CC2	Drugs	0	0	0	0	0	0	0	0	0	0	0	0	0	0	0	0	0	0	0	0	0	0	0	0	0	0	0	0	0	0	0	0	0	0	0	0	0	0	0	0	0	0	0	0	0	0	0
Maraviroc	CC1N(C2C[C@H]3N(CC[C@@H](C4C=CC=CC=4)NC(C4CCC(F)(F)CC4)=O)[C@H](CC3)C2)C(C(C)C)=NN=1	Drugs	0	0	1	0	0	0	0	0	0	0	0	0	0	0	0	0	0	0	0	0	0	0	0	0	0	0	0	0	0	0	0	0	0	0	0	0	0	0	0	0	0	0	0	0	0	0	0
Marimastat	CNC([C@H](C(C)(C)C)NC([C@@H]([C@@H](C(NO)=O)O)CC(C)C)=O)=O	Drugs	0	0	3	0	0	0	0	0	0	0	0	0	0	0	0	0	0	0	0	0	0	0	0	0	0	0	0	0	0	0	0	0	0	0	0	0	0	0	0	0	0	0	0	0	0	0	0
Masoprocol	C[C@@H]([C@H](CC1C=C(O)C(O)=CC=1)C)CC1C=C(O)C(O)=CC=1	Drugs	0	0	0	0	0	0	0	0	0	0	0	0	0	0	0	0	0	0	0	0	0	0	0	0	0	0	0	0	0	0	0	0	0	0	0	0	0	0	0	0	0	0	0	0	0	0	0
Mazindol	OC1(N2C(=NCC2)C2C1=CC=CC=2)C1C=CC(Cl)=CC=1	Drugs	0	0	0	0	2	0	0	1	0	0	0	0	0	0	0	0	0	0	0	0	0	0	0	0	0	0	0	0	0	0	0	0	0	0	0	0	0	0	0	0	0	0	0	0	0	0	0
Mebendazole	COC(NC1NC2C(=CC=C(C=2)C(C2C=CC=CC=2)=O)N=1)=O	Drugs	0	0	2	0	0	0	0	0	0	0	0	0	0	0	0	0	0	2	0	0	0	0	0	0	0	0	0	0	0	0	0	0	0	0	0	0	0	0	0	0	0	0	0	0	1	0	0
Mecamylamine	CNC1(C(C)(C)C2CC1CC2)C	Drugs	0	0	0	0	0	0	0	0	0	0	0	0	0	0	0	0	0	0	0	0	0	0	0	0	0	0	0	0	0	0	0	0	0	0	0	0	0	0	0	0	0	0	0	0	0	0	0
Mechlorethamine	CN(CCCl)CCCl	Drugs	0	0	0	0	0	0	0	0	0	0	0	0	0	0	0	0	0	0	0	0	0	0	0	0	0	0	0	0	0	0	0	0	0	0	0	0	0	0	0	0	0	0	0	0	0	0	0
Meclizine	CC1C=C(CN2CCN(C(C3C=CC(Cl)=CC=3)C3C=CC=CC=3)CC2)C=CC=1	Drugs	0	0	0	0	2	0	0	1	0	0	0	0	0	0	0	0	0	0	0	0	0	0	0	0	0	0	0	0	0	0	0	0	0	0	0	0	0	0	0	0	0	0	0	0	0	0	0
Meclofenamic acid	CC1C(Cl)=C(NC2C(C(O)=O)=CC=CC=2)C(Cl)=CC=1	Drugs	0	0	1	0	4	0	0	2	0	0	0	0	0	0	0	0	0	1	0	0	0	0	0	0	0	0	0	0	0	0	0	0	2	0	2	2	1	0	0	0	0	0	0	0	1	0	0
Medroxyprogesterone	CC([C@@]1([C@]2(C)[C@H]([C@H]3[C@H](CC2)[C@]2(C)C(=CC(CC2)=O)[C@@H](C)C3)CC1)O)=O	Drugs	0	1	2	0	0	0	0	0	0	0	0	0	0	0	0	0	0	0	0	0	0	0	0	0	0	0	0	0	0	0	0	0	0	0	0	0	0	0	0	0	0	0	0	0	0	0	0
Medrysone	CC([C@@H]1[C@]2(C)[C@H]([C@H]3[C@H]([C@H](C2)O)[C@]2(C)C(=CC(CC2)=O)[C@@H](C)C3)CC1)=O	Drugs	0	1	2	0	0	0	0	0	0	0	0	0	0	0	0	0	0	0	0	0	0	0	0	0	0	0	0	0	0	0	0	0	0	0	0	0	0	0	0	0	0	0	1	0	0	0	0
Mefenamic acid	CC1C(C)=C(NC2C(C(O)=O)=CC=CC=2)C=CC=1	Drugs	0	0	1	0	0	0	0	0	0	0	0	0	0	0	0	0	0	1	0	0	0	0	0	0	0	0	0	0	0	0	0	0	2	0	2	2	1	0	0	0	0	0	0	0	1	0	0
Mefloquine	OC(C1NCCCC1)C1C2C=CC=C(C(F)(F)F)C=2N=C(C(F)(F)F)C=1	Drugs	0	0	0	0	0	0	0	0	0	0	0	0	0	0	0	0	0	0	0	0	0	0	0	0	0	0	0	0	0	0	0	0	0	0	0	0	0	0	0	0	0	0	0	0	0	0	0
Megestrol	CC([C@@]1([C@]2(C)[C@H]([C@H]3[C@H](CC2)[C@]2(C)C(=CC(CC2)=O)C=C3)CC1)O)=O	Drugs	0	2	2	0	0	0	0	0	0	0	0	0	0	0	0	0	0	0	0	0	0	0	0	0	0	0	0	0	0	0	0	0	0	0	0	0	0	0	0	0	0	0	0	0	0	0	0
Meloxicam	CC1SC(NC(C2N(C)S(=O)(=O)C3C(=CC=CC=3)C=2O)=O)=NC=1	Drugs	0	1	1	0	0	0	0	0	0	0	0	0	0	0	0	0	0	0	2	1	1	0	0	0	0	0	0	0	0	0	0	0	0	0	0	0	0	0	0	0	0	0	0	0	0	0	0
Melphalan	N[C@H](C(O)=O)CC1C=CC(N(CCCl)CCCl)=CC=1	Drugs	0	0	1	0	0	0	0	0	0	0	0	0	0	0	0	0	0	0	0	0	0	0	0	0	0	0	0	0	0	0	0	0	0	0	0	0	0	0	0	0	0	0	0	0	1	0	0
Memantine	CC12CC3(CC(CC(C3)(C1)C)C2)N	Drugs	0	0	0	0	0	0	0	0	0	0	0	0	0	0	0	0	0	0	0	0	0	0	0	0	0	0	0	0	0	0	0	0	0	0	0	0	0	0	0	0	0	0	0	0	0	0	0
Menthol	CC([C@H]1[C@H](O)C[C@H](C)CC1)C	Drugs	0	0	0	0	0	0	0	0	0	0	0	0	0	0	0	0	0	0	0	0	0	0	0	0	0	0	0	0	0	0	0	0	0	0	0	0	0	0	0	0	0	0	1	0	0	0	0
Mepenzolate	C[N+]1(CC(OC(C(C2C=CC=CC=2)(C2C=CC=CC=2)O)=O)CCC1)C	Drugs	0	0	1	0	0	0	0	0	0	0	0	0	0	0	0	0	0	0	0	0	0	0	0	0	0	0	0	0	0	0	0	0	0	0	0	0	0	0	0	0	0	0	0	0	1	0	0
Meperidine	CCOC(C1(CCN(C)CC1)C1C=CC=CC=1)=O	Drugs	0	0	1	0	0	0	0	0	0	0	0	0	0	0	0	0	0	0	0	0	0	0	0	0	0	0	0	0	0	0	0	0	0	0	0	0	0	0	0	0	0	0	0	0	1	0	0
Mephentermine	CNC(CC1C=CC=CC=1)(C)C	Drugs	0	0	0	0	0	0	0	0	0	0	0	0	0	0	0	0	0	0	0	0	0	0	0	0	0	0	0	0	0	0	0	0	0	0	0	0	0	0	0	0	0	0	0	0	0	0	0
Mephenytoin	CCC1(C(=O)N(C)C(=O)N1)C1C=CC=CC=1	Drugs	0	0	2	0	0	0	0	0	0	0	0	0	0	1	1	0	0	0	0	0	0	0	0	0	0	0	0	0	0	0	0	0	0	0	0	0	0	0	0	0	0	0	0	0	0	0	0
Mepivacaine	CC1C(NC(C2N(C)CCCC2)=O)=C(C)C=CC=1	Drugs	0	0	1	0	0	0	0	0	0	0	0	0	0	0	0	0	0	0	0	0	0	0	0	0	0	0	0	0	0	0	0	0	0	0	0	0	0	0	0	0	0	0	0	0	0	0	0
Meprobamate	CCCC(COC(=O)N)(COC(=O)N)C	Drugs	0	0	2	0	0	0	0	0	0	0	0	0	0	0	0	0	0	0	0	0	0	0	0	0	0	0	0	0	0	0	0	0	0	0	0	0	0	0	0	0	0	0	0	0	2	0	0
Mepyramine	COC1C=CC(CN(C2N=CC=CC=2)CCN(C)C)=CC=1	Drugs	0	0	0	0	0	0	0	0	0	0	0	0	0	0	0	0	0	0	0	0	0	0	0	0	0	0	0	0	0	0	0	0	0	0	0	0	0	0	0	0	0	0	0	0	0	0	0
Mequitazine	C1C=C2SC3C(N(CC4C5CCN(CC5)C4)C2=CC=1)=CC=CC=3	Drugs	0	0	0	0	0	0	0	0	0	0	0	0	0	0	0	0	0	0	0	0	0	0	0	0	0	0	0	0	0	0	0	0	0	0	0	0	0	0	0	0	0	0	0	0	0	0	0
Mercaptopurine	S=c1c2c(nc[nH]2)[nH]cn1	Drugs
Meropenem	C[C@H]([C@@H]1[C@@H]2N(C(=C([C@@H]2C)S[C@H]2C[C@@H](C(N(C)C)=O)NC2)C(O)=O)C1=O)O	Drugs	0	1	3	0	0	0	0	0	0	0	0	1	0	0	0	0	0	0	0	0	0	0	0	1	0	0	0	0	0	0	0	1	0	0	0	0	0	0	0	0	0	0	0	0	1	0	0
Mesalazine	NC1C=C(C(O)=O)C(O)=CC=1	Drugs	0	0	1	0	0	0	0	0	0	0	0	0	0	0	0	0	0	1	0	0	0	0	0	0	0	0	0	0	0	0	0	0	2	0	2	2	1	0	0	0	0	0	0	0	1	0	0
Mesoridazine	CN1C(CCN2C3C(=CC=C(C=3)S(=O)C)SC3C2=CC=CC=3)CCCC1	Drugs	0	0	0	0	0	0	0	0	0	0	0	0	0	0	0	0	0	0	1	0	0	0	0	0	0	0	0	0	0	0	0	0	0	0	0	0	0	0	0	0	0	0	0	0	0	0	0
Mestranol	C#C[C@]1([C@]2(C)[C@H]([C@H]3[C@H](CC2)C2C(=CC(=CC=2)OC)CC3)CC1)O	Drugs	0	0	0	0	0	0	0	0	0	0	0	0	0	0	0	0	0	0	0	0	0	0	0	0	0	0	0	0	0	0	0	0	0	0	0	0	0	0	0	0	0	0	0	0	0	0	0
Metaraminol	C[C@@H]([C@@H](C1C=C(O)C=CC=1)O)N	Drugs	0	0	0	0	0	0	0	0	0	0	0	0	0	0	0	0	0	0	0	0	0	0	0	0	0	0	0	0	0	0	0	0	0	0	0	0	0	0	0	0	0	0	0	0	0	0	0
Metaxalone	CC1C=C(OCC2OC(=O)NC2)C=C(C)C=1	Drugs	0	0	1	0	0	0	0	0	0	0	0	0	0	0	0	0	0	0	0	0	0	0	0	0	0	0	0	0	0	0	0	0	0	0	0	0	0	0	0	0	0	0	0	0	1	0	0
Metformin	CN(C(NC(N)=N)=N)C	Drugs	0	0	0	0	0	0	0	0	0	0	0	0	0	0	0	0	0	0	0	0	0	0	0	0	0	0	0	0	0	0	0	0	0	0	0	0	0	0	0	0	0	0	0	0	0	0	0
Methacholine	CC(OC(C[N+](C)(C)C)C)=O	Drugs	0	0	1	0	0	0	0	0	0	0	0	0	0	0	0	0	0	0	0	0	0	0	0	0	0	0	0	0	0	0	0	0	0	0	0	0	0	0	0	0	0	0	0	0	1	0	0
Methacycline	C=C1[C@@H]2C(=C([C@]3([C@@H]([C@H]2O)[C@H](N(C)C)C(=O)C(C(=O)N)C3=O)O)O)C(=O)C2C1=CC=CC=2O	Drugs	0	2	4	0	0	0	0	0	0	0	0	0	0	0	0	0	0	1	0	0	0	0	0	0	0	0	0	0	0	0	0	0	0	0	0	0	0	0	0	0	0	0	1	0	0	0	0
Methadone	CCC(C(C1C=CC=CC=1)(C1C=CC=CC=1)CC(N(C)C)C)=O	Drugs	0	0	1	0	0	0	0	0	0	0	0	0	0	0	0	0	0	0	0	0	0	0	0	0	0	0	0	0	0	0	0	0	0	0	0	0	0	0	0	0	0	0	0	0	0	0	0
Methadyl Acetate	CCC(C(C1C=CC=CC=1)(C1C=CC=CC=1)CC(N(C)C)C)OC(=O)C	Drugs	0	0	1	0	0	0	0	0	0	0	0	0	0	0	0	0	0	0	0	0	0	0	0	0	0	0	0	0	0	0	0	0	0	0	0	0	0	0	0	0	0	0	0	0	1	0	0
Methamphetamine	CN[C@H](CC1C=CC=CC=1)C	Drugs	0	0	0	0	0	0	0	0	0	0	0	0	0	0	0	0	0	0	0	0	0	0	0	0	0	0	0	0	0	0	0	0	0	0	0	0	0	0	0	0	0	0	0	0	0	0	0
Methantheline	CC[N+](CCOC(C1C2C(=CC=CC=2)OC2C1=CC=CC=2)=O)(CC)C	Drugs	0	0	1	0	0	0	0	0	0	0	0	0	0	0	0	0	0	0	0	0	0	0	0	0	0	0	0	0	0	0	0	0	0	0	0	0	0	0	0	0	0	0	0	0	1	0	0
Metharbital	CCC1(C(=O)N(C)C(=O)NC1=O)CC	Drugs	0	0	3	0	0	0	0	0	0	0	0	0	2	0	0	0	0	0	0	0	0	0	0	0	0	0	0	0	0	0	0	0	0	0	0	0	0	0	0	0	0	0	0	0	0	0	0
Methazolamide	CC(/N=C1/N(C)N[C](S(=O)(=O)N)S/1)=O	Drugs	0	0	1	0	0	0	0	0	0	0	0	0	0	0	0	0	0	0	2	0	1	0	0	0	0	0	0	0	0	0	0	0	0	0	0	0	0	0	0	0	0	0	0	0	0	0	0
Methdilazine	CN1CC(CN2C3C(=CC=CC=3)SC3C2=CC=CC=3)CC1	Drugs	0	0	0	0	0	0	0	0	0	0	0	0	0	0	0	0	0	0	0	0	0	0	0	0	0	0	0	0	0	0	0	0	0	0	0	0	0	0	0	0	0	0	0	0	0	0	0
Methimazole	C[n]1c(=S)[nH]cc1	Drugs	0	0	0	0	0	0	0	0	0	0	0	0	0	0	0	0	0	0	0	0	0	0	0	0	0	0	0	0	0	0	0	0	0	0	0	0	0	0	0	0	0	0	0	0	0	0	0
Methocarbamol	COC1C(OCC(COC(=O)N)O)=CC=CC=1	Drugs	0	0	1	0	0	0	0	0	0	0	0	0	0	0	0	0	0	0	0	0	0	0	0	0	0	0	0	0	0	0	0	0	0	0	0	0	0	0	0	0	0	0	0	0	1	0	0
Methohexital	C=CCC1(C(=O)N(C)C(=O)NC1=O)C(C#CCC)C	Drugs	0	1	3	0	0	0	0	0	0	0	0	0	2	0	0	0	0	0	0	0	0	0	0	0	0	0	0	0	0	0	0	0	0	0	0	0	0	0	0	0	0	0	0	0	0	0	0
Methotrexate	CN(C1C=CC(C(N[C@H](C(O)=O)CCC(O)=O)=O)=CC=1)CC1N=C2C(N=C(N=C2N)N)=NC=1	Drugs	0	0	3	0	0	0	0	0	0	0	0	0	0	0	0	0	0	1	0	0	0	0	0	0	0	0	1	0	0	0	0	0	0	0	0	0	0	0	0	0	0	0	0	0	2	0	0
Methotrimeprazine	COC1C=C2N(C3C(SC2=CC=1)=CC=CC=3)C[C@@H](CN(C)C)C	Drugs	0	0	0	0	0	0	0	0	0	0	0	0	0	0	0	0	0	0	0	0	0	0	0	0	0	0	0	0	0	0	0	0	0	0	0	0	0	0	0	0	0	0	0	0	0	0	0
Methoxamine	COC1C=C(C(C(N)C)O)C(OC)=CC=1	Drugs	0	0	0	0	0	0	0	0	0	0	0	0	0	0	0	0	0	0	0	0	0	0	0	0	0	0	0	0	0	0	0	0	0	0	0	0	0	0	0	0	0	0	0	0	0	0	0
Methoxsalen	COc1c2c(ccc(o2)=O)cc2c1occ2	Drugs	0	0	0	0	0	0	0	0	0	0	0	0	0	0	0	0	0	0	0	0	0	0	0	0	0	0	0	0	0	0	0	0	0	0	0	0	0	0	0	0	0	0	0	0	0	0	0
Methoxyflurane	COC(C(Cl)Cl)(F)F	Drugs	0	0	0	0	0	0	0	0	0	0	0	0	0	0	0	0	0	0	0	0	0	0	0	0	0	0	0	0	0	0	0	0	0	0	0	0	0	0	0	0	0	0	0	0	0	0	0
Methsuximide	CN1C(=O)C(C2C=CC=CC=2)(C)CC1=O	Drugs	0	0	2	0	0	0	0	0	0	0	0	0	0	0	0	0	0	0	0	0	0	0	0	0	0	0	0	0	0	0	0	0	0	0	0	0	0	0	0	0	0	0	0	0	0	0	0
Methyclothiazide	CN1S(=O)(=O)C2C(=CC(=C(C=2)S(=O)(=O)N)Cl)NC1CCl	Drugs	0	0	0	0	2	0	0	1	0	0	0	0	0	0	0	0	0	0	4	2	2	0	0	0	0	0	0	0	0	0	0	0	0	0	0	0	0	0	0	0	0	0	0	0	0	0	0
Methyl aminolevulinate	COC(CCC(CN)=O)=O	Drugs	0	0	2	0	0	0	0	0	0	0	0	0	0	0	0	0	0	0	0	0	0	0	0	0	0	0	0	0	0	0	0	0	0	0	0	0	0	0	0	0	0	0	0	0	1	0	0
Methyldopa	C[C@@](C(O)=O)(CC1C=C(O)C(O)=CC=1)N	Drugs	0	0	1	0	0	0	0	0	0	0	0	0	0	0	0	0	0	0	0	0	0	0	0	0	0	0	0	0	0	0	0	0	0	0	0	0	0	0	0	0	0	0	0	0	1	0	0
Methylergonovine	CC[C@H](NC([C@H]1CN(C)[C@H]2C(C3=C4C(NC=C4C2)=CC=C3)=C1)=O)CO	Drugs	0	1	1	0	0	0	0	0	0	0	0	0	0	0	0	0	0	0	0	0	0	0	0	0	0	0	0	0	0	0	0	0	0	0	0	0	0	0	0	0	0	0	0	0	0	0	0
Methylnaltrexone	C[N+]1([C@H]2[C@@]3(CCC([C@@H]4OC5C(=CC=C(C2)C=5[C@]34CC1)O)=O)O)CC1CC1	Drugs	0	0	1	0	0	0	0	0	0	0	0	0	0	0	0	0	0	0	0	0	0	0	0	0	0	0	0	0	0	0	0	0	0	0	0	0	0	0	0	0	0	0	2	0	0	0	0
Methylphenidate	COC(C(C1NCCCC1)C1C=CC=CC=1)=O	Drugs	0	0	1	0	0	0	0	0	0	0	0	0	0	0	0	0	0	0	0	0	0	0	0	0	0	0	0	0	0	0	0	0	0	0	0	0	0	0	0	0	0	0	0	0	1	0	0
Methylphenobarbital	CCC1(C(=O)N(C)C(=O)NC1=O)C1C=CC=CC=1	Drugs	0	0	3	0	0	0	0	0	0	0	0	0	2	0	0	0	0	0	0	0	0	0	0	0	0	0	0	0	0	0	0	0	0	0	0	0	0	0	0	0	0	0	0	0	0	0	0
Methylprednisolone	C[C@@H]1C2[C@@](C=CC(C=2)=O)(C)[C@@H]2[C@H]([C@H]3[C@@](C[C@@H]2O)(C)[C@](C(CO)=O)(O)CC3)C1	Drugs	0	2	2	0	0	0	0	0	0	0	0	0	0	0	0	0	0	0	0	0	0	0	0	0	0	0	0	0	0	0	0	0	0	0	0	0	0	0	0	0	0	0	1	0	0	0	0
Methylscopolamine	[Br-].C[N+]1([C@@H]2C3C([C@@H]1CC(C2)OC([C@@H](C1C=CC=CC=1)CO)=O)O3)C	Drugs	0	0	1	0	0	0	0	0	0	0	0	0	0	0	0	0	0	0	0	0	0	0	0	0	0	0	0	0	0	0	0	0	0	0	0	0	0	0	0	0	0	0	0	0	1	0	0
Methyltestosterone	C[C@]1([C@]2(C)[C@H]([C@H]3[C@H](CC2)[C@]2(C)C(=CC(CC2)=O)CC3)CC1)O	Drugs	0	1	1	0	0	0	0	0	0	0	0	0	0	0	0	0	0	0	0	0	0	0	0	0	0	0	0	0	0	0	0	0	0	0	0	0	0	0	0	0	0	0	0	0	0	0	0
Methyprylon	CCC1(C(=O)C(C)CNC1=O)CC	Drugs	0	0	2	0	0	0	0	0	0	0	0	0	0	0	0	0	0	0	0	0	0	0	0	0	0	0	0	0	0	0	0	0	0	0	0	0	0	0	0	0	0	0	0	0	0	0	0
Methysergide	CCC(NC([C@H]1CN(C)[C@H]2C(C3C4C(C2)=CN(C)C=4C=CC=3)=C1)=O)CO	Drugs	0	1	1	0	0	0	0	0	0	0	0	0	0	0	0	0	0	0	0	0	0	0	0	0	0	0	0	0	0	0	0	0	0	0	0	0	0	0	0	0	0	0	0	0	0	0	0
Meticillin	COC1C(C(N[C@H]2[C@H]3SC([C@H](C(O)=O)N3C2=O)(C)C)=O)=C(OC)C=CC=1	Drugs	0	0	3	0	0	0	0	0	0	0	0	1	0	0	0	0	0	1	0	0	0	0	0	0	0	0	0	0	0	1	0	1	0	0	0	0	0	0	0	0	0	0	0	0	1	0	0
Metipranolol	CC(OC1C(C)=C(C)C(OCC(CNC(C)C)O)=CC=1C)=O	Drugs	0	0	1	0	0	0	0	0	0	0	0	0	0	0	0	0	0	0	0	0	0	0	0	0	0	0	0	0	0	0	0	0	0	0	0	0	0	0	0	0	0	0	0	0	1	0	0
Metixene	CN1CC(CC2C3C(=CC=CC=3)SC3C2=CC=CC=3)CCC1	Drugs	0	0	0	0	0	0	0	0	0	0	0	0	0	0	0	0	0	0	0	0	0	0	0	0	0	0	0	0	0	0	0	0	0	0	0	0	0	0	0	0	0	0	0	0	0	0	0
Metoclopramide	CCN(CCNC(C1C(OC)=CC(N)=C(Cl)C=1)=O)CC	Drugs	0	0	1	0	2	0	0	1	0	0	0	0	0	0	0	0	0	1	0	0	0	0	0	0	0	0	0	0	0	0	0	0	0	0	0	0	0	0	0	0	0	0	0	0	0	0	0
Metocurine	COC1C2OC3C(OC)=CC4CC[N+]([C@@H](CC5C=CC(OC6C7[C@H]([N+](CCC=7C=C(OC)C=6OC)(C)C)CC(C=2)=CC=1)=CC=5)C=4C=3)(C)C	Drugs	0	0	0	0	0	0	0	0	0	0	0	0	0	0	0	0	0	0	0	0	0	0	0	0	0	0	0	0	0	0	0	0	0	0	0	0	0	0	0	0	0	0	0	0	0	0	0
Metocurine Iodide	[I-].[I-].COC1C2OC3C(OC)=CC4CC[N+]([C@@H](CC5C=CC(OC6C7[C@H]([N+](CCC=7C=C(OC)C=6OC)(C)C)CC(C=2)=CC=1)=CC=5)C=4C=3)(C)C	Drugs	0	0	0	0	0	0	0	0	0	0	0	0	0	0	0	0	0	0	0	0	0	0	0	0	0	0	0	0	0	0	0	0	0	0	0	0	0	0	0	0	0	0	0	0	0	0	0
Metolazone	CC1C(N2C(C)NC3C(=CC(=C(C=3)Cl)S(=O)(=O)N)C2=O)=CC=CC=1	Drugs	0	0	1	0	2	0	0	1	0	0	0	0	0	0	0	0	0	1	2	1	1	0	0	0	0	0	0	0	0	0	0	0	0	0	0	0	0	0	0	0	0	0	0	0	0	0	0
Metoprolol	COCCC1C=CC(OCC(CNC(C)C)O)=CC=1	Drugs	0	0	0	0	0	0	0	0	0	0	0	0	0	0	0	0	0	0	0	0	0	0	0	0	0	0	0	0	0	0	0	0	0	0	0	0	0	0	0	0	0	0	0	0	0	0	0
Metrizamide	CC(NC1C(I)=C(N(C(=O)C)C)C(I)=C(C(N[C@@H]2[C@@H](O)[C@H](O)[C@@H](CO)OC2O)=O)C=1I)=O	Drugs	0	0	3	0	0	0	0	0	0	0	0	0	0	0	0	0	0	1	0	0	0	0	0	0	0	0	0	0	0	0	0	0	0	0	0	0	0	0	0	0	0	0	0	1	0	0	0
Metronidazole	CC1N(CCO)C([N+]([O-])=O)=CN=1	Drugs	0	0	0	0	0	0	0	0	0	0	1	0	0	0	0	0	0	0	0	0	0	0	0	0	0	0	0	0	0	0	0	0	0	0	0	0	0	0	0	0	0	0	0	0	0	0	0
Metyrapone	CC(C1C=NC=CC=1)(C(C1C=NC=CC=1)=O)C	Drugs	0	0	1	0	0	0	0	0	0	0	0	0	0	0	0	0	0	0	0	0	0	0	0	0	0	0	0	0	0	0	0	0	0	0	0	0	0	0	0	0	0	0	0	0	0	0	0
Metyrosine	C[C@@](C(O)=O)(CC1C=CC(O)=CC=1)N	Drugs	0	0	1	0	0	0	0	0	0	0	0	0	0	0	0	0	0	0	0	0	0	0	0	0	0	0	0	0	0	0	0	0	0	0	0	0	0	0	0	0	0	0	0	0	1	0	0
Mexiletine	CC1C(OCC(N)C)=C(C)C=CC=1	Drugs	0	0	0	0	0	0	0	0	0	0	0	0	0	0	0	0	0	0	0	0	0	0	0	0	0	0	0	0	0	0	0	0	0	0	0	0	0	0	0	0	0	0	0	0	0	0	0
Mezlocillin	CC1([C@H](C(O)=O)N2[C@@H]([C@@H](C2=O)NC([C@@H](C2C=CC=CC=2)NC(N2C(=O)N(S(=O)(=O)C)CC2)=O)=O)S1)C	Drugs	0	0	5	0	0	0	0	0	0	0	0	1	0	0	1	0	0	0	2	0	1	0	0	0	0	0	0	0	0	1	0	1	0	0	0	0	0	0	0	0	0	0	0	0	1	0	0
Mianserin	CN1CC2N(C3C(CC4C2=CC=CC=4)=CC=CC=3)CC1	Drugs	0	0	0	0	0	0	0	0	0	0	0	0	0	0	0	0	0	0	0	0	0	0	0	0	0	0	0	0	0	0	0	0	0	0	0	0	0	0	0	0	0	0	0	0	0	0	0
Micafungin	CCCCCOC1C=CC(C2ON=C(C3C=CC(C(N[C@@H]4C(=O)N[C@@H]([C@H](O)C)C(=O)N5[C@@H](C[C@H](C5)O)C(=O)N[C@@H]([C@@H]([C@H](C5C=C(OS(O)(=O)=O)C(O)=CC=5)O)O)C(=O)N[C@@H]([C@@H](CC(=O)N)O)C(=O)N5[C@@H]([C@H]([C@H](C5)C)O)C(=O)N[C@H](O)[C@H](O)C4)=O)=CC=3)C=2)=CC=1	Drugs	0	0	8	0	0	0	0	0	0	0	0	0	0	0	0	0	0	1	2	0	1	0	0	0	0	0	0	0	0	0	0	0	0	0	0	0	0	0	0	0	0	0	0	0	0	0	0
Miconazole	ClC1C=C(Cl)C(COC(C2C(Cl)=CC(Cl)=CC=2)CN2C=NC=C2)=CC=1	Drugs	0	0	0	0	8	0	0	4	0	0	0	0	0	0	0	0	0	0	0	0	0	0	0	0	0	0	0	0	0	0	0	0	0	0	0	0	0	0	0	0	0	0	0	0	0	0	0
Midazolam	CC1N2C3C(C(=NCC2=CN=1)C1C(F)=CC=CC=1)=CC(Cl)=CC=3	Drugs	0	0	0	0	2	0	0	1	0	0	0	0	0	0	0	0	0	0	0	0	0	0	0	0	0	0	0	0	0	0	0	0	0	0	0	0	0	0	0	0	0	0	0	0	0	0	0
Midodrine	COC1C=C(C(CNC(CN)=O)O)C(OC)=CC=1	Drugs	0	0	1	0	0	0	0	0	0	0	0	0	0	0	0	0	0	0	0	0	0	0	0	0	0	0	0	0	0	0	0	0	0	0	0	0	0	0	0	0	0	0	0	0	0	0	0
Mifepristone	CC#C[C@]1([C@]2(C)[C@H]([C@H]3C([C@H](C2)C2C=CC(N(C)C)=CC=2)=C2C(=CC(CC2)=O)CC3)CC1)O	Drugs	0	2	1	0	0	0	0	0	0	0	0	0	0	0	0	0	0	0	0	0	0	0	0	0	0	0	0	0	0	0	0	0	0	0	0	0	0	0	0	0	0	0	0	0	0	0	0
Miglitol	OCCN1[C@H](CO)[C@@H](O)[C@H](O)[C@@H](O)C1	Drugs	0	0	0	0	0	0	0	0	0	0	0	0	0	0	0	0	0	0	0	0	0	0	0	0	0	0	0	0	0	0	0	0	0	0	0	0	0	0	0	0	0	0	0	0	0	0	0
Miglustat	CCCCN1[C@H](CO)[C@@H](O)[C@H](O)[C@@H](O)C1	Drugs	0	0	0	0	0	0	0	0	0	0	0	0	0	0	0	0	0	0	0	0	0	0	0	0	0	0	0	0	0	0	0	0	0	0	0	0	0	0	0	0	0	0	0	0	0	0	0
Milnacipran	CCN(C([C@]1([C@@H](CN)C1)C1C=CC=CC=1)=O)CC	Drugs	0	0	1	0	0	0	0	0	0	0	0	0	0	0	0	0	0	0	0	0	0	0	0	0	0	0	0	0	0	0	0	0	0	0	0	0	0	0	0	0	0	0	0	0	0	0	0
Milrinone	Cc1c(C2C=CN=CC=2)cc(C#N)c(=O)[nH]1	Drugs	0	0	0	0	0	0	0	0	0	0	0	0	0	0	0	0	0	0	0	0	0	0	0	0	0	0	0	0	0	0	0	0	0	0	0	0	0	0	0	0	0	0	0	0	0	0	0
Mimosine	N[C@H](C(O)=O)C[n]1cc(O)c(=O)cc1	Drugs	0	0	1	0	0	0	0	0	0	0	0	0	0	0	0	0	0	0	0	0	0	0	0	0	0	0	0	0	0	0	0	0	0	0	0	0	0	0	0	0	0	0	0	0	1	0	0
Minaprine	CC1C(NCCN2CCOCC2)=NN=C(C2C=CC=CC=2)C=1	Drugs	0	0	0	0	0	0	0	0	0	0	0	0	0	0	0	0	0	0	0	0	0	0	0	0	0	0	0	0	0	0	0	0	0	0	0	0	0	0	0	0	0	0	0	0	0	0	0
Minocycline	CN(C1C2C[C@@H]3C(C(=O)C=2C(O)=CC=1)=C(O)[C@@]1(O)[C@H]([C@@H](C(=C(C1=O)C(=O)N)O)N(C)C)C3)C	Drugs	0	2	3	0	0	0	0	0	0	0	0	0	0	0	0	0	0	1	0	0	0	0	0	0	0	0	0	0	0	0	0	0	0	0	0	0	0	0	0	0	0	0	0	0	0	0	0
Minoxidil	NC1[N+]([O-])=C(N)N=C(N2CCCCC2)C=1	Drugs	0	0	0	0	0	0	0	0	0	0	0	0	0	0	0	0	0	0	0	0	0	0	0	0	0	0	0	0	0	0	0	0	0	0	0	0	0	0	0	0	0	0	0	0	0	0	0
Mirabegron	NC1SC=C(CC(NC2C=CC(CCNC[C@@H](C3C=CC=CC=3)O)=CC=2)=O)N=1	Drugs	0	0	1	0	0	0	0	0	0	0	0	0	0	0	0	0	0	0	0	0	0	0	0	0	0	0	0	0	0	0	0	0	0	0	0	0	0	0	0	0	0	0	0	0	0	0	0
Mirtazapine	CN1CC2N(C3C(CC4C2=CC=CC=4)=CC=CN=3)CC1	Drugs	0	0	0	0	0	0	0	0	0	0	0	0	0	0	0	0	0	0	0	0	0	0	0	0	0	0	0	0	0	0	0	0	0	0	0	0	0	0	0	0	0	0	0	0	0	0	0
Misoprostol	CCCCC(C/C=C/[C@@H]1[C@@H](CCCCCCC(OC)=O)C(=O)C[C@H]1O)(O)C	Drugs	0	1	2	0	0	0	0	0	0	0	0	0	0	0	0	0	0	0	0	0	0	0	0	0	0	0	0	0	0	0	0	0	0	0	0	0	0	0	0	0	0	0	0	0	1	0	0
Mitiglinide	O=C(C(CC1C=CC=CC=1)CC(N1CC2C(CCCC2)C1)=O)O	Drugs	0	0	2	0	0	0	0	0	0	0	0	0	0	0	0	0	0	0	0	0	0	0	0	0	0	0	0	0	0	0	0	0	0	0	0	0	0	0	0	0	0	0	0	0	1	0	0
Mitomycin	CO[C@@]12[C@H](COC(=O)N)C3C(C(=C(C(=O)C=3N1C[C@H]1[C@@H]2N1)C)N)=O	Drugs	0	2	3	0	0	0	0	0	0	0	0	0	0	0	0	0	0	0	0	0	0	0	0	0	0	0	0	0	0	0	0	0	0	0	0	0	0	0	0	0	0	0	0	0	1	0	0
Mitotane	ClC1C=CC(C(C(Cl)Cl)C2C(Cl)=CC=CC=2)=CC=1	Drugs	0	0	0	0	4	0	0	2	0	0	0	0	0	0	0	0	0	0	0	0	0	0	0	0	0	0	0	0	0	0	0	0	0	0	0	0	0	0	0	0	0	0	0	0	0	0	0
Mitoxantrone	O=C1C2C(=C(C=CC=2NCCNCCO)NCCNCCO)C(=O)C2C1=C(C=CC=2O)O	Drugs	0	0	2	0	0	0	0	0	0	0	0	0	0	0	0	0	0	4	0	0	0	0	0	0	0	0	0	0	0	0	0	0	0	0	0	0	0	0	0	0	0	0	0	0	0	0	0
Mivacurium	COC1C(OC)=CC2[C@H]([N+](CCC=2C=1)(CCCOC(CC/C=C/CCC(OCCC[N+]1([C@H](CC2C=C(OC)C(OC)=C(OC)C=2)C2C(=CC(=C(C=2)OC)OC)CC1)C)=O)=O)C)CC1C=C(OC)C(OC)=C(OC)C=1	Drugs	0	1	2	0	0	0	0	0	0	0	0	0	0	0	0	0	0	0	0	0	0	0	0	0	0	0	0	0	0	0	0	0	0	0	0	0	0	0	0	0	0	0	0	0	2	0	0
Moclobemide	O=C(C1C=CC(Cl)=CC=1)NCCN1CCOCC1	Drugs	0	0	1	0	2	0	0	1	0	0	0	0	0	0	0	0	0	1	0	0	0	0	0	0	0	0	0	0	0	0	0	0	0	0	0	0	0	0	0	0	0	0	0	0	0	0	0
Modafinil	NC(CS(C(C1C=CC=CC=1)C1C=CC=CC=1)=O)=O	Drugs	0	0	1	0	0	0	0	0	0	0	0	0	0	0	0	0	0	0	1	0	0	0	0	0	0	0	0	0	0	0	0	0	0	0	0	0	0	0	0	0	0	0	0	0	0	0	0
Moexipril	CCOC([C@@H](N[C@H](C(N1[C@H](C(O)=O)CC2C(=CC(=C(C=2)OC)OC)C1)=O)C)CCC1C=CC=CC=1)=O	Drugs	0	0	3	0	0	0	0	0	0	0	0	0	0	0	0	0	0	0	0	0	0	0	0	0	0	0	0	0	0	0	0	0	0	0	0	0	0	0	0	0	0	0	0	0	2	0	0
Molindone	CCC1C2C(C(CCC=2NC=1C)CN1CCOCC1)=O	Drugs	0	0	1	0	0	0	0	0	0	0	0	0	0	0	0	0	0	0	0	0	0	0	0	0	0	0	0	0	0	0	0	0	0	0	0	0	0	0	0	0	0	0	0	0	0	0	0
Mometasone	C[C@H]1[C@@](C(CCl)=O)(O)[C@]2(C)[C@H]([C@H]3[C@@]([C@H](C2)O)(Cl)[C@]2(C)C(=CC(C=C2)=O)CC3)C1	Drugs	0	2	2	0	0	0	0	0	0	0	0	0	0	0	0	0	0	0	0	0	0	0	0	0	0	0	0	0	0	0	0	0	0	0	0	0	0	0	0	0	0	0	1	0	0	0	0
Monobenzone	OC1C=CC(OCC2C=CC=CC=2)=CC=1	Drugs	0	0	0	0	0	0	0	0	0	0	0	0	0	0	0	0	0	0	0	0	0	0	0	0	0	0	0	0	0	0	0	0	0	0	0	0	0	0	0	0	0	0	0	0	0	0	0
Montelukast	CC(C1C(CC[C@H](C2C=C(/C=C/C3N=C4C(C=CC(=C4)Cl)=CC=3)C=CC=2)SCC2(CC2)CC(O)=O)=CC=CC=1)(O)C	Drugs	0	1	1	0	2	0	0	1	0	0	0	0	0	0	0	0	0	0	0	0	0	0	0	0	0	0	0	0	0	0	0	0	0	0	0	0	0	0	0	0	0	0	0	0	1	0	0
Moricizine	CCOC(NC1C=C2N(C3C(SC2=CC=1)=CC=CC=3)C(CCN1CCOCC1)=O)=O	Drugs	0	0	2	0	0	0	0	0	0	0	0	0	0	0	0	0	0	0	0	0	0	0	0	0	0	0	0	0	0	0	0	0	0	0	0	0	0	0	0	0	0	0	0	0	1	0	0
Morphine	CN1[C@H]2[C@@H]3C=C[C@@H]([C@@H]4OC5C(=CC=C(C2)C=5[C@]34CC1)O)O	Drugs	0	1	0	0	0	0	0	0	0	0	0	0	0	0	0	0	0	0	0	0	0	0	0	0	0	0	0	0	0	0	0	0	0	0	0	0	0	0	0	0	0	0	0	0	0	0	0
Moxifloxacin	COc1c2c(c(c(c[n]2C2CC2)C(O)=O)=O)cc(F)c1N1C[C@@H]2[C@@H](CCCN2)C1	Drugs	0	0	1	0	0	0	0	0	0	0	0	0	0	0	0	0	0	0	0	0	0	0	0	0	0	0	0	0	0	0	0	0	2	0	2	2	2	0	0	0	0	0	0	0	1	0	0
Mupirocin	C/C(/C[C@H]1[C@H](O)[C@H](O)[C@@H](C[C@H]2[C@H]([C@H]([C@@H](O)C)C)O2)CO1)=C\C(OCCCCCCCCC(O)=O)=O	Drugs	0	1	2	0	0	0	0	0	0	0	0	0	0	0	0	0	0	0	0	0	0	0	0	1	0	0	0	0	0	0	0	0	0	0	0	0	0	0	0	0	0	0	0	1	2	0	0
Mycophenolate mofetil	COC1C(C/C=C(/CCC(OCCN2CCOCC2)=O)\C)=C(O)C2C(OCC=2C=1C)=O	Drugs	0	1	2	0	0	0	0	0	0	0	0	0	0	0	0	0	0	1	0	0	0	0	0	0	0	0	0	0	0	0	0	0	2	0	2	2	1	0	0	0	0	0	0	0	2	0	0
Mycophenolic acid	COC1C(C/C=C(/CCC(O)=O)\C)=C(O)C2C(OCC=2C=1C)=O	Drugs	0	1	2	0	0	0	0	0	0	0	0	0	0	0	0	0	0	1	0	0	0	0	0	0	0	0	0	0	0	0	0	0	2	0	2	2	1	0	0	0	0	0	0	0	2	0	0
Nabilone	CCCCCCC(C1C=C2OC([C@H]3[C@H](C2=C(O)C=1)CC(=O)CC3)(C)C)(C)C	Drugs	0	0	1	0	0	0	0	0	0	0	0	0	0	0	0	0	0	0	0	0	0	0	0	0	0	0	0	0	0	0	0	0	0	0	0	0	0	0	0	0	0	0	0	0	0	0	0
Nabumetone	COC1C=C2C(C=C(C=C2)CCC(=O)C)=CC=1	Drugs	0	0	1	0	0	0	0	0	0	0	0	0	0	0	0	0	0	0	0	0	0	0	0	0	0	0	0	0	0	0	0	0	0	0	0	0	0	0	0	0	0	0	0	0	0	0	0
Nadolol	CC(NCC(COC1C2C[C@@H]([C@@H](CC=2C=CC=1)O)O)O)(C)C	Drugs	0	0	0	0	0	0	0	0	0	0	0	0	0	0	0	0	0	0	0	0	0	0	0	0	0	0	0	0	0	0	0	0	0	0	0	0	0	0	0	0	0	0	0	0	0	0	0
Nafarelin	CC(CC(C(NC(C(N1C(C(NCC(=O)N)=O)CCC1)=O)CCCNC(N)=N)=O)NC(C(NC(C(NC(C(NC(C(NC(C(NC(C1NC(=O)CC1)=O)CC1N=CNC=1)=O)CC1C2C(=CC=CC=2)NC=1)=O)CO)=O)CC1C=CC(O)=CC=1)=O)CC1C=C2C(C=CC=C2)=CC=1)=O)C	Drugs	0	0	11	0	0	0	0	0	0	0	0	0	0	0	0	0	0	0	0	0	0	0	0	0	0	0	0	0	0	0	0	0	0	0	0	0	0	0	0	0	0	0	0	0	0	0	0
Nafcillin	CCOC1C(C(N[C@H]2[C@H]3SC([C@H](C(O)=O)N3C2=O)(C)C)=O)=C2C(C=CC=C2)=CC=1	Drugs	0	0	3	0	0	0	0	0	0	0	0	1	0	0	0	0	0	1	0	0	0	0	0	0	0	0	0	0	0	1	0	1	0	0	0	0	0	0	0	0	0	0	0	0	1	0	0
Naftifine	CN(CC1C2C(=CC=CC=2)C=CC=1)CC=CC1C=CC=CC=1	Drugs	0	1	0	0	0	0	0	0	0	0	0	0	0	0	0	0	0	0	0	0	0	0	0	0	0	0	0	0	0	0	0	0	0	0	0	0	0	0	0	0	0	0	0	0	0	0	0
Nalbuphine	OC1C2O[C@@H]3[C@]45[C@@]([C@H](N(CC4)CC4CCC4)CC(C=25)=CC=1)(O)CC[C@@H]3O	Drugs	0	0	0	0	0	0	0	0	0	0	0	0	0	0	0	0	0	0	0	0	0	0	0	0	0	0	0	0	0	0	0	0	0	0	0	0	0	0	0	0	0	0	3	0	0	0	0
Nalidixic Acid	CC[n]1c2c(ccc(n2)C)c(=O)c(C(O)=O)c1	Drugs
Naloxone	C=CCN1[C@H]2[C@@]3(CCC([C@@H]4OC5C(=CC=C(C2)C=5[C@]34CC1)O)=O)O	Drugs	0	1	1	0	0	0	0	0	0	0	0	0	0	0	0	0	0	0	0	0	0	0	0	0	0	0	0	0	0	0	0	0	0	0	0	0	0	0	0	0	0	0	2	0	0	0	0
Naltrexone	O=C1[C@@H]2OC3=C4[C@]52CCN(CC2CC2)[C@H](CC4=CC=C3O)[C@]5(O)CC1	Drugs	0	0	1	0	0	0	0	0	0	0	0	0	0	0	0	0	0	0	0	0	0	0	0	0	0	0	0	0	0	0	0	0	0	0	0	0	0	0	0	0	0	0	2	0	0	0	0
Nandrolone decanoate	CCCCCCCCCC(O[C@@H]1[C@]2(C)[C@H]([C@H]3[C@H](CC2)[C@@H]2C(=CC(CC2)=O)CC3)CC1)=O	Drugs	0	1	2	0	0	0	0	0	0	0	0	0	0	0	0	0	0	0	0	0	0	0	0	0	0	0	0	0	0	0	0	0	0	0	0	0	0	0	0	0	0	0	0	0	1	0	0
[truncated: 494 more rows]
[truncated: 1,379 more columns]

## Sheet: substr
Scaffold	DCount	MCount	Dfraction	Mfraction	Max[Df,Mf]	Difference D-E
CC	1282	1022	1	1	1	0
C(C)C	1115	952	0.869735	0.931507	0.931507	-0.0617721
CN	1075	556	0.838534	0.544031	0.838534	0.294502
C:C	1029	358	0.802652	0.350294	0.802652	0.452359
C:C:C	999	336	0.779251	0.328767	0.779251	0.450484
CCN	989	538	0.771451	0.526419	0.771451	0.245032
C(:C):C:C	972	155	0.75819	0.151663	0.75819	0.606527
C:C:C:C:C	954	142	0.74415	0.138943	0.74415	0.605207
CO	942	949	0.734789	0.928571	0.928571	-0.193782
C1:C:C:C:C:C:1	928	122	0.723869	0.119374	0.723869	0.604495
C(O)C	842	910	0.656786	0.890411	0.890411	-0.233625
C(:C)C	902	183	0.703588	0.179061	0.703588	0.524527
CNC	891	337	0.695008	0.329746	0.695008	0.365262
C(:C:C)C	868	150	0.677067	0.146771	0.677067	0.530296
CNCC	859	329	0.670047	0.321918	0.670047	0.348129
CC:C:C:C	851	147	0.663807	0.143836	0.663807	0.519971
C:C(C):C	839	155	0.654446	0.151663	0.654446	0.502783
C=O	837	804	0.652886	0.786693	0.786693	-0.133807
C(CO)C	635	832	0.49532	0.81409	0.81409	-0.31877
C:C(C):C:C	827	143	0.645086	0.139922	0.645086	0.505164
CC:C:C:C:C	821	125	0.640406	0.122309	0.640406	0.518096
CCCC	820	814	0.639626	0.796477	0.796477	-0.156852
C:C:C:C(C):C	816	130	0.636505	0.127202	0.636505	0.509304
C(:C):C:C:C:CC	809	115	0.631045	0.112524	0.631045	0.518521
CC(:C:C:C:C):C	804	112	0.627145	0.109589	0.627145	0.517556
C(=O)C	791	759	0.617005	0.742661	0.742661	-0.125657
CC(:C:C:C):C:C	785	99	0.612324	0.0968689	0.612324	0.515456
C1:C:C(C):C:C:C:1	781	99	0.609204	0.0968689	0.609204	0.512335
CCCN	772	470	0.602184	0.459883	0.602184	0.142302
CCCCO	493	738	0.384555	0.722114	0.722114	-0.337558
C(CCC)C	656	710	0.5117	0.694716	0.694716	-0.183016
CCCNC	683	299	0.532761	0.292564	0.532761	0.240198
C(:C)CC	654	120	0.51014	0.117417	0.51014	0.392724
CCCCCO	391	645	0.304992	0.631115	0.631115	-0.326123
C(C)NCC	639	239	0.49844	0.233855	0.49844	0.264585
C(C=O)C	569	637	0.443838	0.623288	0.623288	-0.17945
C(C)C:C:C:C	621	102	0.484399	0.0998043	0.484399	0.384595
C(C)(C)O	480	611	0.374415	0.597847	0.597847	-0.223432
C(:C(CC):C):C	605	104	0.471919	0.101761	0.471919	0.370158
C(:C:C:CCC):C	602	93	0.469579	0.090998	0.469579	0.378581
C(C)C(:C:C:C):C	599	92	0.467239	0.0900196	0.467239	0.377219
C(:C):C:C:C:CCC	598	92	0.466459	0.0900196	0.466459	0.376439
CCC(:C):C:C:C:C	595	92	0.464119	0.0900196	0.464119	0.374099
CN(C)C	587	47	0.457878	0.0459883	0.457878	0.41189
C(C)(C)C	585	319	0.456318	0.312133	0.456318	0.144185
CCC(:C:C:C):C:C	580	79	0.452418	0.0772994	0.452418	0.375119
C1:C:C:C:C(CC):C:1	576	79	0.449298	0.0772994	0.449298	0.371999
CN(C)CC	575	47	0.448518	0.0459883	0.448518	0.40253
COC	566	393	0.441498	0.38454	0.441498	0.0569575
C(C)C(O)C	371	558	0.289392	0.545988	0.545988	-0.256597
C(C=O)CC	437	547	0.340874	0.535225	0.535225	-0.194351
C(CNCC)C	526	237	0.410296	0.231898	0.410296	0.178398
CCCC(C)O	328	522	0.25585	0.510763	0.510763	-0.254913
C(C)(C)N	508	189	0.396256	0.184932	0.396256	0.211324
CCC(CC)O	293	500	0.228549	0.489237	0.489237	-0.260688
NCCCC	494	386	0.385335	0.377691	0.385335	0.00764461
C(C)(C)CC	492	312	0.383775	0.305284	0.383775	0.0784916
CCCCCC	452	487	0.352574	0.476517	0.476517	-0.123943
C(C)OC	482	369	0.375975	0.361057	0.375975	0.0149183
C(=O)O	460	473	0.358814	0.462818	0.462818	-0.104004
C(N(C)CC)C	467	6	0.364275	0.00587084	0.364275	0.358404
OCCCO	193	461	0.150546	0.451076	0.451076	-0.30053
C(N)=O	461	298	0.359594	0.291585	0.359594	0.0680093
CC(=O)O	419	444	0.326833	0.434442	0.434442	-0.107609
CNC(C)C	441	95	0.343994	0.092955	0.343994	0.251039
CCCCNC	437	259	0.340874	0.253425	0.340874	0.087449
C(C(C)O)O	199	428	0.155226	0.418787	0.418787	-0.26356
CCCN(C)C	423	29	0.329953	0.0283757	0.329953	0.301577
NCCO	421	410	0.328393	0.401174	0.401174	-0.072781
CNC=O	412	271	0.321373	0.265166	0.321373	0.0562065
CC(N)=O	404	269	0.315133	0.263209	0.315133	0.0519232
C(:C:C)CCC	397	61	0.309672	0.0596869	0.309672	0.249985
CCCCCN	394	325	0.307332	0.318004	0.318004	-0.0106716
C(O)(CO)CO	88	393	0.0686427	0.38454	0.38454	-0.315897
C(C)CC:C:C:C	392	48	0.305772	0.0469667	0.305772	0.258805
C(CCC)C=O	330	389	0.25741	0.380626	0.380626	-0.123216
C(C(O)CCO)C	161	387	0.125585	0.378669	0.378669	-0.253084
C(C(C)C)CC	385	191	0.300312	0.186888	0.300312	0.113424
C(:C):C:C:C:CCCC	383	47	0.298752	0.0459883	0.298752	0.252764
CCC(CC)C	381	192	0.297192	0.187867	0.297192	0.109325
CCC(=O)O	270	380	0.210608	0.37182	0.37182	-0.161212
COCCC	378	362	0.294852	0.354207	0.354207	-0.0593556
C:N	378	266	0.294852	0.260274	0.294852	0.0345778
CC(CC)N	375	166	0.292512	0.162427	0.292512	0.130085
C(:C(CCC):C):C:C:C	374	47	0.291732	0.0459883	0.291732	0.245743
C(CCCCC)O	297	368	0.231669	0.360078	0.360078	-0.128409
C:CO	367	102	0.286271	0.0998043	0.286271	0.186467
CC(=O)NC	366	242	0.285491	0.236791	0.285491	0.0487008
CCCC(:C:C:C):C:C	365	45	0.284711	0.0440313	0.284711	0.24068
C(C1:C:C:C:C:C:1)CC	362	45	0.282371	0.0440313	0.282371	0.23834
C:CN	362	199	0.282371	0.194716	0.282371	0.0876551
CCC(O)C(O)CO	79	357	0.0616225	0.349315	0.349315	-0.287693
C:C:C:C(:C)O	356	98	0.277691	0.0958904	0.277691	0.181801
OC:C:C:C:C:C	353	91	0.275351	0.0890411	0.275351	0.18631
C(:C:C)N	352	188	0.274571	0.183953	0.274571	0.0906179
C(C)(OC)C	262	350	0.204368	0.342466	0.342466	-0.138098
C(:C):N	349	266	0.272231	0.260274	0.272231	0.0119569
C1:C(O):C:C:C:C:1	347	90	0.270671	0.0880626	0.270671	0.182608
CNCCCCC	346	104	0.269891	0.101761	0.269891	0.16813
CCCN(CC)C	341	5	0.265991	0.00489237	0.265991	0.261098
C(C(CO)O)CO	95	340	0.074103	0.332681	0.332681	-0.258578
CCOCC	308	335	0.24025	0.327789	0.327789	-0.087539
C(CCOC)O	151	332	0.117785	0.324853	0.324853	-0.207069
OP(=O)O	23	331	0.0179407	0.323875	0.323875	-0.305934
CCCCCCC	331	327	0.25819	0.319961	0.319961	-0.0617705
C(:CN):C:C	330	26	0.25741	0.0254403	0.25741	0.23197
C:N:C	330	265	0.25741	0.259295	0.259295	-0.0018852
OCC(O)CCCO	103	328	0.0803432	0.320939	0.320939	-0.240596
OP(O)(=O)O	6	328	0.00468019	0.320939	0.320939	-0.316259
CC(NC)CC	324	81	0.25273	0.0792564	0.25273	0.173474
COP(=O)(O)O	6	324	0.00468019	0.317025	0.317025	-0.312345
C(C(O)C(O)CO)CO	60	323	0.0468019	0.316047	0.316047	-0.269245
CC(O)CC(O)CO	70	323	0.0546022	0.316047	0.316047	-0.261445
COC(C)CC	212	323	0.165367	0.316047	0.316047	-0.15068
C(C(C)O)OC	164	323	0.127925	0.316047	0.316047	-0.188122
CCOP(=O)(O)O	4	322	0.00312012	0.315068	0.315068	-0.311948
CC(CC)CCC	321	178	0.25039	0.174168	0.25039	0.0762217
CC(O)C(O)C(O)CO	45	317	0.0351014	0.310176	0.310176	-0.275075
C(NCC)=O	317	259	0.24727	0.253425	0.253425	-0.00615477
C(C(O)=O)CC	205	315	0.159906	0.308219	0.308219	-0.148313
C(:N:C):C	315	265	0.24571	0.259295	0.259295	-0.0135857
CCCCNCC	314	216	0.24493	0.21135	0.24493	0.0335795
C(:C:C):C:C:CN	312	25	0.24337	0.0244618	0.24337	0.218908
OCCCOCC	126	311	0.0982839	0.304305	0.304305	-0.206021
C=C	308	297	0.24025	0.290607	0.290607	-0.050357
CCCOP(=O)(O)O	4	307	0.00312012	0.300391	0.300391	-0.297271
C=CC	306	297	0.23869	0.290607	0.290607	-0.0519171
CCCCC(O)C	280	304	0.218409	0.297456	0.297456	-0.0790472
C(C(OCC)C)O	108	304	0.0842434	0.297456	0.297456	-0.213213
CCNCCO	302	207	0.235569	0.202544	0.235569	0.0330254
C(C(C)C)O	300	210	0.234009	0.205479	0.234009	0.0285299
CCCCCCCC	258	300	0.201248	0.293542	0.293542	-0.092294
CC(C(OC)C)O	107	300	0.0834633	0.293542	0.293542	-0.210079
C1:C:C(N):C:C:C:1	300	25	0.234009	0.0244618	0.234009	0.209548
C(CC)OCCO	106	297	0.0826833	0.290607	0.290607	-0.207923
C(C(C)C)CCC	296	156	0.230889	0.152642	0.230889	0.0782474
C(CCOP(=O)(O)O)O	2	295	0.00156006	0.28865	0.28865	-0.28709
OC(CCC)CC	263	292	0.205148	0.285714	0.285714	-0.0805661
C(CC)(CO)OC	102	291	0.0795632	0.284736	0.284736	-0.205173
C(COCCO)CO	74	290	0.0577223	0.283757	0.283757	-0.226035
CCCNCCC	289	151	0.225429	0.14775	0.225429	0.0776795
N:C:C:C	284	244	0.221529	0.238748	0.238748	-0.0172187
C(C)OCC(CO)O	65	282	0.050702	0.27593	0.27593	-0.225228
C(C=O)CCCC	227	281	0.177067	0.274951	0.274951	-0.097884
N(C(C)C)CCC	279	28	0.217629	0.0273973	0.217629	0.190231
C(C)CCN(C)C	278	27	0.216849	0.0264188	0.216849	0.19043
C(C(CO)O)(C)OC	64	277	0.049922	0.271037	0.271037	-0.221115
C(O)CCCCN	105	275	0.0819033	0.26908	0.26908	-0.187177
CCCCOC	274	122	0.213729	0.119374	0.213729	0.0943548
C(C)N(CC)CC	274	2	0.213729	0.00195695	0.213729	0.211772
NC(CC)=O	272	188	0.212168	0.183953	0.212168	0.0282155
C(C(O)COP(=O)(O)O)O	2	270	0.00156006	0.264188	0.264188	-0.262628
C(CO)=O	142	269	0.110764	0.263209	0.263209	-0.152445
C(O)CCN	223	268	0.173947	0.262231	0.262231	-0.088284
C(CO)(CCO)OC	63	267	0.049142	0.261252	0.261252	-0.21211
C(C(C)C)=O	266	83	0.207488	0.0812133	0.207488	0.126275
NC(C)CCC	265	113	0.206708	0.110568	0.206708	0.0961408
C(C(C(OC)CO)O)O	33	264	0.025741	0.258317	0.258317	-0.232576
C(C(C)O)N	215	263	0.167707	0.257339	0.257339	-0.0896318
CCNC(C)CC	262	59	0.204368	0.0577299	0.204368	0.146638
C(C(C)O)COP(=O)(O)O	1	261	0.000780031	0.255382	0.255382	-0.254602
C=CCC	247	261	0.192668	0.255382	0.255382	-0.0627139
C(C(O)CO)OCCO	43	259	0.0335413	0.253425	0.253425	-0.219883
CC(NCC)=O	259	223	0.202028	0.2182	0.2182	-0.0161715
C(CO)OC(CO)CO	31	255	0.024181	0.249511	0.249511	-0.22533
CC=CCC	225	255	0.175507	0.249511	0.249511	-0.0740037
C(OC)=O	255	59	0.198908	0.0577299	0.198908	0.141178
SC	255	193	0.198908	0.188845	0.198908	0.0100626
C(C(NC)=O)C	254	173	0.198128	0.169276	0.198128	0.028852
N(:C):C:C:C	253	243	0.197348	0.237769	0.237769	-0.0404212
CCC(C)(C)C	198	252	0.154446	0.246575	0.246575	-0.0921292
C:C(:C)OC	252	32	0.196568	0.0313112	0.196568	0.165257
CCC(C)CCCC	250	154	0.195008	0.150685	0.195008	0.0443229
C(:COC):C:C:C:C	249	32	0.194228	0.0313112	0.194228	0.162917
C1:C:C(OC):C:C:C:1	247	32	0.192668	0.0313112	0.192668	0.161357
C(C(:C:C:C):C:C)CN	247	27	0.192668	0.0264188	0.192668	0.166249
C(C1:C:C:C:C:C:1)CN	244	27	0.190328	0.0264188	0.190328	0.163909
C(CCNCC)CC	241	75	0.187988	0.0733855	0.187988	0.114602
C:C:CNC	241	12	0.187988	0.0117417	0.187988	0.176246
C(C=O)CCO	77	237	0.0600624	0.231898	0.231898	-0.171836
CC(CCO)C	237	121	0.184867	0.118395	0.184867	0.0664721
C(C(C)C)CCCC	236	155	0.184087	0.151663	0.184087	0.032424
CC(C(O)CCOP(=O)(O)O)O	1	233	0.000780031	0.227984	0.227984	-0.227204
CC(NC)CCC	233	60	0.181747	0.0587084	0.181747	0.123039
C(C(=O)O)CCC	139	233	0.108424	0.227984	0.227984	-0.11956
COCCCCC	229	81	0.178627	0.0792564	0.178627	0.0993708
C(CN(C)C)O	228	30	0.177847	0.0293542	0.177847	0.148493
C(C(C(O)C)O)N	55	227	0.0429017	0.222114	0.222114	-0.179212
C(CC)CNCCC	227	146	0.177067	0.142857	0.177067	0.0342099
CCCCCC=CC	150	225	0.117005	0.220157	0.220157	-0.103152
C(C:C:C:C:C)CNC	225	13	0.175507	0.0127202	0.175507	0.162787
C(C(C)O)=O	123	224	0.0959438	0.219178	0.219178	-0.123234
C(C(O)C)(C)C	221	200	0.172387	0.195695	0.195695	-0.0233078
O=COCC	219	59	0.170827	0.0577299	0.170827	0.113097
CC:CC	218	55	0.170047	0.053816	0.170047	0.116231
CCCCC:C:C:C:C	218	26	0.170047	0.0254403	0.170047	0.144606
NCC(C(C(O)CO)O)O	21	218	0.0163807	0.213307	0.213307	-0.196927
N:C:C:C:C	218	58	0.170047	0.0567515	0.170047	0.113295
NC(CO)C	217	174	0.169267	0.170254	0.170254	-0.000987632
C(:C):N:C:N	119	216	0.0928237	0.21135	0.21135	-0.118527
N:C:N:C	137	216	0.106864	0.21135	0.21135	-0.104486
C:N:C:N:C	120	216	0.0936037	0.21135	0.21135	-0.117747
C(:N):N	152	216	0.118565	0.21135	0.21135	-0.0927856
C(CCCCC)(C)O	215	172	0.167707	0.168297	0.168297	-0.000590748
C(CC)C(CO)C	214	87	0.166927	0.0851272	0.166927	0.0817995
C(CC)CN(CC)C	214	3	0.166927	0.00293542	0.166927	0.163991
CNC1:C:C:C:C:C:1	214	10	0.166927	0.00978474	0.166927	0.157142
C(C:C:C:C)=O	214	39	0.166927	0.0381605	0.166927	0.128766
CCOCCCC	213	111	0.166147	0.108611	0.166147	0.0575361
C(C)CN(CC)CC	213	2	0.166147	0.00195695	0.166147	0.16419
CC(C)=C	212	143	0.165367	0.139922	0.165367	0.0254449
C(C=CCC)C	147	212	0.114665	0.207436	0.207436	-0.0927718
CC(N(C)C)CC	210	2	0.163807	0.00195695	0.163807	0.16185
C(CCC=CCC)C	125	210	0.0975039	0.205479	0.205479	-0.107976
CC(C:C:C:C:C:C)C	208	13	0.162246	0.0127202	0.162246	0.149526
CN:C	126	207	0.0982839	0.202544	0.202544	-0.10426
CC(C)=CC	207	133	0.161466	0.130137	0.161466	0.0313295
C(C(:C):C)=O	207	39	0.161466	0.0381605	0.161466	0.123306
C(:N(C):C):C	86	206	0.0670827	0.201566	0.201566	-0.134483
CCCNCCO	206	159	0.160686	0.155577	0.160686	0.00510913
CCl	205	0	0.159906	0	0.159906	0.159906
NC1CC(O)C(CO)O1	13	205	0.0101404	0.200587	0.200587	-0.190447
CCC(C)CCO	203	118	0.158346	0.11546	0.158346	0.0428865
CC(C)C1:C:C:C:C:C:1	202	13	0.157566	0.0127202	0.157566	0.144846
CCN:C	87	202	0.0678627	0.197652	0.197652	-0.129789
C(CC(CC)C)CCC	201	153	0.156786	0.149706	0.156786	0.00707981
C(C)(C)CCCCCC	201	139	0.156786	0.136008	0.156786	0.0207784
C:N:C:C:C:C	201	46	0.156786	0.0450098	0.156786	0.111776
NCC(:C):C:C:C	200	14	0.156006	0.0136986	0.156006	0.142308
C(:CC=O):C:C:C	199	29	0.155226	0.0283757	0.155226	0.12685
CNCCN(CC)C	198	4	0.154446	0.00391389	0.154446	0.150532
C:CNCC	198	7	0.154446	0.00684932	0.154446	0.147597
CCC=CCCCCC	115	196	0.0897036	0.191781	0.191781	-0.102077
C(C1:C:C:C:C:C:1)CCC	196	24	0.152886	0.0234834	0.152886	0.129403
CC(NCCC)=O	180	196	0.140406	0.191781	0.191781	-0.0513752
CCNC:C:C	196	7	0.152886	0.00684932	0.152886	0.146037
C(NC)C=O	196	68	0.152886	0.0665362	0.152886	0.0863499
CNCCCCO	99	196	0.0772231	0.191781	0.191781	-0.114558
C:C(C=O):C:C:C	196	35	0.152886	0.0342466	0.152886	0.11864
C:C:C:C:C:CC=O	196	27	0.152886	0.0264188	0.152886	0.126467
C1(CO)C(O)C(O)CO1	13	194	0.0101404	0.189824	0.189824	-0.179683
C(:C(C):C:C)C	194	49	0.151326	0.0479452	0.151326	0.103381
CCCNCCN	194	22	0.151326	0.0215264	0.151326	0.1298
CC(O)CNC	175	194	0.136505	0.189824	0.189824	-0.0533184
C(:N:C:C:C):N	80	194	0.0624025	0.189824	0.189824	-0.127421
C(:N:C):N:C:C	80	194	0.0624025	0.189824	0.189824	-0.127421
N(:C:C):C:C	193	53	0.150546	0.0518591	0.150546	0.0986869
C:N:C:NC(C)OC(CO)C	15	192	0.0117005	0.187867	0.187867	-0.176166
C(CC)N:C:N:C	35	192	0.0273011	0.187867	0.187867	-0.160566
OCC(COP(O)(O)=O)OC(N)C	2	191	0.00156006	0.186888	0.186888	-0.185328
CC(C(C)CCC)O	191	80	0.148986	0.0782779	0.148986	0.0707081
N:C:C:C:N	71	191	0.0553822	0.186888	0.186888	-0.131506
OCC1C(O)CC(N(:C:C):C)O1	12	190	0.00936037	0.18591	0.18591	-0.17655
CCS	135	190	0.105304	0.18591	0.18591	-0.0806058
C1:C:C:N:C:N:1	59	190	0.0460218	0.18591	0.18591	-0.139888
C:C(C=O):C:C:C:C	190	24	0.148206	0.0234834	0.148206	0.124723
CCC(NCC)=O	189	165	0.147426	0.161448	0.161448	-0.0140222
C(:N):C:N	93	188	0.0725429	0.183953	0.183953	-0.11141
C(COP(=O)(O)O)OCCO	2	187	0.00156006	0.182975	0.182975	-0.181414
C(C(CC)CC)O	187	78	0.145866	0.0763209	0.145866	0.0695449
C(OP(O)(O)=O)C(O)C(O)CCN	1	187	0.000780031	0.182975	0.182975	-0.182195
C1:C:N:C:N:1	71	187	0.0553822	0.182975	0.182975	-0.127592
OCC1C(O)CC(N:C:N:C)O1	13	186	0.0101404	0.181996	0.181996	-0.171856
CC:N	186	54	0.145086	0.0528376	0.145086	0.0922482
CCCCCCC=CC	134	186	0.104524	0.181996	0.181996	-0.0774719
C(C)OC(C)=O	185	32	0.144306	0.0313112	0.144306	0.112995
CNCCCO	184	68	0.143526	0.0665362	0.143526	0.0769895
NC(CN)C	183	27	0.142746	0.0264188	0.142746	0.116327
CN(C)C(C)=O	183	3	0.142746	0.00293542	0.142746	0.13981
NC1OC(COP(O)(O)=O)C(O)C1	1	183	0.000780031	0.179061	0.179061	-0.178281
CC(N(CC)C)CC	182	2	0.141966	0.00195695	0.141966	0.140009
NC(C=O)C	181	132	0.141186	0.129159	0.141186	0.0120271
CCOCCCCC	181	70	0.141186	0.0684932	0.141186	0.0726925
C(:C:N:C:C):C	181	41	0.141186	0.0401174	0.141186	0.101068
C(:C(:C:C:C:C)C)C	180	29	0.140406	0.0283757	0.140406	0.11203
CC(C)=O	180	157	0.140406	0.15362	0.15362	-0.0132147
C(C)C(CCCCC)O	180	147	0.140406	0.143836	0.143836	-0.00343
CCCCCCCCCCCCCC	106	180	0.0826833	0.176125	0.176125	-0.0934419
CCCNCCCCC	180	17	0.140406	0.0166341	0.140406	0.123772
CCC(CC)CCCC	178	134	0.138846	0.131115	0.138846	0.00773009
NC(C)CNC	178	27	0.138846	0.0264188	0.138846	0.112427
CC1CCCCC1	177	121	0.138066	0.118395	0.138066	0.0196702
C(O)CCC(CC)C	177	124	0.138066	0.121331	0.138066	0.0167348
C(CNCC)=O	177	48	0.138066	0.0469667	0.138066	0.0910988
C(C)CCCN(C)C	176	17	0.137285	0.0166341	0.137285	0.120651
C:C(:N)N	71	176	0.0553822	0.172211	0.172211	-0.116829
NC(:C):N:C:N	41	176	0.0319813	0.172211	0.172211	-0.14023
C:N:CN	102	176	0.0795632	0.172211	0.172211	-0.0926482
NC:N:C:N:C	44	176	0.0343214	0.172211	0.172211	-0.13789
CC1:C:C:C(O):C:C:1	175	55	0.136505	0.053816	0.136505	0.0826894
C(:C:N(C(C)OC(CO)COP(=O)(O)O):C):C	2	175	0.00156006	0.171233	0.171233	-0.169673
COC(CCC)C	175	102	0.136505	0.0998043	0.136505	0.0367012
C1:C:C(CO):C:C:C:1	174	18	0.135725	0.0176125	0.135725	0.118113
CN1:C:N:C:C:1	48	174	0.0374415	0.170254	0.170254	-0.132813
CCNC(CCC)C	174	52	0.135725	0.0508806	0.135725	0.0848448
CC(CCCCCC)O	174	142	0.135725	0.138943	0.138943	-0.00321782
CCOP(OP(=O)(O)O)(=O)O	0	174	0	0.170254	0.170254	-0.170254
C(C1:C:C:C:C:C:1)=O	172	24	0.134165	0.0234834	0.134165	0.110682
C(CC)C(C)C(CC)O	172	72	0.134165	0.0704501	0.134165	0.0637153
COCCCCCC	172	73	0.134165	0.0714286	0.134165	0.0627368
COCCN	172	45	0.134165	0.0440313	0.134165	0.0901341
CC1C(O)CC(N2:C:C:N:C:2)O1	8	171	0.00624025	0.167319	0.167319	-0.161079
NC(CCC)=O	166	171	0.129485	0.167319	0.167319	-0.0378338
CCN1:C:N:C:C:1	40	171	0.0312012	0.167319	0.167319	-0.136118
C(:C:N(C1C(O)C(O)C(CO)O1):C):C	5	169	0.00390016	0.165362	0.165362	-0.161462
CC(C)(CC)CC	169	141	0.131825	0.137965	0.137965	-0.0061395
CNCCNCCC	169	14	0.131825	0.0136986	0.131825	0.118127
NC(:C:N):N:C	22	169	0.0171607	0.165362	0.165362	-0.148201
NC(:C:N:C):N	20	169	0.0156006	0.165362	0.165362	-0.149761
NC(CC)CO	168	150	0.131045	0.146771	0.146771	-0.0157258
C(OP(O)(O)=O)C1OC(N)C(O)C1O	1	168	0.000780031	0.164384	0.164384	-0.163604
C(C):C:N	167	79	0.130265	0.0772994	0.130265	0.0529658
CCC(CO)CCC	167	73	0.130265	0.0714286	0.130265	0.0588366
CCNCC(O)C	145	167	0.113105	0.163405	0.163405	-0.0503006
C1:C:N:C:N:1C1CC(O)C(CO)O1	8	165	0.00624025	0.161448	0.161448	-0.155208
C:C(:C):N:C:N	40	165	0.0312012	0.161448	0.161448	-0.130247
C(:C:N(C(CO)OC(CO)COP(=O)O):C):C	2	164	0.00156006	0.16047	0.16047	-0.15891
C(O)CN1:C:C:N:C:1	15	164	0.0117005	0.16047	0.16047	-0.148769
C:C(C):N	163	54	0.127145	0.0528376	0.127145	0.0743075
C1:N(C):C:C(:C):N:1	20	163	0.0156006	0.159491	0.159491	-0.143891
CC(CCC=O)C	163	87	0.127145	0.0851272	0.127145	0.0420179
C(CC)CN(C)CCC	161	3	0.125585	0.00293542	0.125585	0.12265
C(S)CC	111	161	0.0865835	0.157534	0.157534	-0.0709508
CCOC(C)CC	161	112	0.125585	0.109589	0.125585	0.015996
C:N:C1:C(:N:C:N:C:1):N	14	161	0.0109204	0.157534	0.157534	-0.146614
C:N:C1:C(:N):C:N:C:N:1	14	161	0.0109204	0.157534	0.157534	-0.146614
C(:C(Cl):C):C:C	160	0	0.124805	0	0.124805	0.124805
OC1C(COP(=O)(O)O)OC(N(:C):C:C)C1O	1	160	0.000780031	0.156556	0.156556	-0.155776
CC(N(CC)C)=O	160	3	0.124805	0.00293542	0.124805	0.12187
C1:C:N:C:N:1C(C)OC(C)COP(O)(=O)O	2	159	0.00156006	0.155577	0.155577	-0.154017
C1:C:N:C:N:1C(C)OC(CO)COP(=O)O	2	159	0.00156006	0.155577	0.155577	-0.154017
C(CC(CNCC)O)O	20	159	0.0156006	0.155577	0.155577	-0.139977
N(:C:N:CN):C:N:C	13	159	0.0101404	0.155577	0.155577	-0.145437
C(CCCC(C)CO)C	158	71	0.123245	0.0694716	0.123245	0.0537733
NC:C:N:C:NC1CC(O)C(CO)O1	6	158	0.00468019	0.154599	0.154599	-0.149919
CCC(:C):C:C:C(:C)O	157	58	0.122465	0.0567515	0.122465	0.0657134
CCC:C:C:C(:C:C)O	157	58	0.122465	0.0567515	0.122465	0.0657134
C1:C:C(Cl):C:C:C:1	156	0	0.121685	0	0.121685	0.121685
CCC(CO)(C)C	113	156	0.0881435	0.152642	0.152642	-0.0644984
CCCC(=O)NC	150	156	0.117005	0.152642	0.152642	-0.0356372
C1:C:C(C):C(C):C:C:1	155	29	0.120905	0.0283757	0.120905	0.0925291
CC(CC)(C)O	155	29	0.120905	0.0283757	0.120905	0.0925291
CCCC(NCC)=O	102	155	0.0795632	0.151663	0.151663	-0.0721002
NC:C:N:C:NC(C)OC(C)COP(O)(=O)O	1	154	0.000780031	0.150685	0.150685	-0.149905
NC:C:N:C:NC(C)OC(CO)COP(=O)O	1	154	0.000780031	0.150685	0.150685	-0.149905
CC(CC)C1:C:C:C:C:C:1	154	12	0.120125	0.0117417	0.120125	0.108383
NC1:C2:C(:N(C3C(O)C(C(C)O3)O):C:N:2):N:C:N:1	3	153	0.00234009	0.149706	0.149706	-0.147366
C1:N:C(N):C2:N:C:N(C3OC(C)C(O)C3O):C:2:N:1	3	153	0.00234009	0.149706	0.149706	-0.147366
CC(CC)NC=O	153	65	0.119345	0.0636008	0.119345	0.055744
CCNCCNCCC	153	11	0.119345	0.0107632	0.119345	0.108582
C(C1:C:C:C:C:C:1)NC	153	7	0.119345	0.00684932	0.119345	0.112495
C1:N(C2OC(COP(O)(O)=O)C(O)C2):C:N:C:1	1	152	0.000780031	0.148728	0.148728	-0.147948
C(O)(C)CC(CC)O	110	152	0.0858034	0.148728	0.148728	-0.0629246
NC:C:N:C:NC1OC(COP(O)(O)=O)C(O)C1	1	152	0.000780031	0.148728	0.148728	-0.147948
OC(:C):C:C:C:CC	151	54	0.117785	0.0528376	0.117785	0.0649471
CC:C:N:C	151	78	0.117785	0.0763209	0.117785	0.0414638
CCCCC(CCCCC)C	151	132	0.117785	0.129159	0.129159	-0.0113738
C(C(=O)C)C	150	142	0.117005	0.138943	0.138943	-0.0219386
CC(CCCC)(C)C	150	139	0.117005	0.136008	0.136008	-0.0190031
CCCNCC=O	150	33	0.117005	0.0322896	0.117005	0.0847151
CC(NCC)C=O	150	38	0.117005	0.037182	0.117005	0.0798227
CCNCCCO	149	45	0.116225	0.0440313	0.116225	0.0721933
C(:C:C(CC):CC):C:C	149	21	0.116225	0.0205479	0.116225	0.0956767
C1:C(O):C:C:C(CC):C:1	149	49	0.116225	0.0479452	0.116225	0.0682794
C(:C:C(C):CCC):C:C	149	21	0.116225	0.0205479	0.116225	0.0956767
C(C(N)CC)CC	147	21	0.114665	0.0205479	0.114665	0.0941166
CCSC	113	146	0.0881435	0.142857	0.142857	-0.0547136
C1:C:C:C(CC:C:C:C:C):C:C:1	146	1	0.113885	0.000978474	0.113885	0.112906
C(CC(C)CC(CC)C)C	145	125	0.113105	0.122309	0.122309	-0.00920467
C(CC)CCC=CCCC	77	145	0.0600624	0.141879	0.141879	-0.0818163
OCC(C)CCCCCC	145	71	0.113105	0.0694716	0.113105	0.0436329
CNC(CNC)=O	145	14	0.113105	0.0136986	0.113105	0.0994059
C(CC(C)CC)=O	144	62	0.112324	0.0606654	0.112324	0.0516591
CCC(CCCC(C)C)C	144	130	0.112324	0.127202	0.127202	-0.0148771
COC(CCCC)C	144	32	0.112324	0.0313112	0.112324	0.0810133
C:COCC	144	7	0.112324	0.00684932	0.112324	0.105475
C(:C:CCC):C:C:CC	144	21	0.112324	0.0205479	0.112324	0.0917765
C(C(=O)O)N	124	144	0.0967239	0.1409	0.1409	-0.0441763
C(C)CC(C(O)C)O	102	143	0.0795632	0.139922	0.139922	-0.0603585
C(C(CCCC)CC)(C)C	143	132	0.111544	0.129159	0.129159	-0.0176141
C(CC)CC(CO)O	109	143	0.0850234	0.139922	0.139922	-0.0548983
C(CO)CC(CCCC)C	143	110	0.111544	0.107632	0.111544	0.00391237
NC1:C2:C(:N(C3C(O)C(O)C(COP(=O)(O)O)O3):C:N:2):N:C:N:1	1	143	0.000780031	0.139922	0.139922	-0.139142
P(OP(OCC1C(O)C(O)C(N)O1)(=O)O)(=O)O	0	143	0	0.139922	0.139922	-0.139922
CC(NCC=O)=O	142	41	0.110764	0.0401174	0.110764	0.070647
CC(CCC)(C)O	142	21	0.110764	0.0205479	0.110764	0.0902165
C(CC(CC(C)O)C)C	142	85	0.110764	0.0831703	0.110764	0.0275942
CCC(CCC(O)CC)C	141	103	0.109984	0.100783	0.109984	0.00920162
C(OC(C)CCC)C	141	51	0.109984	0.0499022	0.109984	0.0600822
N(C=O)CCCC	141	69	0.109984	0.0675147	0.109984	0.0424697
C(CO)C=O	129	140	0.100624	0.136986	0.136986	-0.0363623
CC(CC=C)CC	140	105	0.109204	0.10274	0.109204	0.00646464
C(CC)=C(C)C	140	110	0.109204	0.107632	0.109204	0.00157227
C(CNC(=O)CC)C	126	140	0.0982839	0.136986	0.136986	-0.0387024
CC(:C):N:C	139	53	0.108424	0.0518591	0.108424	0.0565652
C(C(CCCO)CC)C	139	116	0.108424	0.113503	0.113503	-0.0050786
CC(COC)CC	138	7	0.107644	0.00684932	0.107644	0.100795
C(C(O)C(O)CO)CC	54	137	0.0421217	0.134051	0.134051	-0.0919292
CC(CC)(CCCCC)C	112	137	0.0873635	0.134051	0.134051	-0.0466874
CCOC1:C:C:C:C:C:1	137	7	0.106864	0.00684932	0.106864	0.100015
C(NC)CCN	120	137	0.0936037	0.134051	0.134051	-0.0404471
C(CC(=C)C)C	136	118	0.106084	0.11546	0.11546	-0.00937564
CCCCC(C)CC(CC)C	136	113	0.106084	0.110568	0.110568	-0.00448327
N(C)CCCCCCC	136	21	0.106084	0.0205479	0.106084	0.0855363
CCCCCC(=O)O	81	135	0.0631825	0.132094	0.132094	-0.0689114
C(:C:N):C:C:C:C	135	24	0.105304	0.0234834	0.105304	0.0818208
CCC(CC)C(C)CO	134	74	0.104524	0.072407	0.104524	0.0321171
CCC1CCCC1	116	134	0.0904836	0.131115	0.131115	-0.0406318
CC1C(CCC1)CC	108	134	0.0842434	0.131115	0.131115	-0.0468721
CCCC(=O)C	134	125	0.104524	0.122309	0.122309	-0.017785
C(NC(CCC)=O)CC	83	134	0.0647426	0.131115	0.131115	-0.0663729
C1CCCN(C)C1	134	0	0.104524	0	0.104524	0.104524
CCN(CC)C(C)C	133	2	0.103744	0.00195695	0.103744	0.101787
C(N(CCN)CC)C	133	2	0.103744	0.00195695	0.103744	0.101787
C(:C:CCC1:C:C:C:C:C:1):C:C:C	132	1	0.102964	0.000978474	0.102964	0.101986
S=O	131	30	0.102184	0.0293542	0.102184	0.0728299
OC(C(O)C(O)C)CC	61	131	0.0475819	0.12818	0.12818	-0.0805981
CN(C(C)CCC)C	131	0	0.102184	0	0.102184	0.102184
OCCCC(C(O)C)O	78	130	0.0608424	0.127202	0.127202	-0.0663591
CC(CC)NC(C)=O	130	51	0.101404	0.0499022	0.101404	0.0515019
N(C(C=O)C)CCC	130	21	0.101404	0.0205479	0.101404	0.0808561
C(C)CSC	95	130	0.074103	0.127202	0.127202	-0.0530986
C=CCCCO	129	67	0.100624	0.0655577	0.100624	0.0350663
C(C(C(CC)O)O)(CO)O	35	129	0.0273011	0.126223	0.126223	-0.098922
CCC(C)C(C)C(C)O	129	74	0.100624	0.072407	0.100624	0.028217
C(C(N)CC)=O	129	109	0.100624	0.106654	0.106654	-0.0060296
C(C(CO)O)CCCO	61	128	0.0475819	0.125245	0.125245	-0.0776627
OC(C(CC)CCCC)C	127	60	0.099064	0.0587084	0.099064	0.0403555
CN(CCN)CCC	127	2	0.099064	0.00195695	0.099064	0.097107
OCCC(O)C(O)C(C)O	49	126	0.0382215	0.123288	0.123288	-0.0850661
CCC(CCCC(C)C)O	126	94	0.0982839	0.0919765	0.0982839	0.00630741
C:C(CC1:C:C:C:C:C:1):C:C:C:C	126	1	0.0982839	0.000978474	0.0982839	0.0973055
CCC(C(CC)CC)CC	117	125	0.0912637	0.122309	0.122309	-0.0310455
CCCCC(C)(C)O	125	19	0.0975039	0.018591	0.0975039	0.0789129
C(OCCN)C	125	45	0.0975039	0.0440313	0.0975039	0.0534726
NCCCOC	125	10	0.0975039	0.00978474	0.0975039	0.0877192
C1:N:C:C:C:C:1	125	25	0.0975039	0.0244618	0.0975039	0.0730421
C(C(C)CCC(C)C)C	122	124	0.0951638	0.121331	0.121331	-0.0261669
OCC(C)CC(CCC)C	124	63	0.0967239	0.0616438	0.0967239	0.03508
CC(C)(CCCC)CCCCC	96	124	0.074883	0.121331	0.121331	-0.0464477
CC(C)(C)CCCCCCC	102	124	0.0795632	0.121331	0.121331	-0.0417675
CC(C)CC(CC)O	123	69	0.0959438	0.0675147	0.0959438	0.0284292
CC(N)C(NCC)=O	123	12	0.0959438	0.0117417	0.0959438	0.0842022
CC(C(O)=O)N	74	122	0.0577223	0.119374	0.119374	-0.0616515
C(C)COC(C)=O	122	27	0.0951638	0.0264188	0.0951638	0.068745
CCNCC1:C:C:C:C:C:1	122	7	0.0951638	0.00684932	0.0951638	0.0883145
S(=O)=O	121	26	0.0943838	0.0254403	0.0943838	0.0689435
CC(C(C(NCCC=O)=O)O)(CO)C	0	121	0	0.118395	0.118395	-0.118395
C=CC(CCC)CC	121	88	0.0943838	0.0861057	0.0943838	0.0082781
C(CC)CC(CC)CC(C)C	121	113	0.0943838	0.110568	0.110568	-0.0161837
CCCCS	31	121	0.024181	0.118395	0.118395	-0.0942143
CC(C)COCC	121	5	0.0943838	0.00489237	0.0943838	0.0894914
C1CC(CCC1)O	107	120	0.0834633	0.117417	0.117417	-0.0339535
OC(C(CC)C(C)C)C	120	67	0.0936037	0.0655577	0.0936037	0.028046
CC(C)CC(CC)(CC)C	106	120	0.0826833	0.117417	0.117417	-0.0347335
C(CC(C)(C)CC)(C)C	115	120	0.0897036	0.117417	0.117417	-0.0277132
CC1(C)C(CCCC1)CC	108	120	0.0842434	0.117417	0.117417	-0.0331735
CC(C)C(CCC)C(C)C	111	120	0.0865835	0.117417	0.117417	-0.0308334
CC(C)CC(C)(CCC)C	109	120	0.0850234	0.117417	0.117417	-0.0323934
CC(CCCCCC(C)C)C	117	119	0.0912637	0.116438	0.116438	-0.0251747
C(CC(C)(C)C)(CC)C	109	119	0.0850234	0.116438	0.116438	-0.031415
CC1(CCCC1)CC	92	119	0.0717629	0.116438	0.116438	-0.0446755
C(C)CC1(CCCC1)C	91	119	0.0709828	0.116438	0.116438	-0.0454555
C(COCCC)CC	119	71	0.0928237	0.0694716	0.0928237	0.0233521
S(C)=O	119	13	0.0928237	0.0127202	0.0928237	0.0801036
OCC(O)C(O)C(O)CO	29	118	0.0226209	0.11546	0.11546	-0.092839
CC:C:C:C:C:C:C	118	16	0.0920437	0.0156556	0.0920437	0.0763881
CC(C(C(NCCC=O)=O)O)(COP(=O)(O)O)C	0	118	0	0.11546	0.11546	-0.11546
CC1(CCCC1C(CCC)C)C	85	118	0.0663027	0.11546	0.11546	-0.0491572
OP(OCC(COP(=O)(O)O)OC(N1:C2:C(:C(:N:C:N:2)N):N:C:1)CO)(=O)O	0	117	0	0.114481	0.114481	-0.114481
C(C(C)O)C(O)C(O)CO	33	116	0.025741	0.113503	0.113503	-0.0877619
C(C(CO)O)CC(C)O	64	116	0.049922	0.113503	0.113503	-0.0635809
C(NCCCCC)CCC	116	12	0.0904836	0.0117417	0.0904836	0.0787419
CC(C(C(NCCC(NCCS)=O)=O)O)(COP(OP(OCC1C(O)C(O)C(N2:C3:C(:C(:N:C:N:3)N):N:C:2)O1)(=O)O)(=O)O)C	0	115	0	0.112524	0.112524	-0.112524
C(C(NC)C=O)C	115	32	0.0897036	0.0313112	0.0897036	0.0583924
COC(CCCCC)C	115	24	0.0897036	0.0234834	0.0897036	0.0662202
C(CC)CNC(CC)C	114	11	0.0889236	0.0107632	0.0889236	0.0781603
C(N)N	114	53	0.0889236	0.0518591	0.0889236	0.0370645
C(SCCNC(CCNC(C(C(COP(OP(OCC1C(OP(=O)(O)O)C(O)C(N2:C3:C(:C(:N:C:N:3)N):N:C:2)O1)(=O)O)(=O)O)(C)C)O)=O)=O)=O	0	113	0	0.110568	0.110568	-0.110568
CCC(C(C)C=C)CC	113	86	0.0881435	0.0841487	0.0881435	0.0039948
CC(SCCNC(CCNC(C(C(COP(OP(OCC1C(OP(=O)(O)O)C(O)C(N2:C3:C(:C(:N:C:N:3)N):N:C:2)O1)(=O)O)(=O)O)(C)C)O)=O)=O)=O	0	112	0	0.109589	0.109589	-0.109589
CC(SCCNC(CCNC(C(C(COP(=O)O)(C)C)O)=O)=O)=O	0	112	0	0.109589	0.109589	-0.109589
CC(NC=O)CO	112	64	0.0873635	0.0626223	0.0873635	0.0247412
C(CCCC(C)C(CC)CCC)(C)C	92	112	0.0717629	0.109589	0.109589	-0.0378262
C(CCC(C(CC)CCCC)C)CC	96	112	0.074883	0.109589	0.109589	-0.034706
C(CC)CCC(CCCC(C)C)C	104	112	0.0811232	0.109589	0.109589	-0.0284658
C(CCC)CCCCC(CC)CC	98	112	0.0764431	0.109589	0.109589	-0.033146
CC(C1:C:C:C:C:C:1)O	111	10	0.0865835	0.00978474	0.0865835	0.0767987
CC(C(C)C)(C)O	110	8	0.0858034	0.00782779	0.0858034	0.0779756
C(CCC)CCCOCC	110	28	0.0858034	0.0273973	0.0858034	0.0584062
C(CN)SCCC	60	110	0.0468019	0.107632	0.107632	-0.0608302
C(CCC)C(NC)=O	109	32	0.0850234	0.0313112	0.0850234	0.0537122
CCCC1:C:C:C(O):C:C:1	109	26	0.0850234	0.0254403	0.0850234	0.0595831
C(C(NC)C)C1:C:C:C:C:C:1	109	2	0.0850234	0.00195695	0.0850234	0.0830665
CS(=O)=O	109	10	0.0850234	0.00978474	0.0850234	0.0752387
C(:C):C(:C:N):C:C:C	109	18	0.0850234	0.0176125	0.0850234	0.0674109
C(CCCC=O)O	108	106	0.0842434	0.103718	0.103718	-0.0194748
C(C(C)O)(C(O)C(O)C)O	31	108	0.024181	0.105675	0.105675	-0.0814942
CC(C(CCCC)C(C)CC)C	101	108	0.0787832	0.105675	0.105675	-0.026892
C(CCC(CCCCC(C)C)C)C	97	108	0.075663	0.105675	0.105675	-0.0300121
C1CC(C)(CCC1)CCCC	34	108	0.0265211	0.105675	0.105675	-0.0791541
C(CCCCCCOC)C	108	32	0.0842434	0.0313112	0.0842434	0.0529322
CCN(CC)CCO	108	0	0.0842434	0	0.0842434	0.0842434
C:C(:C:N):C:C:C:C	108	18	0.0842434	0.0176125	0.0842434	0.0666308
C(C(CO)O)(C(O)C(O)C)O	26	107	0.0202808	0.104697	0.104697	-0.0844159
CCC(C)C(C(CCC)C)CCCC	94	107	0.0733229	0.104697	0.104697	-0.0313737
C(C)CCC(C(C(C)C)CCCC)C	97	107	0.075663	0.104697	0.104697	-0.0290336
C(CCC)CC(C)C(C(C)C)CCC	89	107	0.0694228	0.104697	0.104697	-0.0352739
C(C)CCC(C(C)C)CCCCCC	94	107	0.0733229	0.104697	0.104697	-0.0313737
C1CCC(CO)CC1	106	52	0.0826833	0.0508806	0.0826833	0.0318027
CC:N:C:C	106	30	0.0826833	0.0293542	0.0826833	0.0533291
C1CC(C(C)C)CCC1	106	98	0.0826833	0.0958904	0.0958904	-0.0132071
C(C(OC)CCC)CC	106	20	0.0826833	0.0195695	0.0826833	0.0631138
C(C)(C(CCC)CC)CCC(CC)C	89	106	0.0694228	0.103718	0.103718	-0.0342954
CCC=C(CCC)C	106	103	0.0826833	0.100783	0.100783	-0.0180995
C(NC(C)CNCC)=O	106	11	0.0826833	0.0107632	0.0826833	0.0719201
C(:C:CC):C:N	105	37	0.0819033	0.0362035	0.0819033	0.0456998
C(C(C)CC(C(C)C)CC)CCC	98	105	0.0764431	0.10274	0.10274	-0.0262967
C(C(CO)O)C(O)C(O)CO	20	104	0.0156006	0.101761	0.101761	-0.0861606
OCC(C)CC(CC)CC	104	61	0.0811232	0.0596869	0.0811232	0.0214364
CCC(C(O)=O)N	63	104	0.049142	0.101761	0.101761	-0.0526193
CCCC1(C)C(CCCC1)CC	67	104	0.0522621	0.101761	0.101761	-0.0494992
CC(N)CCCCC	104	13	0.0811232	0.0127202	0.0811232	0.0684031
C(CCCC)CC:C:C	104	17	0.0811232	0.0166341	0.0811232	0.0644892
CC(C)OCCCC	104	54	0.0811232	0.0528376	0.0811232	0.0282857
CC(C(C)OC)CC	103	6	0.0803432	0.00587084	0.0803432	0.0744724
C(C)C(NC(C)CC)=O	103	7	0.0803432	0.00684932	0.0803432	0.0734939
CCC(C)CNCC	102	6	0.0795632	0.00587084	0.0795632	0.0736923
CC(C)CC1CCCC1	89	101	0.0694228	0.0988258	0.0988258	-0.0294031
CCCCCCC=CCCCC	57	101	0.0444618	0.0988258	0.0988258	-0.0543641
C(CCCNC=O)C	101	55	0.0787832	0.053816	0.0787832	0.0249671
CC(NC=O)C(NCC)=O	101	10	0.0787832	0.00978474	0.0787832	0.0689984
CC(CCO)OCC	95	101	0.074103	0.0988258	0.0988258	-0.0247229
CC(=O)NC(CO)C	100	55	0.0780031	0.053816	0.0780031	0.0241871
CCCC=C(CC)C	66	100	0.0514821	0.0978474	0.0978474	-0.0463653
CCCCCCC(:C):C	100	16	0.0780031	0.0156556	0.0780031	0.0623475
CCNC(=O)CNC(C)=O	100	10	0.0780031	0.00978474	0.0780031	0.0682184
CC(CCOC)CCC	99	5	0.0772231	0.00489237	0.0772231	0.0723307
C(CN(C)C(=O)C)C	99	2	0.0772231	0.00195695	0.0772231	0.0752661
COCO	96	99	0.074883	0.0968689	0.0968689	-0.0219859
CC(O)O	83	98	0.0647426	0.0958904	0.0958904	-0.0311478
C(C(SCCNC(CCNC(C(C(COP(OP(OCC1C(OP(=O)(O)O)C(O)C(N2:C3:C(:C(:N:C:N:3)N):N:C:2)O1)(=O)O)(=O)O)(C)C)O)=O)=O)=O)C	0	98	0	0.0958904	0.0958904	-0.0958904
[truncated: 877 more rows]
